# Supplementary material for: Single-cell profiling of peripheral blood and muscle cells reveals inflammatory features of juvenile dermatomyositis
Source: Front Cell Dev Biol. 2023 Apr 20;11:1166017. doi: 10.3389/fcell.2023.1166017 (PMC10157079; doi:10.3389/fcell.2023.1166017)
Supplement: Supplementary file 1 [file Table1.XLS]

p_val	avg_log2FC	pct.1	pct.2	p_val_adj	cluster	gene
1.11180817091762e-82	1.32295419615236	0.699	0.197	2.90504356979064e-78	CD3Tcells	PRKCQ-AS1
6.28495738410306e-70	1.39123835118268	0.782	0.315	1.64219651489229e-65	CD3Tcells	LINC00861
7.7445454347878e-69	1.32463129486087	0.83	0.344	2.02357227665571e-64	CD3Tcells	BCL11B
3.86987443793895e-53	1.13950395073756	0.721	0.294	1.01115949188907e-48	CD3Tcells	AC243919.1
4.83653589087245e-53	0.732290106191977	1	0.999	1.26373846292606e-48	CD3Tcells	MALAT1
3.40689586969651e-50	1.05327738871852	0.607	0.197	8.90187821793002e-46	CD3Tcells	MTND1P23
2.58440435572518e-48	1.15860895309965	0.834	0.373	6.75279014107433e-44	CD3Tcells	IL7R
3.77753825272975e-46	1.06727039475536	0.825	0.478	9.87032970055757e-42	CD3Tcells	HIST1H4C
1.26573143904463e-44	1.10066052995517	0.751	0.335	3.30722967707971e-40	CD3Tcells	XIST
8.8777648131721e-41	0.847806669817011	0.952	0.601	2.31967116803374e-36	CD3Tcells	GIMAP7
2.4682317801606e-40	0.931895066794143	0.659	0.266	6.44924281838162e-36	CD3Tcells	PCED1B-AS1
2.82178813283383e-40	0.796664267320753	0.878	0.442	7.3730502122815e-36	CD3Tcells	IFITM1
8.32326756816299e-40	0.634129907850142	0.996	0.905	2.17478658288531e-35	CD3Tcells	FAU
5.76532320028021e-39	0.302129567003786	0.699	0.296	1.50642129900122e-34	CD3Tcells	RSAD2
1.87159390152825e-38	0.891631845268364	0.786	0.366	4.89028770530317e-34	CD3Tcells	CD3G
5.36597063383192e-38	0.926565407450467	0.738	0.36	1.40207446691394e-33	CD3Tcells	TCF7
8.71212991537436e-36	0.828913872734792	0.821	0.394	2.27639242558817e-31	CD3Tcells	CD3D
9.4324293182869e-35	0.998904778877748	0.729	0.42	2.46459945657519e-30	CD3Tcells	ETS1
1.19303020872508e-34	0.886916938165833	0.585	0.255	3.11726863237777e-30	CD3Tcells	LEF1
7.88082293812851e-32	0.87393483027987	0.489	0.204	2.0591802255036e-27	CD3Tcells	CAMK4
4.71123302768308e-31	0.756588272028601	0.9	0.572	1.23099807780331e-26	CD3Tcells	LDHB
1.76095653574248e-29	0.793776693535886	0.729	0.349	4.60120333224153e-25	CD3Tcells	SNHG29
7.04707113976119e-28	0.758891230685113	0.668	0.335	1.8413292181082e-23	CD3Tcells	SNHG6
1.20302521998708e-25	0.854834479251389	0.681	0.421	3.14338459730424e-21	CD3Tcells	SLFN5
2.48463753217614e-24	0.681321813296411	0.55	0.29	6.49210940782303e-20	CD3Tcells	NUCB2
3.13978121749504e-24	0.820988832098108	0.472	0.234	8.2039343431928e-20	CD3Tcells	RASGRP1
3.23774126047763e-24	0.659308613981866	0.367	0.143	8.459894139502e-20	CD3Tcells	GVINP1
5.10848048092101e-23	0.643328959694742	0.777	0.571	1.33479486485985e-18	CD3Tcells	SEC62
5.27011645006994e-23	0.6690883663311	0.699	0.474	1.37702872723877e-18	CD3Tcells	RGS10
5.36733754961659e-22	0.777549997723146	0.537	0.302	1.40243162833932e-17	CD3Tcells	SATB1
1.56818712842689e-21	0.45464713370294	0.983	0.903	4.09751614786663e-17	CD3Tcells	BTG1
1.63171160725268e-21	0.695907584500195	0.424	0.203	4.26349925859052e-17	CD3Tcells	ABLIM1
2.61080189949073e-21	0.786728124092919	0.751	0.51	6.82176428317933e-17	CD3Tcells	C12orf57
2.9877479670324e-21	0.712913487732195	0.607	0.384	7.80668666305897e-17	CD3Tcells	AC245297.3
1.78207961679673e-20	0.608204187639039	0.48	0.235	4.65639583072817e-16	CD3Tcells	PLAAT4
2.24870336020068e-20	0.665746777974724	0.319	0.126	5.87563700986835e-16	CD3Tcells	SNHG14
2.53339556095441e-20	0.692361048454359	0.777	0.58	6.61950926121779e-16	CD3Tcells	FOXP1
5.10944313734408e-20	0.621896546252947	0.572	0.296	1.33504639735663e-15	CD3Tcells	SEPTIN6
1.81394663774881e-19	0.535589587659162	0.629	0.32	4.73966116977385e-15	CD3Tcells	GAS5
2.1024988374217e-19	0.750097126752941	0.694	0.457	5.49361921229915e-15	CD3Tcells	NOSIP
2.71008736232465e-19	0.324297384349136	0.716	0.5	7.08118726901807e-15	CD3Tcells	MT2A
3.09422104195847e-19	0.658288946021568	0.777	0.59	8.08489016053329e-15	CD3Tcells	ATM
3.51533453104977e-19	0.563622664414132	0.507	0.268	9.18521759617994e-15	CD3Tcells	MICOS10
7.24209617309965e-19	0.780758085997549	0.485	0.28	1.89228730906921e-14	CD3Tcells	IL6ST
7.78553866954331e-19	0.253028026505819	0.476	0.23	2.03428339896497e-14	CD3Tcells	DDX58
1.13722690582635e-18	0.367668008400815	0.943	0.803	2.97146018223367e-14	CD3Tcells	FYB1
1.44760787060316e-18	0.591748914713724	0.528	0.275	3.782454605099e-14	CD3Tcells	SNHG5
3.93608117234031e-17	0.520405250353817	0.721	0.439	1.0284586495208e-12	CD3Tcells	TRBC2
6.61441588766019e-17	0.695621992862892	0.528	0.315	1.72828072728673e-12	CD3Tcells	RCAN3
6.70741033115037e-17	0.572002798431512	0.24	0.088	1.75257924542628e-12	CD3Tcells	LRRN3
8.3425961579457e-17	0.615536520819867	0.301	0.13	2.17983695010963e-12	CD3Tcells	CHRM3-AS2
1.18574778249236e-16	0.662076141137994	0.441	0.239	3.09824038087427e-12	CD3Tcells	RGCC
1.30185498624756e-16	0.584359170889704	0.284	0.12	3.40161689356624e-12	CD3Tcells	LINC01550
2.20154664497108e-16	0.549571263591834	0.284	0.12	5.75242122864495e-12	CD3Tcells	GIMAP5
2.43463818570489e-16	0.59152854678948	0.668	0.469	6.36146611542829e-12	CD3Tcells	AAK1
2.71512486392342e-15	0.708711277680276	0.454	0.272	7.09434975694552e-11	CD3Tcells	OCIAD2
4.06381637693865e-15	0.545992699907346	0.45	0.26	1.0618345811303e-10	CD3Tcells	MAML2
7.19577862369812e-15	0.524048833407508	0.651	0.449	1.88018499658608e-10	CD3Tcells	GCC2
9.33571866326784e-15	0.649921177279123	0.358	0.188	2.43932992952525e-10	CD3Tcells	ITK
1.00252288755016e-14	0.524628887592886	0.402	0.214	2.61949205287982e-10	CD3Tcells	PDE3B
2.19485513485293e-13	0.362745368159872	0.546	0.304	5.73493698185723e-09	CD3Tcells	CCR7
4.28794800399341e-13	0.341574732992467	0.306	0.146	1.12039793396344e-08	CD3Tcells	TUG1
5.23438843572972e-13	0.437860267099606	0.21	0.084	1.36769335437182e-08	CD3Tcells	FAM153CP
5.26873603252591e-13	0.45796196842316	0.603	0.428	1.3766680379387e-08	CD3Tcells	EPB41
8.86442240320972e-13	0.504941337749099	0.38	0.206	2.31618492973467e-08	CD3Tcells	TRAT1
9.04662203162913e-13	0.5485692746747	0.725	0.591	2.36379187064438e-08	CD3Tcells	NAP1L1
9.77690008930141e-13	0.445859164560446	0.266	0.123	2.55460622433357e-08	CD3Tcells	ITGA6
1.16386054450551e-12	0.270879866110916	0.79	0.671	3.04105121673844e-08	CD3Tcells	TMEM123
1.40780244754218e-12	0.324597833663988	0.633	0.387	3.67844701518297e-08	CD3Tcells	SEPTIN7
2.61352124105145e-12	0.457362297109571	0.76	0.619	6.82886965074334e-08	CD3Tcells	IKZF1
3.50883818586702e-12	0.251200707758599	0.45	0.27	9.16824329585193e-08	CD3Tcells	LPIN2
3.83105273564354e-12	0.453054284878936	0.214	0.091	1.0010157692963e-07	CD3Tcells	AL365361.1
3.83353689254891e-12	0.473504430785665	0.223	0.096	1.0016648546541e-07	CD3Tcells	GUSBP3
5.33449771522291e-12	0.392427815751915	0.402	0.228	1.39385090801059e-07	CD3Tcells	GPR155
8.67241906446435e-12	0.528826086034682	0.424	0.254	2.26601637735389e-07	CD3Tcells	RBIS
1.17180078810443e-11	0.360534324725884	0.939	0.828	3.06179827923807e-07	CD3Tcells	TMA7
1.21190295865679e-11	0.445821129981187	0.266	0.129	3.16658124067433e-07	CD3Tcells	MTATP6P1
1.52166276913212e-11	0.527424396130975	0.371	0.207	3.97595264946532e-07	CD3Tcells	TRABD2A
2.00311818966123e-11	0.367536292856391	0.205	0.087	5.23394751776584e-07	CD3Tcells	PEBP1P3
3.10884067618843e-11	0.471591406051383	0.594	0.454	8.12308980281276e-07	CD3Tcells	LEPROTL1
4.12427076944093e-11	0.483127267745974	0.271	0.136	1.07763070934722e-06	CD3Tcells	PDK1
6.32084507850855e-11	0.443649561061399	0.847	0.715	1.6515736105635e-06	CD3Tcells	COMMD6
1.14458531968502e-10	0.446986855724041	0.236	0.112	2.99068698180499e-06	CD3Tcells	MTLN
1.20242851829552e-10	0.550477711549542	0.611	0.505	3.14182547545437e-06	CD3Tcells	NDUFS5
2.56089500312642e-10	0.30432858200588	0.991	0.879	6.69136255366902e-06	CD3Tcells	UBA52
7.13840700162263e-10	0.412772301971018	0.249	0.123	1.86519436545398e-05	CD3Tcells	BACH2
9.46980275179588e-10	0.271061140373019	0.52	0.373	2.47436476101675e-05	CD3Tcells	TGFBR2
1.25525183386651e-09	0.288962267793411	0.24	0.115	3.27984751670979e-05	CD3Tcells	AC008875.3
1.39342000251889e-09	0.393163970564079	0.489	0.335	3.64086712458161e-05	CD3Tcells	FCMR
1.4264276987611e-09	0.427303726234868	0.319	0.182	3.72711293409289e-05	CD3Tcells	AC113935.1
1.80573611640842e-09	0.323008542871713	0.563	0.418	4.71820789856355e-05	CD3Tcells	TRIM56
1.81804492575339e-09	0.570133813478196	0.362	0.224	4.75036958650102e-05	CD3Tcells	BCL2
1.91170552266288e-09	0.44955525822749	0.511	0.35	4.99509536016583e-05	CD3Tcells	LBH
2.28122233051415e-09	0.483458980075735	0.336	0.193	5.96060582740042e-05	CD3Tcells	MAL
2.30583728974879e-09	0.430684434964909	0.306	0.173	6.02492225438462e-05	CD3Tcells	TESPA1
2.43968598452586e-09	0.354409486057108	0.594	0.455	6.37465550896761e-05	CD3Tcells	ZC3HAV1
2.8381972859388e-09	0.365090695550462	0.755	0.676	7.4159256884295e-05	CD3Tcells	SKP1
3.98678002882658e-09	0.373025446406263	0.716	0.589	0.00010417057537321	CD3Tcells	SERBP1
4.11438945458817e-09	0.388135854501928	0.786	0.625	0.000107504882058934	CD3Tcells	HSP90AB1
4.78144565689724e-09	0.311014475198094	0.585	0.457	0.000124934393569068	CD3Tcells	PSMA3-AS1
1.10169873488087e-08	0.437312860150928	0.297	0.177	0.000287862862437023	CD3Tcells	HELB
1.22103540131337e-08	0.508468671574928	0.437	0.313	0.00031904434000917	CD3Tcells	PAG1
1.27651005205274e-08	0.401656770117451	0.227	0.119	0.000333539311500861	CD3Tcells	EXOG
1.38129820604468e-08	0.354481333195943	0.878	0.707	0.000360919408257415	CD3Tcells	TOMM7
1.65209632448322e-08	0.371886147380984	0.598	0.445	0.00043167624862422	CD3Tcells	STAT1
2.19058087861385e-08	0.291701420498985	0.493	0.363	0.000572376877773013	CD3Tcells	APOL6
2.36861193472552e-08	0.364588757867961	0.786	0.709	0.000618894612424431	CD3Tcells	OST4
2.43663288217489e-08	0.323762902242118	0.249	0.133	0.000636667805783478	CD3Tcells	SNHG32
2.50959280025022e-08	0.259337774656701	0.913	0.801	0.000655731502777381	CD3Tcells	CALM1
2.72495725584876e-08	0.455443773638308	0.533	0.432	0.000712004081380724	CD3Tcells	NDFIP1
2.75195001691742e-08	0.322021074753846	0.476	0.294	0.000719057019920352	CD3Tcells	TRBC1
2.81525991925761e-08	0.396252384092552	0.314	0.188	0.000735599264302822	CD3Tcells	FAM102A
3.45517574797972e-08	0.347975328772385	0.218	0.112	0.000902802871189622	CD3Tcells	DANCR
3.54671792831952e-08	0.46802356036069	0.41	0.293	0.000926721927490608	CD3Tcells	CNOT6L
3.78179122151198e-08	0.338220631911606	0.454	0.292	0.000988144228268866	CD3Tcells	CD27
4.09840162023481e-08	0.452955180626462	0.611	0.509	0.00107087135935115	CD3Tcells	POLR2J3.1
4.21187904521374e-08	0.553193821864548	0.319	0.201	0.0011005218757239	CD3Tcells	HIST1H1D
4.4916073124497e-08	0.295753520644726	0.485	0.318	0.00117361207466998	CD3Tcells	CD2
5.43842044962753e-08	0.332509073306765	0.493	0.346	0.00142100487928318	CD3Tcells	PIK3IP1
7.02113309060572e-08	0.270431641939693	0.651	0.402	0.00183455186524437	CD3Tcells	CD3E
8.04158593176289e-08	0.441500073550102	0.271	0.162	0.00210118598811033	CD3Tcells	C12orf65
8.45829466404482e-08	0.394018789632966	0.201	0.101	0.00221006781276827	CD3Tcells	AC013264.1
9.77568590410922e-08	0.351216775275894	0.83	0.705	0.0025542889698847	CD3Tcells	ATP5MC2
1.04362641256956e-07	0.29256388922879	0.93	0.731	0.002726891453403	CD3Tcells	EEF1B2
1.09439839442007e-07	0.45363181731232	0.314	0.193	0.00285955356478019	CD3Tcells	OIP5-AS1
1.16273286634852e-07	0.37988989758602	0.489	0.373	0.00303810470648205	CD3Tcells	RBL2
1.23727592790306e-07	0.322259476870367	0.607	0.512	0.0032328782720179	CD3Tcells	CHURC1
1.24944939375867e-07	0.378186462066133	0.633	0.542	0.00326468632095203	CD3Tcells	ADD3
1.26997025584677e-07	0.388250839681334	0.441	0.322	0.00331830528150202	CD3Tcells	GIMAP2
1.27305625885967e-07	0.362773205049874	0.214	0.114	0.00332636869877444	CD3Tcells	ATP8B2
1.36548242661765e-07	0.377921983697013	0.266	0.154	0.00356786903250926	CD3Tcells	GABPB1-IT1
1.58289909532829e-07	0.463699508808666	0.288	0.181	0.00413595704618328	CD3Tcells	THEM4
1.62607194824657e-07	0.369260816739148	0.367	0.25	0.00424876339357346	CD3Tcells	MGAT4A
2.53520288644366e-07	0.507853853586218	0.297	0.191	0.00662423162198864	CD3Tcells	ZNF91
2.96101589126403e-07	0.29666149150442	0.515	0.383	0.00773683842228378	CD3Tcells	JPX
3.52618789370167e-07	0.265721356460314	0.764	0.7	0.00921357634745311	CD3Tcells	ATP6V1G1
3.58918243217782e-07	0.380123136456199	0.459	0.352	0.00937817477703743	CD3Tcells	ZNF292
3.95320509571271e-07	0.317156201649782	0.55	0.449	0.0103293295945877	CD3Tcells	CYLD
4.38376921051516e-07	0.346053685883065	0.31	0.189	0.0114543505701551	CD3Tcells	SAMD3
6.35508745913858e-07	0.46017761771044	0.314	0.21	0.0166052080219832	CD3Tcells	DYRK2
7.50172568831159e-07	0.34405728853695	0.502	0.408	0.0196012590509894	CD3Tcells	YIPF4
1.1419331775297e-06	0.412635891021401	0.376	0.256	0.0298375719956735	CD3Tcells	ITM2A
1.28996684364019e-06	0.398651713099264	0.288	0.18	0.0337055436574747	CD3Tcells	TXK
1.30412563519092e-06	0.404322227406891	0.528	0.441	0.0340754987219035	CD3Tcells	NUCKS1
1.30705140584932e-06	0.278748941819503	0.996	0.797	0.0341519461834368	CD3Tcells	PTMA
1.41924728228491e-06	0.297196744055154	0.576	0.43	0.0370835122388225	CD3Tcells	ARL4C
1.90312170628134e-06	0.337515992055399	0.642	0.549	0.0497266670634251	CD3Tcells	NSA2
0	2.08215139430231	0.91	0.197	0	CD4Tcells	IL7R
0	1.8698319190361	0.946	0.213	0	CD4Tcells	TRAC
0	1.7040372671202	0.98	0.437	0	CD4Tcells	LDHB
0	1.63626003769623	0.844	0.181	0	CD4Tcells	BCL11B
0	1.6257848662894	0.934	0.179	0	CD4Tcells	CD3G
0	1.54363979020086	0.623	0.185	0	CD4Tcells	TRBC1
0	1.54343689183051	0.963	0.207	0	CD4Tcells	CD3D
0	1.5359748427594	0.889	0.234	0	CD4Tcells	IL32
0	1.5331190424116	0.95	0.219	0	CD4Tcells	CD3E
0	1.48360183408081	0.845	0.305	0	CD4Tcells	TRBC2
0	1.4649230191807	0.863	0.195	0	CD4Tcells	TCF7
0	1.34030675039452	0.96	0.483	0	CD4Tcells	GIMAP7
0	1.29087364483002	0.983	0.525	0	CD4Tcells	LTB
0	1.28217462521068	0.852	0.327	0	CD4Tcells	NOSIP
0	1.23846365693205	0.705	0.171	0	CD4Tcells	CCR7
0	1.20777576751613	0.895	0.383	0	CD4Tcells	C12orf57
0	1.20597144537431	0.999	0.797	0	CD4Tcells	EEF1A1
0	1.18598494619464	0.981	0.578	0	CD4Tcells	NPM1
0	1.17890499998748	0.727	0.178	0	CD4Tcells	RCAN3
0	1.17059191885483	0.588	0.078	0	CD4Tcells	TRAT1
0	1.16693058282726	0.835	0.283	0	CD4Tcells	ETS1
0	1.16228777403085	0.632	0.129	0	CD4Tcells	ITM2A
0	1.15246470095577	0.658	0.122	0	CD4Tcells	LEF1
0	1.14861782265928	0.751	0.211	0	CD4Tcells	PIK3IP1
0	1.14718873895115	0.764	0.168	0	CD4Tcells	CD2
0	1.14297751765054	0.99	0.646	0	CD4Tcells	EEF1B2
0	1.13256311405942	0.561	0.07	0	CD4Tcells	MAL
0	1.12362282308731	0.973	0.619	0	CD4Tcells	TOMM7
0	1.12258415729696	0.716	0.15	0	CD4Tcells	CD27
0	1.08866075955161	0.821	0.208	0	CD4Tcells	LCK
0	1.08444610602311	0.999	0.937	0	CD4Tcells	TPT1
0	1.08325964452133	0.691	0.193	0	CD4Tcells	LINC00861
0	1.08075848473655	0.953	0.53	0	CD4Tcells	NOP53
0	1.00027328317984	0.444	0.119	0	CD4Tcells	PRKCQ-AS1
0	0.994200888743092	0.835	0.295	0	CD4Tcells	ARL4C
0	0.976589535877153	0.541	0.093	0	CD4Tcells	CAMK4
0	0.931154575280799	0.526	0.101	0	CD4Tcells	TRABD2A
0	0.92641381911263	0.455	0.064	0	CD4Tcells	AQP3
0	0.919744325718795	0.825	0.35	0	CD4Tcells	AAK1
0	0.915639902114439	0.952	0.563	0	CD4Tcells	EIF3E
0	0.887075645919315	0.998	0.691	0	CD4Tcells	RACK1
0	0.886786059284002	0.634	0.158	0	CD4Tcells	SPOCK2
0	0.876387578235268	0.79	0.377	0	CD4Tcells	GIMAP1
0	0.875650085270159	0.421	0.024	0	CD4Tcells	CD40LG
0	0.872182703923387	0.482	0.138	0	CD4Tcells	BCL2
0	0.865641350419139	0.94	0.551	0	CD4Tcells	HSPA8
0	0.845590739351276	0.952	0.589	0	CD4Tcells	HINT1
0	0.842270525748413	0.979	0.681	0	CD4Tcells	SARAF
0	0.841060686748623	0.549	0.137	0	CD4Tcells	RGCC
0	0.840922896747811	0.913	0.429	0	CD4Tcells	EVL
0	0.793842144530523	0.962	0.597	0	CD4Tcells	HNRNPA1
0	0.787603786100032	0.4	0.046	0	CD4Tcells	INPP4B
0	0.779814736198519	0.485	0.11	0	CD4Tcells	OXNAD1
0	0.779066205413376	0.812	0.406	0	CD4Tcells	SOD1
0	0.776657229680125	0.983	0.63	0	CD4Tcells	COX7C
0	0.775625878765354	0.47	0.094	0	CD4Tcells	ITK
0	0.773406470936128	0.72	0.311	0	CD4Tcells	GYPC
0	0.76473683220739	0.464	0.083	0	CD4Tcells	CD6
0	0.745131894083013	0.788	0.427	0	CD4Tcells	SNHG8
0	0.74268639589379	0.573	0.172	0	CD4Tcells	OCIAD2
0	0.742322661066118	0.841	0.461	0	CD4Tcells	MZT2B
0	0.740818857654489	0.743	0.211	0	CD4Tcells	CD7
0	0.739777681394966	0.696	0.304	0	CD4Tcells	PEBP1
0	0.738352562031675	0.675	0.279	0	CD4Tcells	MZT2A
0	0.735733313366562	0.996	0.757	0	CD4Tcells	NACA
0	0.732237243564005	0.517	0.142	0	CD4Tcells	RASGRP1
0	0.72874028075121	0.899	0.517	0	CD4Tcells	TRAF3IP3
0	0.726139263602433	0.992	0.704	0	CD4Tcells	EEF1D
0	0.725163039753563	0.435	0.107	0	CD4Tcells	LAT
0	0.719598499711669	0.815	0.453	0	CD4Tcells	SNRPD2
0	0.715967239186667	0.665	0.245	0	CD4Tcells	LBH
0	0.712002618184474	0.986	0.645	0	CD4Tcells	BTF3
0	0.710045725590261	0.512	0.205	0	CD4Tcells	IL6ST
0	0.709701613521307	0.774	0.348	0	CD4Tcells	LEPROTL1
0	0.709464736613948	0.601	0.232	0	CD4Tcells	PRDX2
0	0.700448833517409	0.461	0.097	0	CD4Tcells	FAM102A
0	0.697202537930055	0.376	0.09	0	CD4Tcells	GPR183
0	0.694726036267543	0.797	0.374	0	CD4Tcells	ACAP1
0	0.691122663935822	1	0.999	0	CD4Tcells	MALAT1
0	0.670781732829522	0.418	0.103	0	CD4Tcells	PRKCA
0	0.670637604941736	0.535	0.157	0	CD4Tcells	SKAP1
0	0.669810671976469	0.36	0.054	0	CD4Tcells	CHRM3-AS2
0	0.66691660823523	0.424	0.09	0	CD4Tcells	TESPA1
0	0.663605356406428	0.423	0.1	0	CD4Tcells	THEM4
0	0.660799161487146	0.8	0.465	0	CD4Tcells	NSA2
0	0.657610233342166	0.41	0.075	0	CD4Tcells	TNFRSF25
0	0.656366367219901	0.455	0.192	0	CD4Tcells	CORO1B
0	0.65635040994078	0.747	0.402	0	CD4Tcells	DDX24
0	0.655889294724804	0.542	0.224	0	CD4Tcells	SATB1
0	0.650377721852095	0.456	0.132	0	CD4Tcells	RORA
0	0.641672632581278	0.969	0.648	0	CD4Tcells	UQCRB
0	0.640642269951152	0.858	0.504	0	CD4Tcells	ANP32B
0	0.637917543642258	0.394	0.087	0	CD4Tcells	FLT3LG
0	0.637549131593847	0.69	0.346	0	CD4Tcells	NDFIP1
0	0.637503908384926	0.463	0.121	0	CD4Tcells	LDLRAP1
0	0.636770766334754	0.572	0.196	0	CD4Tcells	RHOH
0	0.628470002998226	0.706	0.185	0	CD4Tcells	CD247
0	0.628428290478114	0.4	0.081	0	CD4Tcells	TC2N
0	0.627944681525685	0.957	0.611	0	CD4Tcells	EEF2
0	0.62524140058711	0.449	0.116	0	CD4Tcells	SUSD3
0	0.622468368011241	0.66	0.292	0	CD4Tcells	PSIP1
0	0.618702782808863	0.744	0.443	0	CD4Tcells	GSTK1
0	0.615808476081194	0.443	0.172	0	CD4Tcells	MYC
0	0.612539621021936	0.793	0.37	0	CD4Tcells	RGS10
0	0.611476429761633	0.522	0.215	0	CD4Tcells	NUCB2
0	0.609744675446833	0.722	0.321	0	CD4Tcells	CLEC2D
0	0.609724984885668	0.432	0.156	0	CD4Tcells	CD69
0	0.607444101993762	0.826	0.487	0	CD4Tcells	SRSF7
0	0.605857787975664	0.473	0.173	0	CD4Tcells	SERINC5
0	0.604433503712566	0.401	0.125	0	CD4Tcells	AC243960.1
0	0.603946491382638	0.774	0.446	0	CD4Tcells	UXT
0	0.603186793785651	0.302	0.051	0	CD4Tcells	FHIT
0	0.598150763605919	0.695	0.331	0	CD4Tcells	SLFN5
0	0.597572246873946	0.997	0.841	0	CD4Tcells	UBA52
0	0.597481337625448	0.31	0.034	0	CD4Tcells	CD28
0	0.5948259211679	0.447	0.152	0	CD4Tcells	HSPB1
0	0.59022089691604	0.543	0.171	0	CD4Tcells	DGKA
0	0.588235711885565	0.998	0.875	0	CD4Tcells	FAU
0	0.586772738014509	0.436	0.127	0	CD4Tcells	ABLIM1
0	0.582879499638792	0.525	0.248	0	CD4Tcells	ILF3-DT
0	0.576645698970218	0.56	0.225	0	CD4Tcells	SNRPN
0	0.573074637063874	0.869	0.53	0	CD4Tcells	EIF3F
0	0.572695946737144	0.386	0.078	0	CD4Tcells	TMEM204
0	0.57228166580705	0.773	0.451	0	CD4Tcells	PPDPF
0	0.572221098564026	0.51	0.193	0	CD4Tcells	BIN1
0	0.570519087150043	0.314	0.046	0	CD4Tcells	CD5
0	0.569023062346946	0.984	0.614	0	CD4Tcells	CD52
0	0.568264371153053	0.315	0.065	0	CD4Tcells	MLLT3
0	0.568103108744808	0.998	0.731	0	CD4Tcells	PTMA
0	0.566329298607606	0.859	0.539	0	CD4Tcells	IKZF1
0	0.56552262004147	0.388	0.114	0	CD4Tcells	OPTN
0	0.563844057250505	0.331	0.093	0	CD4Tcells	AC058791.1
0	0.563100615148409	0.902	0.543	0	CD4Tcells	COX6C
0	0.562899331543503	0.953	0.633	0	CD4Tcells	CD48
0	0.559998286536702	0.587	0.283	0	CD4Tcells	PPA1
0	0.559000035912872	0.717	0.379	0	CD4Tcells	PRMT2
0	0.555396124795063	0.857	0.526	0	CD4Tcells	EIF3H
0	0.549552756451223	0.2	0.01	0	CD4Tcells	TSHZ2
0	0.547865303263947	0.828	0.504	0	CD4Tcells	APRT
0	0.547805150525187	0.399	0.107	0	CD4Tcells	TXK
0	0.546522685273523	0.372	0.127	0	CD4Tcells	ARID5B
0	0.546359061892297	0.253	0.061	0	CD4Tcells	PASK
0	0.54378993013009	0.86	0.528	0	CD4Tcells	EIF4A2
0	0.54230228758547	0.85	0.534	0	CD4Tcells	FXYD5
0	0.541413274449615	0.947	0.638	0	CD4Tcells	COMMD6
0	0.540455384310631	0.309	0.058	0	CD4Tcells	LINC01550
0	0.538803215709155	0.659	0.374	0	CD4Tcells	PCSK7
0	0.538042650236274	0.382	0.155	0	CD4Tcells	TTC39C
0	0.538019789021377	0.368	0.106	0	CD4Tcells	SH3YL1
0	0.533865904678636	0.829	0.464	0	CD4Tcells	HMGN1
0	0.532465662166046	0.532	0.216	0	CD4Tcells	DENND2D
0	0.530461678804656	0.324	0.072	0	CD4Tcells	RETREG1
0	0.529369903958055	0.742	0.426	0	CD4Tcells	NDUFS5
0	0.52708781697082	0.604	0.32	0	CD4Tcells	CMPK1
0	0.526464301219005	0.602	0.311	0	CD4Tcells	MCUB
0	0.520162017179686	0.269	0.046	0	CD4Tcells	AC013264.1
0	0.520108961409342	0.739	0.437	0	CD4Tcells	TOMM20
0	0.518522705897269	0.214	0.013	0	CD4Tcells	ADTRP
0	0.515594560306974	0.697	0.405	0	CD4Tcells	ST13
0	0.513475120972133	0.812	0.49	0	CD4Tcells	EIF4B
0	0.510336180013758	0.7	0.367	0	CD4Tcells	GCC2
0	0.501009454833954	0.596	0.324	0	CD4Tcells	SELENOW
0	0.500125605682572	0.883	0.54	0	CD4Tcells	HSP90AB1
0	0.500019334660689	0.75	0.427	0	CD4Tcells	TNFAIP8
0	0.495228731721317	0.351	0.102	0	CD4Tcells	CDC14A
0	0.492705088614181	0.348	0.097	0	CD4Tcells	SIT1
0	0.492475994688761	0.434	0.183	0	CD4Tcells	CCDC66
0	0.490912558070831	0.833	0.519	0	CD4Tcells	SSR2
0	0.489856921552166	0.539	0.213	0	CD4Tcells	SLC38A1
0	0.483763655641024	0.297	0.065	0	CD4Tcells	ITGA6
0	0.48128320129875	0.43	0.164	0	CD4Tcells	ODF2L
0	0.481021014661553	0.24	0.031	0	CD4Tcells	EPHX2
0	0.480816796925184	0.443	0.192	0	CD4Tcells	CHD3
0	0.473726804633312	0.359	0.117	0	CD4Tcells	HELB
0	0.467658908640201	0.382	0.149	0	CD4Tcells	CHMP7
0	0.46508958852312	0.264	0.053	0	CD4Tcells	GATA3
0	0.457865343285368	0.279	0.069	0	CD4Tcells	GIMAP5
0	0.456848168932635	0.33	0.107	0	CD4Tcells	NIPAL3
0	0.456262358212408	0.474	0.174	0	CD4Tcells	PBXIP1
0	0.455229811300153	0.47	0.177	0	CD4Tcells	MGAT4A
0	0.453070671497985	0.37	0.132	0	CD4Tcells	BCL9L
0	0.448233508849437	0.906	0.598	0	CD4Tcells	SKP1
0	0.446930665572797	0.297	0.072	0	CD4Tcells	BEX2
0	0.442071839679544	0.243	0.056	0	CD4Tcells	TBC1D4
0	0.441440451384431	0.225	0.024	0	CD4Tcells	ANK3
0	0.440682285338272	0.324	0.094	0	CD4Tcells	CD96
0	0.436362033631783	0.303	0.077	0	CD4Tcells	ATP6V0E2
0	0.433868281278918	0.318	0.1	0	CD4Tcells	TMEM238
0	0.42969457734418	0.422	0.14	0	CD4Tcells	PRKCH
0	0.428275705567685	0.271	0.062	0	CD4Tcells	ATP8B2
0	0.42653385467221	0.82	0.501	0	CD4Tcells	FOXP1
0	0.42625250270915	0.681	0.376	0	CD4Tcells	PPP1R2
0	0.42509977655362	0.322	0.09	0	CD4Tcells	STMN3
0	0.424028669692484	0.387	0.15	0	CD4Tcells	CCND2
0	0.422620635253871	0.245	0.057	0	CD4Tcells	GPR171
0	0.418660975442357	0.306	0.095	0	CD4Tcells	LINS1
0	0.410643448884061	0.301	0.095	0	CD4Tcells	SFXN1
0	0.408868223756185	0.288	0.055	0	CD4Tcells	BEX3
0	0.407965501012271	0.223	0.034	0	CD4Tcells	AC005842.1
0	0.401993122535768	0.363	0.121	0	CD4Tcells	SVIP
0	0.399551392204858	0.251	0.056	0	CD4Tcells	SELENOM
0	0.396116773098126	0.309	0.095	0	CD4Tcells	LY9
0	0.394444794271483	0.291	0.088	0	CD4Tcells	PCED1B
0	0.390567798681489	0.392	0.143	0	CD4Tcells	ANXA2R
0	0.387629981496009	0.395	0.16	0	CD4Tcells	TMEM63A
0	0.367892646661042	0.581	0.253	0	CD4Tcells	FCMR
0	0.362412136197119	0.202	0.04	0	CD4Tcells	LINC02273
0	0.360306970703713	0.538	0.26	0	CD4Tcells	ARHGAP15
0	0.350074616598052	0.679	0.372	0	CD4Tcells	CYLD
0	0.348180291398864	0.202	0.042	0	CD4Tcells	AP3M2
0	0.339816974867979	0.217	0.043	0	CD4Tcells	SIRPG
0	0.300204903329503	0.33	0.106	0	CD4Tcells	PIM2
0	0.295241083726531	0.323	0.103	0	CD4Tcells	SCML4
0	0.291687954460928	0.459	0.198	0	CD4Tcells	NCK2
3.36948404007987e-305	0.264532596711127	0.331	0.111	8.80412484832469e-301	CD4Tcells	GRAP2
8.96490845804387e-305	0.38528602499963	0.241	0.062	2.34244093100228e-300	CD4Tcells	NMT2
6.16314760045729e-304	0.334312797957154	0.459	0.207	1.61036883652349e-299	CD4Tcells	KIF2A
3.41027842625263e-303	0.495617795088749	0.645	0.373	8.91071649995549e-299	CD4Tcells	NUCKS1
4.04217615178178e-301	0.394333451423284	0.614	0.33	1.05618020669906e-296	CD4Tcells	C1orf56
4.22910516513523e-301	0.451858389782772	0.697	0.423	1.10502288859818e-296	CD4Tcells	SMDT1
2.42187847473886e-295	0.46871157137746	0.719	0.439	6.32812626664518e-291	CD4Tcells	POLR2J3.1
5.07086202030936e-294	0.348189122125663	0.228	0.059	1.32496553728663e-289	CD4Tcells	CFAP36
8.70664148245485e-293	0.267649883292374	0.672	0.368	2.27495835295063e-288	CD4Tcells	TBC1D10C
3.11859085721095e-292	0.437859683123498	0.411	0.181	8.14856605080648e-288	CD4Tcells	MTERF4
4.49703227269413e-292	0.44357880428938	0.376	0.154	1.17502956253225e-287	CD4Tcells	DYRK2
2.25063084395351e-291	0.313567358660394	0.208	0.048	5.88067333216612e-287	CD4Tcells	CDR2
3.69632918165729e-291	0.429423030542168	0.983	0.781	9.65813851875233e-287	CD4Tcells	KLF2
1.62911726117147e-288	0.45073185924037	0.694	0.41	4.25672049171494e-284	CD4Tcells	HIST1H4C
1.04172239479431e-286	0.435248068522678	0.643	0.38	2.72191644535806e-282	CD4Tcells	CUTA
1.20698507793801e-284	0.432030966183098	0.514	0.266	3.15373131014422e-280	CD4Tcells	NAP1L4
5.48731476539909e-281	0.349651455459132	0.859	0.556	1.43378047505113e-276	CD4Tcells	SF1
6.15980976121304e-281	0.466858960583043	0.594	0.335	1.60949669250736e-276	CD4Tcells	FYN
3.60510344509908e-279	0.415725244526716	0.591	0.333	9.41977479169939e-275	CD4Tcells	HSPE1
8.15402009176627e-277	0.37604264452385	0.291	0.098	2.13056390977761e-272	CD4Tcells	CDC25B
1.14535704718471e-276	0.52218891070204	0.315	0.116	2.99270342858893e-272	CD4Tcells	RARRES3
3.59712521616115e-276	0.273403094572274	0.338	0.12	9.39892847730747e-272	CD4Tcells	ZAP70
3.6181636466771e-275	0.496244331007601	0.563	0.314	9.4538997924026e-271	CD4Tcells	TTC3
4.04480643047867e-275	0.767648055983956	0.525	0.284	1.05686747221977e-270	CD4Tcells	TLE5
5.03856829535814e-275	0.461556800645686	0.494	0.263	1.31652750989413e-270	CD4Tcells	ATP1A1
1.92685496438188e-274	0.993311292845899	0.428	0.226	5.03467933643342e-270	CD4Tcells	AES
7.19347702718607e-274	0.322813321838686	0.502	0.249	1.87958361243345e-269	CD4Tcells	PDE7A
1.21661154286889e-272	0.319139641162156	0.24	0.067	3.17888430036211e-268	CD4Tcells	TNIK
2.00323398666218e-271	0.375800095292582	0.302	0.108	5.23425008374962e-267	CD4Tcells	ZBTB25
4.07551554256304e-270	0.63264240295466	0.457	0.206	1.0648914561163e-265	CD4Tcells	PCED1B-AS1
1.18008799469938e-268	0.375057292206377	0.239	0.071	3.08345192135002e-264	CD4Tcells	PVT1
4.7853002653783e-268	0.371503064979066	0.828	0.535	1.2503511063407e-263	CD4Tcells	CIRBP
5.32138073451232e-267	0.402639673940588	0.443	0.217	1.39042357212072e-262	CD4Tcells	TECR
2.69423991374832e-266	0.755432658094637	0.5	0.263	7.03977947063298e-262	CD4Tcells	GAS5
7.18759699203026e-266	0.396384580313977	0.681	0.388	1.87804721804759e-261	CD4Tcells	H1FX
5.80327059300027e-265	0.412252160350951	0.483	0.248	1.51633657324504e-260	CD4Tcells	PIK3R1
1.67452489248303e-264	0.464401373046017	0.606	0.362	4.37536609156891e-260	CD4Tcells	PA2G4
7.64618111653421e-264	0.388687754389922	0.811	0.512	1.99787066393922e-259	CD4Tcells	EIF3G
2.39937300768351e-263	0.326020728941217	0.809	0.518	6.26932173177624e-259	CD4Tcells	ATM
2.51826812411324e-263	0.450245527096134	0.612	0.364	6.57998278149549e-259	CD4Tcells	DDX18
2.61384259107645e-261	0.412654517151118	0.641	0.388	6.82970930622366e-257	CD4Tcells	NDUFA12
7.77582209894474e-261	0.396070520728771	0.358	0.147	2.03174455623327e-256	CD4Tcells	SLC25A45
2.61713445097393e-260	0.414882126105595	0.585	0.34	6.83831060694978e-256	CD4Tcells	C1QBP
4.0820757344515e-260	0.44100502053952	0.432	0.212	1.06660556865483e-255	CD4Tcells	EPB41L4A-AS1
5.55724199330073e-260	0.33968493047105	0.222	0.062	1.45205176042955e-255	CD4Tcells	CLUAP1
8.81002649638946e-260	0.403035736157114	0.682	0.425	2.3019718232416e-255	CD4Tcells	C19orf53
3.37374223704192e-254	0.367507326691679	0.861	0.572	8.81525109116684e-250	CD4Tcells	FUS
2.17019026203009e-250	0.333629410604467	0.859	0.541	5.67049013565842e-246	CD4Tcells	GIMAP4
6.08664876491872e-250	0.396962129308577	0.299	0.112	1.59038045578561e-245	CD4Tcells	ZNF101
2.73391329731911e-248	0.419244042921577	0.911	0.589	7.14344205456511e-244	CD4Tcells	EIF3K
9.33889676974161e-248	0.42234972834841	0.46	0.239	2.44016033696579e-243	CD4Tcells	URI1
3.10818048399414e-247	0.370383693186994	0.287	0.107	8.12136478662829e-243	CD4Tcells	SLC2A4RG
4.76217485396439e-247	0.355124766754618	0.665	0.409	1.24430866759236e-242	CD4Tcells	NKTR
1.00729162940983e-246	0.327734550666507	0.68	0.418	2.63195229848494e-242	CD4Tcells	MPHOSPH8
1.9112037843049e-245	0.401127964820551	0.65	0.397	4.99378436801028e-241	CD4Tcells	EIF3D
4.98313984781051e-244	0.36235214037141	0.321	0.126	1.30204461083441e-239	CD4Tcells	TNRC6C
6.59488607629207e-244	0.358298860824709	0.756	0.488	1.72317778287436e-239	CD4Tcells	RAN
1.58682581279203e-242	0.382468093417059	0.819	0.526	4.1462171662443e-238	CD4Tcells	EDF1
2.11637935315805e-241	0.43964681624919	0.557	0.311	5.52988761186666e-237	CD4Tcells	GABPB1-AS1
3.63801241829894e-241	0.326373982102546	0.782	0.51	9.50576264777329e-237	CD4Tcells	ANAPC16
1.36475741137384e-237	0.328515800515794	0.483	0.258	3.5659746401787e-233	CD4Tcells	SIGIRR
3.32513636973475e-237	0.339953906071276	0.742	0.479	8.68824882047994e-233	CD4Tcells	UBXN1
3.0380743173414e-235	0.436847683308648	0.514	0.282	7.93818438378135e-231	CD4Tcells	MIF
3.32157095236399e-235	0.421576363299522	0.246	0.081	8.67893274143187e-231	CD4Tcells	SEPT1
2.83060710375112e-234	0.304309418978251	0.235	0.075	7.39609330139131e-230	CD4Tcells	BNIP3
3.74206872528648e-234	0.295301690980845	0.426	0.207	9.77765137230105e-230	CD4Tcells	MAML2
4.64516401934281e-234	0.318513177734372	0.221	0.066	1.21373490661408e-229	CD4Tcells	APBA2
5.8347877348576e-234	0.394285579958641	0.233	0.074	1.52457168724094e-229	CD4Tcells	CISH
1.27508647063503e-233	0.323554800512457	0.813	0.518	3.33167343912228e-229	CD4Tcells	NAP1L1
9.79118545593317e-232	0.320426413198718	0.292	0.108	2.55833884778078e-227	CD4Tcells	S1PR1
1.22676445292895e-231	0.428668541978368	0.349	0.161	3.20541283905804e-227	CD4Tcells	MDFIC
3.86491513079498e-231	0.368570413131089	0.41	0.195	1.00986367452542e-226	CD4Tcells	MARCKSL1
7.17415863532332e-231	0.362532479178034	0.613	0.374	1.87453590982363e-226	CD4Tcells	TAF1D
1.75558009484493e-230	0.749882506885634	0.517	0.298	4.58715522982032e-226	CD4Tcells	SNHG29
8.55227382823748e-230	0.430010725516424	0.616	0.379	2.23462362858017e-225	CD4Tcells	RSL1D1
4.18170796360683e-228	0.352175081626662	0.365	0.169	1.09263847381083e-223	CD4Tcells	DNAJB1
6.82102431873723e-228	0.252271844404001	0.553	0.314	1.78226544424285e-223	CD4Tcells	RBL2
3.4245029648827e-227	0.261482371138811	0.636	0.393	8.947883796942e-223	CD4Tcells	NSD3
2.70956450556424e-226	0.323798092278624	0.586	0.354	7.0798210965888e-222	CD4Tcells	C9orf78
1.00779880648125e-225	0.316192488856567	0.297	0.117	2.63327750145487e-221	CD4Tcells	SFI1
4.41010525517337e-225	0.328968402538729	0.383	0.173	1.15231640212425e-220	CD4Tcells	PTPN4
7.46399356051553e-225	0.323463985472643	0.488	0.268	1.9502668774271e-220	CD4Tcells	GIMAP2
4.945399358934e-224	0.565306936089742	0.464	0.243	1.29218339849587e-219	CD4Tcells	SEPTIN6
4.64222988950105e-223	0.339101189876376	0.493	0.269	1.21296824782773e-218	CD4Tcells	TMEM243
1.10570939466764e-222	0.377914196961818	0.472	0.265	2.88910807732709e-218	CD4Tcells	NECAP2
1.24740338740234e-222	0.339744410390794	0.224	0.073	3.25934031094359e-218	CD4Tcells	ANKH
1.60736256496623e-222	0.306696553165442	0.623	0.385	4.19987764600028e-218	CD4Tcells	ARHGEF1
1.46672410898599e-221	0.335771912532885	0.396	0.191	3.8324034243695e-217	CD4Tcells	SRSF8
1.09347430525992e-219	0.384205368089431	0.313	0.131	2.85713901221363e-215	CD4Tcells	CFAP97
3.46093416213404e-218	0.291974905996095	0.252	0.086	9.04307487224003e-214	CD4Tcells	SH2D1A
4.90154805061283e-218	0.303135085130898	0.222	0.07	1.28072549014463e-213	CD4Tcells	THEMIS
1.09255897731857e-216	0.406759714021221	0.345	0.162	2.8547473518357e-212	CD4Tcells	TRADD
4.18496472609614e-216	0.371164592861451	0.728	0.468	1.09348943328166e-211	CD4Tcells	ATP5PO
7.93491273904487e-216	0.302091008545532	0.922	0.637	2.07331334958503e-211	CD4Tcells	OST4
2.33473098932582e-215	0.291031087998382	0.791	0.539	6.10041860200944e-211	CD4Tcells	ANKRD12
2.72091391357154e-215	0.264905903294399	0.208	0.062	7.10947596477109e-211	CD4Tcells	TMIGD2
4.6512689961372e-215	0.426307592027993	0.304	0.13	1.21533007600069e-210	CD4Tcells	AC114760.2
7.92925081476932e-215	0.3654951168919	0.763	0.494	2.07183394539108e-210	CD4Tcells	NCL
8.16454099305764e-214	0.399068236580665	0.478	0.271	2.13331291607603e-209	CD4Tcells	KMT2A
5.42405473865392e-213	0.338039211122361	0.473	0.262	1.41725126266288e-208	CD4Tcells	MED10
7.06393691711818e-212	0.407850767100287	0.344	0.154	1.84573607707381e-207	CD4Tcells	HIST1H1D
2.77899067004885e-209	0.281934562039641	0.432	0.209	7.26122472177064e-205	CD4Tcells	BIRC3
4.70933590985817e-209	0.350419518985276	1	0.911	1.23050237988684e-204	CD4Tcells	TMSB10
1.69257877210899e-206	0.280777028718338	0.386	0.187	4.42253907364359e-202	CD4Tcells	HMOX2
3.68601305536826e-206	0.329787595473038	0.384	0.19	9.63118351237172e-202	CD4Tcells	SPTAN1
2.33361893986405e-205	0.310503088336824	0.555	0.334	6.09751292797078e-201	CD4Tcells	SUN2
1.34831752622895e-204	0.310435974040884	0.602	0.373	3.52301886428361e-200	CD4Tcells	ZRANB2
4.18616054470193e-203	0.365388440786778	0.907	0.57	1.09380188872517e-198	CD4Tcells	SLC25A6
2.59780247416799e-201	0.335539903797077	0.691	0.45	6.78779808475355e-197	CD4Tcells	GTF3A
3.58168264369363e-201	0.394163902885154	0.526	0.317	9.35857857970709e-197	CD4Tcells	HSPD1
1.8005612835575e-200	0.301753502342336	0.266	0.104	4.70468657780739e-196	CD4Tcells	ATF7IP2
3.52089478364284e-200	0.299268139813998	0.605	0.381	9.19974598018039e-196	CD4Tcells	ORMDL1
4.55120385958952e-200	0.354689395809284	0.652	0.424	1.18918405647215e-195	CD4Tcells	RSL24D1
6.54438721909767e-200	0.388443112588015	0.27	0.103	1.70998293647803e-195	CD4Tcells	ID3
2.30736532385689e-199	0.327177593045445	0.291	0.12	6.02891485470568e-195	CD4Tcells	C12orf65
3.19593878059472e-199	0.31805608948223	0.482	0.275	8.35066843981595e-195	CD4Tcells	BUB3
4.8823726100163e-199	0.619167156743877	0.491	0.287	1.27571513927116e-194	CD4Tcells	SNHG6
5.24597994859113e-198	0.294496074167941	0.898	0.63	1.37072210076738e-193	CD4Tcells	PNISR
1.06567897150663e-196	0.278092878782489	0.42	0.221	2.78451258464968e-192	CD4Tcells	TMC8
1.21500787424799e-196	0.303551819488935	0.498	0.282	3.17469407462257e-192	CD4Tcells	SNHG7
5.4303233721289e-196	0.257829199513425	0.459	0.245	1.41888919390356e-191	CD4Tcells	TUT4
2.62347872470876e-195	0.369444044136363	0.564	0.351	6.85488755979151e-191	CD4Tcells	SNRPF
8.49957505321173e-194	0.274113307971517	0.507	0.299	2.22085396565369e-189	CD4Tcells	CRBN
1.68568059102009e-192	0.257070590066348	0.431	0.226	4.4045148162764e-188	CD4Tcells	CYFIP2
6.03176584655812e-192	0.310962443283147	0.298	0.128	1.57604009804717e-187	CD4Tcells	MARCH9
5.91434750449493e-191	0.375837215483755	0.482	0.285	1.54535985944948e-186	CD4Tcells	FBL
1.60638879251334e-190	0.340601417578944	0.337	0.156	4.19733327595811e-186	CD4Tcells	PLEKHA1
4.41496846095147e-190	0.304500142707637	0.503	0.298	1.15358710916201e-185	CD4Tcells	NOL7
3.62167631040228e-189	0.350808791318195	0.746	0.471	9.46307803145011e-185	CD4Tcells	EIF3L
8.85785843324184e-189	0.321655913536183	0.348	0.173	2.31446983002176e-184	CD4Tcells	MAPKAPK5-AS1
9.80924410774761e-189	0.357756309504356	0.377	0.188	2.56305739291337e-184	CD4Tcells	ZBTB20
1.86565696636219e-188	0.35884471025137	0.518	0.315	4.87477508740778e-184	CD4Tcells	CCT3
1.82922340597411e-187	0.287003622841388	0.327	0.152	4.77957783746975e-183	CD4Tcells	CCSER2
3.73435333630593e-187	0.340534817393723	0.275	0.118	9.75749183243378e-183	CD4Tcells	REXO2
5.55601767229685e-186	0.29116945760214	0.831	0.535	1.45173185759445e-181	CD4Tcells	NDUFA4
1.55629530752476e-185	0.331141570102226	0.36	0.176	4.06644400903145e-181	CD4Tcells	PRKACB
2.73600289545668e-185	0.310481290819874	0.317	0.148	7.14890196553877e-181	CD4Tcells	PITPNC1
3.35817037063973e-185	0.282208634976221	0.719	0.475	8.77456336144456e-181	CD4Tcells	PTGES3
1.30025741514056e-184	0.342136817784425	0.455	0.257	3.39744260002077e-180	CD4Tcells	THUMPD3-AS1
3.33156890214012e-184	0.300235773211841	0.238	0.09	8.70505638440191e-180	CD4Tcells	BOLA3
4.96737708481388e-182	0.268613843679061	0.972	0.744	1.29792595849102e-177	CD4Tcells	CALM1
1.86603086151026e-181	0.293115262730388	0.75	0.508	4.87575203804017e-177	CD4Tcells	ARGLU1
4.68001218398351e-181	0.327569784471497	0.508	0.31	1.22284038355305e-176	CD4Tcells	GLG1
1.72644246027811e-180	0.30980141501901	0.307	0.142	4.51102150446068e-176	CD4Tcells	RASA3
2.30380263786235e-180	0.289493114414498	0.203	0.071	6.01960591247054e-176	CD4Tcells	THOC3
4.71643337464928e-180	0.358701918289239	0.461	0.274	1.23235687646211e-175	CD4Tcells	LSM5
6.01970655580108e-180	0.353445103998565	0.314	0.151	1.57288912596526e-175	CD4Tcells	ABHD14B
5.25012440676549e-178	0.300308695214127	0.699	0.472	1.37180500624376e-173	CD4Tcells	EIF2S3
2.54037651247263e-177	0.292633102360639	0.271	0.117	6.63774978943972e-173	CD4Tcells	ASF1A
8.63164465127528e-177	0.270572565739181	0.224	0.083	2.25536243093172e-172	CD4Tcells	KLF12
3.64961399919447e-176	0.294004472596914	0.309	0.144	9.53607641849523e-172	CD4Tcells	BEX4
1.35325939313058e-175	0.260744307885455	0.419	0.226	3.53593146831089e-171	CD4Tcells	MLLT6
1.7090100616624e-175	0.269388075681809	0.294	0.128	4.46547239011769e-171	CD4Tcells	PTPN7
2.59661717961136e-175	0.312828323876133	0.613	0.399	6.78470102860653e-171	CD4Tcells	SSBP1
3.17340929202507e-175	0.282434402508611	0.616	0.4	8.2918011391323e-171	CD4Tcells	SNU13
5.3474654874576e-175	0.305904250331967	0.468	0.273	1.3972392572178e-170	CD4Tcells	GLS
1.0178729358648e-174	0.356165889688229	0.497	0.306	2.65960019412113e-170	CD4Tcells	ALKBH7
4.72390150844958e-174	0.291708599885016	0.838	0.57	1.23430822514279e-169	CD4Tcells	SRSF5
7.84248358927099e-174	0.300324108146597	0.237	0.094	2.04916253704062e-169	CD4Tcells	CCDC167
1.43313123547152e-173	0.330396078579255	0.242	0.097	3.74462860516354e-169	CD4Tcells	SNHG32
1.7678158370697e-173	0.281012117376889	0.39	0.204	4.61912600067943e-169	CD4Tcells	RHOF
1.25352008342429e-172	0.291875525526315	0.792	0.526	3.27532262597934e-168	CD4Tcells	SSR4
1.55497088461287e-172	0.263495539273263	0.381	0.188	4.06298342440496e-168	CD4Tcells	PLAAT4
4.44956155320677e-172	0.487577367517664	0.311	0.15	1.1626259382374e-167	CD4Tcells	SEPT6
6.42334726835458e-171	0.288495975331335	0.204	0.072	1.67835640774837e-166	CD4Tcells	RIC3
4.62425436797537e-170	0.304429999611367	0.643	0.425	1.20827142380829e-165	CD4Tcells	ABRACL
5.61280274943316e-170	0.27293390540359	0.426	0.243	1.46656923039939e-165	CD4Tcells	HAX1
1.49333874996593e-169	0.33251449318457	0.248	0.103	3.90194481978599e-165	CD4Tcells	TSPYL2
1.30707518959973e-168	0.322553114121239	0.54	0.344	3.41525676290514e-164	CD4Tcells	HNRNPA0
3.5744368216977e-166	0.288913978859445	0.991	0.874	9.33964597141392e-162	CD4Tcells	BTG1
7.63329604521495e-166	0.297643131190864	0.203	0.075	1.99450392365421e-161	CD4Tcells	GPRIN3
1.16891787746549e-165	0.355958307311046	0.969	0.687	3.05426552202958e-161	CD4Tcells	COX4I1
2.20247752815324e-165	0.318987310642298	0.495	0.307	5.75485353331159e-161	CD4Tcells	CCT4
1.68663738044608e-164	0.292754078416139	0.599	0.393	4.40701481136756e-160	CD4Tcells	RBMX
4.00319669419644e-164	0.30162889768555	0.679	0.442	1.04599526422659e-159	CD4Tcells	EIF3M
1.16933931067771e-163	0.304440704321714	0.35	0.183	3.0553666848698e-159	CD4Tcells	NSMCE3
3.21690133092587e-163	0.308878108681977	0.917	0.613	8.4054414875762e-159	CD4Tcells	PPIA
1.74656272229833e-162	0.283582182116005	0.568	0.366	4.56359373709329e-158	CD4Tcells	SSB
3.29297232189785e-161	0.309349204384922	0.371	0.203	8.6042073798869e-157	CD4Tcells	DNMT1
8.25236451607919e-161	0.267336997290512	0.823	0.553	2.15626032440633e-156	CD4Tcells	ERP29
2.21237009080952e-160	0.3585140726317	0.521	0.333	5.78070181027618e-156	CD4Tcells	RWDD1
3.80222749105898e-160	0.317218655841066	0.406	0.233	9.934840211388e-156	CD4Tcells	DSTN
3.60460666442871e-158	0.30885631923131	0.312	0.156	9.41847675348578e-154	CD4Tcells	TCEAL8
4.16559086994256e-157	0.372830145675389	0.484	0.303	1.08842723840729e-152	CD4Tcells	EIF5B
9.9740690055161e-157	0.281426664638873	0.408	0.234	2.6061244904513e-152	CD4Tcells	ICAM2
3.12012944132196e-156	0.298320758846369	0.253	0.111	8.15258621723016e-152	CD4Tcells	ZC3H8
1.69164711398405e-155	0.309666189603252	0.329	0.171	4.42010474412891e-151	CD4Tcells	TTC19
7.33562875419322e-155	0.25453391577458	0.388	0.205	1.91672643718315e-150	CD4Tcells	CD4
3.12121023115636e-154	0.274187982934447	0.448	0.272	8.15541021298844e-150	CD4Tcells	DUT
3.69061463010655e-154	0.300961316209246	0.432	0.259	9.6432069670054e-150	CD4Tcells	VPS51
8.94935336785505e-154	0.311508566051956	0.313	0.159	2.33837654148685e-149	CD4Tcells	MT1X
4.73469126556393e-153	0.32156419020014	0.413	0.241	1.2371274807792e-148	CD4Tcells	PURA
1.46541947380976e-152	0.30449006190458	0.321	0.165	3.82899454311753e-148	CD4Tcells	FAM162A
1.14916899257214e-151	0.267764599571552	0.245	0.109	3.00266366069174e-147	CD4Tcells	SLC7A6
5.21393330691166e-151	0.338054423986211	0.986	0.726	1.36234863376295e-146	CD4Tcells	PFDN5
6.12189539908378e-151	0.274836338120048	0.339	0.181	1.5995900488266e-146	CD4Tcells	SBDS
2.04812767746746e-150	0.251667290145863	0.426	0.25	5.35155280845473e-146	CD4Tcells	CNOT6L
3.42581291457093e-149	0.285364979906494	0.687	0.47	8.95130656448238e-145	CD4Tcells	NDUFB11
4.95547987448665e-149	0.370883500625241	0.296	0.145	1.29481733640462e-144	CD4Tcells	AC113935.1
2.42687891420161e-148	0.312587329282757	0.315	0.166	6.34119191491739e-144	CD4Tcells	NSMCE1
3.15483172491889e-148	0.474941889202002	0.285	0.144	8.24325981404058e-144	CD4Tcells	C6orf48
3.29729506855786e-148	0.280868985902808	0.418	0.247	8.61550228463484e-144	CD4Tcells	ADH5
1.67975395245764e-147	0.263939188234323	0.219	0.09	4.38902910237657e-143	CD4Tcells	SNHG12
3.57758379837197e-147	0.290161084156517	0.278	0.136	9.34786870676613e-143	CD4Tcells	DBP
6.93099920619829e-147	0.306061104423084	0.609	0.405	1.81100078258755e-142	CD4Tcells	LDHA
2.25263187943601e-143	0.296837411449246	0.366	0.205	5.88590183777835e-139	CD4Tcells	OTUD6B-AS1
2.53533269303079e-143	0.286412422768954	0.919	0.624	6.62457079362014e-139	CD4Tcells	HSP90AA1
3.30064324902259e-142	0.250759736343216	0.328	0.177	8.62425074537113e-138	CD4Tcells	CLPP
3.79938070343131e-141	0.308096477834009	0.345	0.192	9.92740183999566e-137	CD4Tcells	DDX39B
3.97582500448027e-141	0.282446255647642	0.312	0.16	1.03884331542065e-136	CD4Tcells	AC025164.1
4.64296505097519e-141	0.280912113876408	0.304	0.155	1.21316033816931e-136	CD4Tcells	ZNF91
5.47108938234903e-140	0.25635709824754	0.545	0.361	1.42954094471398e-135	CD4Tcells	SRSF10
5.82073711151718e-140	0.304556763658434	0.359	0.203	1.52090039986832e-135	CD4Tcells	NBDY
1.48941482592914e-139	0.271461428382273	0.544	0.36	3.89169199867025e-135	CD4Tcells	NDUFB9
1.61106323835984e-139	0.307153299581878	0.632	0.427	4.20954713551041e-135	CD4Tcells	EIF5A
7.96710017745698e-139	0.253002752139047	0.244	0.113	2.08172360536774e-134	CD4Tcells	UXS1
1.66120092049873e-138	0.407338518626544	0.41	0.233	4.34055188517113e-134	CD4Tcells	SNHG5
3.22796635447626e-138	0.273703232840649	0.259	0.123	8.43435328761102e-134	CD4Tcells	PRH1
2.05116603893724e-137	0.263333857525284	0.629	0.426	5.35949174313911e-133	CD4Tcells	RTRAF
2.34817944254569e-137	0.323811053710763	0.376	0.22	6.13555806542764e-133	CD4Tcells	IL27RA
2.41768277243884e-135	0.274162650857438	0.35	0.198	6.31716331610544e-131	CD4Tcells	DNAJC19
2.00432411142538e-133	0.269725752003059	0.337	0.184	5.23709847074338e-129	CD4Tcells	KRR1
3.24699634580792e-133	0.259563108441895	0.206	0.087	8.48407675196152e-129	CD4Tcells	ANKRD36C
2.29082576858832e-132	0.283440666105909	0.347	0.197	5.98569865074442e-128	CD4Tcells	TRAPPC6A
1.09157246942124e-129	0.319452525404559	0.284	0.148	2.85216970535075e-125	CD4Tcells	LRRC75A
3.24762949661366e-129	0.275621474588458	0.937	0.615	8.48573111170184e-125	CD4Tcells	YBX1
4.37966155558843e-129	0.286828283011656	0.359	0.209	1.1443617678597e-124	CD4Tcells	SUMF2
1.42217566022857e-128	0.281614804547935	0.289	0.153	3.71600278261123e-124	CD4Tcells	CRTC3
1.79504104073458e-127	0.255195184662976	0.413	0.259	4.69026273533538e-123	CD4Tcells	PDCD2
3.59945025572448e-127	0.278797676571415	0.412	0.255	9.4050035731825e-123	CD4Tcells	G3BP1
1.38522961777691e-126	0.289050601634076	0.483	0.319	3.61946646828928e-122	CD4Tcells	EIF3I
3.2946476217657e-126	0.289734173875026	0.262	0.128	8.60858477091159e-122	CD4Tcells	CCDC18-AS1
1.75465107225436e-125	0.269338366429848	0.275	0.144	4.58472778669343e-121	CD4Tcells	WWP1
1.53284169672505e-124	0.264245938196827	0.363	0.217	4.00516206937288e-120	CD4Tcells	DAP3
1.3827134832623e-123	0.275245476701014	0.315	0.177	3.61289206041607e-119	CD4Tcells	NUDCD2
4.77281093878506e-122	0.301297640392181	0.335	0.193	1.24708777019515e-117	CD4Tcells	NOP58
2.91957772844789e-121	0.279509457664979	0.346	0.202	7.62856464666149e-117	CD4Tcells	PHF14
6.05528294561934e-121	0.279802178553003	0.303	0.168	1.58218488086088e-116	CD4Tcells	IMPDH2
4.84703062357262e-120	0.25818377440378	0.214	0.099	1.26648063163329e-115	CD4Tcells	KDSR
1.00370888875933e-119	0.252991231652518	0.469	0.308	2.62259095543926e-115	CD4Tcells	KRTCAP2
2.32843327104216e-119	0.264697635104961	0.296	0.16	6.08396329390606e-115	CD4Tcells	CCDC91
6.98267476119894e-119	0.295533163649215	0.243	0.118	1.82450308835367e-114	CD4Tcells	RPAP2
8.74617161839864e-119	0.262768990975972	0.315	0.177	2.28528718217138e-114	CD4Tcells	SINHCAF
1.25927649125948e-118	0.283496450435887	0.202	0.088	3.29036354401189e-114	CD4Tcells	LINC00342
2.10630455285349e-118	0.250431314467559	0.314	0.174	5.50356316615088e-114	CD4Tcells	ZNF428
1.38916505640516e-117	0.511859713713138	0.411	0.26	3.62974937588105e-113	CD4Tcells	AC243919.1
4.66601794646569e-117	0.268175802642761	0.335	0.194	1.21918382923202e-112	CD4Tcells	PDCD7
4.84661680499284e-116	0.302331091669955	0.299	0.167	1.26637250497658e-111	CD4Tcells	SLC39A10
4.94383824995752e-115	0.25725722179706	0.216	0.098	1.2917754963314e-110	CD4Tcells	SNHG14
2.27332528666776e-114	0.272469912826142	0.219	0.104	5.93997164153419e-110	CD4Tcells	KNOP1
2.38354683712163e-113	0.252313460974178	0.363	0.22	6.22796953071511e-109	CD4Tcells	PDCD5
3.15145929908298e-112	0.259675708263381	0.398	0.253	8.23444800257391e-108	CD4Tcells	CNPY2
2.13952177057869e-110	0.274236223325264	0.308	0.179	5.59035643434506e-106	CD4Tcells	GLOD4
1.52090063315026e-109	0.26283423592839	0.485	0.323	3.97396126435831e-105	CD4Tcells	APEX1
2.76263562628983e-108	0.63751552368897	0.49	0.334	7.21849062793271e-104	CD4Tcells	JUN
4.2833914235524e-108	0.261285178431847	0.358	0.219	1.11920734506001e-103	CD4Tcells	RFC1
2.75338537292108e-104	0.419087554015859	0.308	0.182	7.19432064090548e-100	CD4Tcells	SEPT9
1.29616529922121e-96	0.29749048085592	0.293	0.172	3.38675031033511e-92	CD4Tcells	ESF1
1.82699695282391e-96	0.280446451220709	0.398	0.269	4.77376033803361e-92	CD4Tcells	EIF2A
5.72514358406751e-95	0.342316266658483	0.208	0.097	1.495922767081e-90	CD4Tcells	KLRB1
1.1663921858143e-85	0.255660163169221	0.217	0.115	3.04766614231417e-81	CD4Tcells	KCNQ1OT1
5.43200036357624e-83	0.30258815172639	0.25	0.146	1.41932737499884e-78	CD4Tcells	FAM118A
2.14923610226786e-59	0.288057198905638	0.247	0.158	5.61573901161568e-55	CD4Tcells	KIAA1551
2.13044446468187e-30	0.396329260592109	0.373	0.319	5.56663834176725e-26	CD4Tcells	ITGB1
0	2.57971445266607	0.965	0.045	0	CD8Tcells	CD8B
0	1.94579765392411	0.738	0.015	0	CD8Tcells	LINC02446
0	1.63916701722154	0.834	0.048	0	CD8Tcells	CD8A
0	1.49586573502099	0.911	0.268	0	CD8Tcells	CCR7
0	1.49189653718107	0.933	0.492	0	CD8Tcells	SNHG8
0	1.38658645882828	0.784	0.294	0	CD8Tcells	GAS5
0	1.30464987882692	0.802	0.324	0	CD8Tcells	SNHG29
0	1.24588467143223	0.936	0.342	0	CD8Tcells	IL7R
0	1.174249929669	0.765	0.238	0	CD8Tcells	PCED1B-AS1
0	1.17317456607932	0.914	0.313	0	CD8Tcells	BCL11B
0	1.15577648913036	0.716	0.169	0	CD8Tcells	PRKCQ-AS1
0	1.14217148659668	0.973	0.368	0	CD8Tcells	CD3E
0	1.12532731924349	0.989	0.548	0	CD8Tcells	LDHB
0	1.10317481780986	0.83	0.258	0	CD8Tcells	NUCB2
0	1.10003673088228	0.97	0.332	0	CD8Tcells	CD3G
0	1.08682208229222	0.998	0.716	0	CD8Tcells	EEF1B2
0	1.08518885258963	0.991	0.66	0	CD8Tcells	NPM1
0	1.07675098708825	0.977	0.362	0	CD8Tcells	CD3D
0	1.04112234249171	0.727	0.249	0	CD8Tcells	SNHG5
0	1.03829552842513	0.911	0.31	0	CD8Tcells	CD7
0	1.01776928899837	0.828	0.221	0	CD8Tcells	LEF1
0	0.983970291284511	0.938	0.429	0	CD8Tcells	NOSIP
0	0.9593899392024	0.734	0.175	0	CD8Tcells	TRABD2A
0	0.953650475075072	0.905	0.329	0	CD8Tcells	TCF7
0	0.9462825255964	0.51	0.062	0	CD8Tcells	LRRN3
0	0.916716088529036	0.955	0.363	0	CD8Tcells	TRAC
0	0.868785352562007	0.83	0.259	0	CD8Tcells	CD27
0	0.858105819000454	0.832	0.32	0	CD8Tcells	LBH
0	0.853544877068204	0.686	0.174	0	CD8Tcells	OXNAD1
0	0.815897292670365	0.972	0.363	0	CD8Tcells	IL32
0	0.814878380703598	0.93	0.448	0	CD8Tcells	RGS10
0	0.790385387643871	0.534	0.081	0	CD8Tcells	THEMIS
0	0.763044122115456	0.471	0.06	0	CD8Tcells	NELL2
0	0.729413426505273	0.641	0.18	0	CD8Tcells	LDLRAP1
0	0.721525227183454	0.669	0.187	0	CD8Tcells	PDE3B
0	0.68388719416496	0.781	0.24	0	CD8Tcells	GZMM
0	0.451577785171098	0.284	0.04	0	CD8Tcells	CRTAM
7.47241263089547e-307	0.879974962347917	0.81	0.318	1.95246669632668e-302	CD8Tcells	PIK3IP1
6.56144813947782e-306	0.548673971824841	0.418	0.085	1.71444078436416e-301	CD8Tcells	APBA2
1.91917378458004e-301	0.700459585284446	0.627	0.18	5.0146091817292e-297	CD8Tcells	CAMK4
1.11304171802669e-300	0.837721032992999	1	0.839	2.90826670503195e-296	CD8Tcells	EEF1A1
1.89446335433564e-300	0.816024812403135	0.815	0.288	4.95004329854358e-296	CD8Tcells	LINC00861
2.05101196095362e-294	0.676145195283003	0.418	0.09	5.3590891527757e-290	CD8Tcells	PASK
2.81113621525986e-294	0.712404546181951	0.82	0.287	7.34521781685249e-290	CD8Tcells	CD2
6.27422178352742e-294	0.585208201183791	0.449	0.101	1.63939140981788e-289	CD8Tcells	LINC01550
2.22218944226236e-290	0.663750997549485	0.611	0.18	5.80635879368733e-286	CD8Tcells	ABLIM1
1.66324670814847e-284	0.75507016298283	0.864	0.331	4.34589732372114e-280	CD8Tcells	LCK
2.97094613934704e-278	0.76390083780905	0.999	0.754	7.76278516749989e-274	CD8Tcells	RACK1
1.61070177188108e-276	0.760354725914065	0.762	0.289	4.20860265974807e-272	CD8Tcells	RCAN3
1.04400479612059e-273	0.888989137554674	0.943	0.485	2.72788013178349e-269	CD8Tcells	C12orf57
2.78065863550246e-260	0.656597549808052	0.721	0.25	7.26558294870439e-256	CD8Tcells	SPOCK2
3.61416754842287e-258	0.921973766042327	0.898	0.413	9.44345838727413e-254	CD8Tcells	TRBC2
7.91180576721612e-258	0.935953286327532	0.981	0.58	2.0672757289159e-253	CD8Tcells	GIMAP7
1.53804511915673e-255	0.337517282865019	0.206	0.025	4.01875809184463e-251	CD8Tcells	NSG1
4.24991651065273e-253	0.595232462105468	0.458	0.119	1.11046068506845e-248	CD8Tcells	PCED1B
5.04917799283846e-252	0.779328915083169	0.836	0.387	1.31929971774876e-247	CD8Tcells	GYPC
4.26180576951886e-251	0.667611592875144	0.998	0.806	1.11356722951758e-246	CD8Tcells	NACA
2.60195809667788e-249	0.789614624893529	0.726	0.272	6.79865631080962e-245	CD8Tcells	SEPTIN6
5.38762009392381e-247	0.867853947864315	0.794	0.316	1.40773125434135e-242	CD8Tcells	TLE5
9.09991581594271e-246	0.807278342983606	0.87	0.439	2.37771700354767e-241	CD8Tcells	PRMT2
2.96481634986655e-244	0.610495068248427	0.537	0.158	7.74676864056631e-240	CD8Tcells	TXK
1.96490918686488e-235	0.550398187797804	0.421	0.108	5.13411121435926e-231	CD8Tcells	AC116533.1
5.88149689089481e-234	0.737393852726841	0.887	0.444	1.53677632262191e-229	CD8Tcells	AAK1
2.15643141454958e-233	0.842984264793629	0.759	0.312	5.6345396430766e-229	CD8Tcells	SNHG6
2.89786760398522e-233	0.588831580486297	0.632	0.212	7.57183826245299e-229	CD8Tcells	PLAAT4
9.32016758070327e-230	0.504282136588145	0.442	0.116	2.43526658716196e-225	CD8Tcells	RETREG1
1.14417752022642e-229	0.807811318199117	0.968	0.605	2.98962144259962e-225	CD8Tcells	HSP90AB1
1.3483569558531e-225	0.636452683793058	0.696	0.27	3.52312188994855e-221	CD8Tcells	DENND2D
2.31201966151412e-225	0.711733961541703	0.601	0.218	6.04107617357025e-221	CD8Tcells	MYC
6.26529371690636e-225	0.566485321809675	0.491	0.144	1.63705859529046e-220	CD8Tcells	FLT3LG
5.25071442016121e-224	0.561345792830016	0.419	0.109	1.37195917084392e-219	CD8Tcells	SNHG14
1.50214555430517e-222	0.629076882539389	0.998	0.95	3.92495611884398e-218	CD8Tcells	TPT1
1.17814984308872e-220	0.645844507153074	0.578	0.204	3.07838772500651e-216	CD8Tcells	HSPB1
6.45508601510573e-220	0.560190309573195	0.514	0.161	1.68664942488698e-215	CD8Tcells	PRKCA
2.50619877348887e-219	0.317081256116059	0.233	0.037	6.54844677524907e-215	CD8Tcells	LEF1-AS1
1.69369153742712e-218	0.446286223868837	0.492	0.146	4.42544661814331e-214	CD8Tcells	GRAP2
3.69110053852584e-218	0.557447906082645	0.53	0.168	9.64447659711416e-214	CD8Tcells	FAM102A
2.56718235414259e-212	0.76128609510782	0.981	0.671	6.70779077313917e-208	CD8Tcells	HNRNPA1
6.575343299718e-211	0.557579938904226	0.542	0.172	1.71807145078332e-206	CD8Tcells	MAL
1.98473917900156e-210	0.628404685199284	0.691	0.286	5.18592500081318e-206	CD8Tcells	SNRPN
1.07046175256299e-209	0.608907363395944	0.507	0.162	2.79700951327183e-205	CD8Tcells	AC113935.1
5.00794936713502e-208	0.556372996450819	0.613	0.217	1.30852709013871e-203	CD8Tcells	RGCC
7.99849459286784e-208	0.432396069807586	0.507	0.155	2.08992665217044e-203	CD8Tcells	SEPTIN1
7.99071501890874e-204	0.435870888772727	0.356	0.086	2.08789392729066e-199	CD8Tcells	AC013264.1
8.68992623486192e-199	0.476791782217447	0.41	0.121	2.27059082590707e-194	CD8Tcells	CARS
3.82567678840316e-196	0.418686355945102	0.306	0.069	9.99611088041862e-192	CD8Tcells	PA2G4P6
1.21960619655694e-194	0.507839264590924	0.999	0.9	3.18670903098363e-190	CD8Tcells	FAU
1.54515397540841e-193	0.490024802776712	0.446	0.133	4.03733282234463e-189	CD8Tcells	CD96
5.48291214293589e-193	0.725727070830577	0.97	0.641	1.43263011382772e-188	CD8Tcells	EIF3E
7.9351766920546e-193	0.569177130236956	0.848	0.431	2.07338231786695e-188	CD8Tcells	LEPROTL1
4.70678662432277e-192	0.652635144353864	0.704	0.317	1.2298362770693e-187	CD8Tcells	MIF
6.67308605930012e-192	0.570833093744122	0.671	0.281	1.74361065643453e-187	CD8Tcells	SATB1
1.27841061946321e-190	0.729384801894699	0.971	0.629	3.34035910759543e-186	CD8Tcells	HSPA8
9.58918890433052e-190	0.35773592836694	0.272	0.056	2.50555916881252e-185	CD8Tcells	NOG
5.30349178665355e-188	0.513483622875669	0.493	0.162	1.38574936893471e-183	CD8Tcells	THEM4
7.79721540630268e-188	0.67865580375258	0.893	0.522	2.03733441351283e-183	CD8Tcells	SNRPD2
3.86477555742984e-187	0.698497493461151	0.966	0.616	1.00982720540084e-182	CD8Tcells	NOP53
1.34157732198218e-186	0.353705181641815	0.299	0.067	3.50540738460725e-182	CD8Tcells	LINC02273
6.55800839822781e-186	0.645946670074524	0.799	0.409	1.71354201437294e-181	CD8Tcells	NDFIP1
1.66092522315119e-185	0.295688535280606	0.208	0.035	4.33983151557174e-181	CD8Tcells	SLC16A10
7.30501391907671e-185	0.590863631830706	0.959	0.552	1.90872708691555e-180	CD8Tcells	HCST
1.01224407104956e-183	0.492032367451733	0.51	0.169	2.64489253324541e-179	CD8Tcells	ITK
2.94028321758207e-181	0.657132345818513	0.987	0.702	7.68266601922018e-177	CD8Tcells	COX7C
4.69006113395233e-181	0.450176886491523	0.402	0.117	1.2254660736904e-176	CD8Tcells	SNHG32
1.48919908740372e-179	0.625144342311778	0.996	0.741	3.89112829547718e-175	CD8Tcells	SARAF
4.45222941824922e-178	0.527656450830816	0.66	0.267	1.16332302469434e-173	CD8Tcells	RHOH
4.54328316212708e-178	0.6348246573426	0.853	0.458	1.18711445743219e-173	CD8Tcells	GIMAP1
1.20489342747156e-176	0.647349845674195	0.995	0.715	3.14826603664045e-172	CD8Tcells	BTF3
2.18601702998922e-175	0.52212007254017	0.464	0.154	5.71184389765882e-171	CD8Tcells	TMEM161B-AS1
2.03235073002205e-174	0.471112474479269	0.514	0.175	5.31032922247462e-170	CD8Tcells	AC243960.1
5.29560895086572e-173	0.573771479816923	0.711	0.337	1.3836896627717e-168	CD8Tcells	PPA1
1.88773727262227e-171	0.616182517243803	0.835	0.396	4.93246871963473e-167	CD8Tcells	ETS1
1.94607260026598e-170	0.332512297406032	0.33	0.084	5.08489309723497e-166	CD8Tcells	TMIGD2
8.81698550717057e-169	0.498761981422297	0.629	0.251	2.3037901431686e-164	CD8Tcells	OCIAD2
1.48144561668394e-168	0.403360785755537	0.32	0.084	3.87086925183346e-164	CD8Tcells	ANTKMT
1.68852313880445e-168	0.363122612794776	0.356	0.098	4.41194210938215e-164	CD8Tcells	DANCR
9.82107685757604e-168	0.551185549060641	0.807	0.399	2.56614917211604e-163	CD8Tcells	SLFN5
1.61561335349934e-165	0.620869663007271	0.863	0.508	4.22143613135844e-161	CD8Tcells	UXT
4.36819479757166e-164	0.593344532943318	0.998	0.763	1.1413656186575e-159	CD8Tcells	EEF1D
1.28863536767684e-163	0.518359024850699	0.819	0.397	3.36707535220282e-159	CD8Tcells	CLEC2D
1.73160960389637e-163	0.388308857948155	0.373	0.108	4.52452273402082e-159	CD8Tcells	ITGA6
1.15532418648301e-161	0.348625740042553	0.263	0.06	3.01874656686146e-157	CD8Tcells	RNF157
5.82730801990984e-161	0.563652583536636	0.92	0.571	1.52261731252224e-156	CD8Tcells	ATM
1.93580143042672e-160	0.366220582887325	0.34	0.094	5.05805555756198e-156	CD8Tcells	AC046185.3
2.03408865500929e-160	0.581968727740615	0.537	0.205	5.31487024667376e-156	CD8Tcells	BCL2
1.96832305836516e-158	0.57332762158739	0.82	0.457	5.14303131920233e-154	CD8Tcells	ST13
3.5601527711082e-158	0.445402390295857	0.508	0.187	9.30232317562861e-154	CD8Tcells	ANXA2R
8.26350893471341e-158	0.509710290353409	0.867	0.456	2.15917224955127e-153	CD8Tcells	ACAP1
9.31604748158274e-158	0.625674581851816	0.988	0.713	2.43419004646275e-153	CD8Tcells	UQCRB
4.78429408957016e-157	0.429249428607889	0.838	0.415	1.25008820266379e-152	CD8Tcells	STK17A
6.45472949344744e-157	0.302013883927872	0.222	0.046	1.68655626934288e-152	CD8Tcells	BX890604.2
9.25388844880557e-157	0.331438135919277	0.293	0.074	2.41794851278841e-152	CD8Tcells	SIRPG
3.50008678245475e-156	0.501070660536974	0.854	0.458	9.14537675387603e-152	CD8Tcells	HIST1H4C
4.12826927823668e-155	0.506403284638297	0.639	0.273	1.07867547971046e-150	CD8Tcells	SLC38A1
2.71941018197607e-154	0.385616026612837	0.383	0.116	7.10554686448528e-150	CD8Tcells	CHRM3-AS2
3.72603589825647e-154	0.460457309153443	0.446	0.155	9.73575919855433e-150	CD8Tcells	SH3YL1
2.32535642736176e-153	0.41989936410818	0.404	0.135	6.07592380905354e-149	CD8Tcells	ARMH1
1.12199157413386e-152	0.32925687779809	0.286	0.072	2.93165178405437e-148	CD8Tcells	FAM153CP
4.2184713217801e-152	0.571816460082748	0.703	0.349	1.10224437166792e-147	CD8Tcells	HSPD1
8.04254210297123e-152	0.410180039630932	0.433	0.145	2.10143582608535e-147	CD8Tcells	CCDC18-AS1
8.68906171891908e-152	0.518392605870787	0.936	0.527	2.27036493653637e-147	CD8Tcells	EVL
9.51071894971039e-151	0.274363490817719	0.424	0.139	2.48505575436983e-146	CD8Tcells	SNHG16
1.13013678545619e-150	0.578619649718383	0.836	0.484	2.95293440671849e-146	CD8Tcells	SELENOH
2.91819553160115e-148	0.425762108747257	0.999	0.999	7.62495310452065e-144	CD8Tcells	MALAT1
2.03711106308929e-146	0.325126043369616	0.33	0.095	5.32276749674601e-142	CD8Tcells	AKTIP
3.93763616860555e-146	0.502028461608304	0.551	0.23	1.02886495449495e-141	CD8Tcells	SERINC5
9.89667117411938e-146	0.311730294077126	0.406	0.132	2.58590121108565e-141	CD8Tcells	STMN1
3.62597240349634e-145	0.502798706544039	0.649	0.308	9.47430329309559e-141	CD8Tcells	NAP1L4
1.17288906404069e-144	0.386992794763672	0.399	0.133	3.06464183543191e-140	CD8Tcells	STMN3
6.44969672901996e-144	0.287673293239245	0.221	0.048	1.68524125832563e-139	CD8Tcells	SATB1-AS1
1.21369308263233e-143	0.419903377092389	0.395	0.13	3.17125865561e-139	CD8Tcells	GVINP1
2.94986449913995e-143	0.323125563623769	0.259	0.065	7.70770094980278e-139	CD8Tcells	PRAG1
3.37558377872973e-142	0.322090313932409	0.362	0.11	8.82006285544292e-138	CD8Tcells	BACH2
2.18061842693172e-141	0.586330947252989	0.87	0.529	5.6977378877299e-137	CD8Tcells	NSA2
4.52349691769616e-141	0.314920768662483	0.484	0.171	1.18194450962483e-136	CD8Tcells	SAMD3
4.77282899585606e-141	0.28622402913015	0.227	0.051	1.24709248832723e-136	CD8Tcells	CLUHP3
8.23849559273166e-140	0.414535273261358	0.441	0.158	2.15263651342486e-135	CD8Tcells	TNRC6C
7.25376061662123e-139	0.341458075837676	0.347	0.108	1.89533511151696e-134	CD8Tcells	ORMDL3
1.19721811378792e-138	0.316333278101334	0.417	0.142	3.12821120951645e-134	CD8Tcells	SCML4
2.48437995839988e-137	0.379643026783125	0.398	0.133	6.49143639330305e-133	CD8Tcells	LY9
1.11524164117193e-135	0.435140056736217	0.57	0.236	2.91401488421812e-131	CD8Tcells	RBIS
8.12419087569254e-135	0.377547281511325	0.365	0.119	2.12276983390971e-130	CD8Tcells	ATP6V0E2
4.04617411060688e-134	0.322133132391646	0.231	0.056	1.05722483336047e-129	CD8Tcells	EPHA1-AS1
8.1047809089378e-133	0.388920153672264	0.49	0.192	2.11769820369636e-128	CD8Tcells	CCND2
1.5584344884248e-132	0.527227940506783	0.798	0.471	4.07203347480515e-128	CD8Tcells	C19orf53
3.67964026121123e-132	0.293860524103775	0.266	0.07	9.61453203851882e-128	CD8Tcells	AC005842.1
1.18024086311454e-131	0.292752299524105	0.328	0.1	3.08385135123199e-127	CD8Tcells	BEX3
1.71035114435924e-129	0.401840133129523	0.409	0.148	4.46897650509627e-125	CD8Tcells	NIPAL3
1.76659612713585e-129	0.367220812144955	0.403	0.141	4.61593902059327e-125	CD8Tcells	TMEM204
1.44439893863124e-128	0.475755546322206	0.93	0.593	3.77406998674956e-124	CD8Tcells	TRAF3IP3
1.50777309575312e-128	0.366352426928893	0.383	0.132	3.93966032189332e-124	CD8Tcells	SFXN1
2.93322453895986e-128	0.477211274585125	0.638	0.306	7.66422239784822e-124	CD8Tcells	PRDX2
4.89213105244686e-128	0.497747651083333	0.63	0.316	1.27826492269384e-123	CD8Tcells	FBL
2.95086375362787e-127	0.51330847543604	0.874	0.537	7.71031190185426e-123	CD8Tcells	MZT2B
3.61408837289432e-127	0.490645311036518	0.716	0.378	9.44325150953556e-123	CD8Tcells	HSPE1
3.79223476377461e-127	0.313107166164553	0.57	0.246	9.90873021426667e-123	CD8Tcells	DGKA
3.30131365440982e-126	0.51054539284438	0.905	0.574	8.62600244760743e-122	CD8Tcells	ANP32B
7.8862826302035e-126	0.365504912243683	0.43	0.158	2.06060678844587e-121	CD8Tcells	MICOS13
1.78269095263444e-124	0.354259610558562	0.349	0.115	4.65799319013854e-120	CD8Tcells	MLLT3
3.98069558507102e-123	0.472926547773436	0.776	0.43	1.04011594942321e-118	CD8Tcells	GCC2
1.34476946598023e-122	0.397092987347152	0.486	0.201	3.51374813765974e-118	CD8Tcells	ZNF22
1.38426606500098e-122	0.353732708909744	0.334	0.108	3.61694880124106e-118	CD8Tcells	GIMAP5
1.48862094418311e-122	0.450701711528632	0.731	0.383	3.88961766505604e-118	CD8Tcells	PEBP1
1.55935084233133e-122	0.360542442815794	0.539	0.233	4.07442781592754e-118	CD8Tcells	MGAT4A
3.20991749704994e-121	0.375478389593596	0.45	0.176	8.38719342804179e-117	CD8Tcells	BCL9L
1.15630727356446e-120	0.526759741555347	0.922	0.59	3.02131527509658e-116	CD8Tcells	EIF3H
5.89929665623895e-120	0.487486774252127	0.736	0.414	1.54142722330867e-115	CD8Tcells	CCDC85B
6.84969771801315e-120	0.300342294096048	0.275	0.08	1.78975751673966e-115	CD8Tcells	EEF1G
8.53570018106777e-120	0.260681805460999	0.231	0.059	2.2302931003112e-115	CD8Tcells	AC246785.3
2.07224021075114e-119	0.563005758299189	0.61	0.278	5.41455644667165e-115	CD8Tcells	AC243919.1
3.64826105013318e-119	0.266590051818179	0.288	0.086	9.53254129789297e-115	CD8Tcells	SNHG3
8.3054654261677e-119	0.305531552607013	0.548	0.227	2.17013506120336e-114	CD8Tcells	SEPTIN9
1.23745076673742e-118	0.276010539594044	0.393	0.14	3.2333351084082e-114	CD8Tcells	GABPB1-IT1
2.65998672285226e-118	0.322179649914775	0.559	0.252	6.95027930814068e-114	CD8Tcells	KIF2A
7.777718135232e-118	0.422580791914397	0.703	0.358	2.03223997155477e-113	CD8Tcells	MZT2A
1.03762500993569e-117	0.417847579679474	0.486	0.206	2.71121038846097e-113	CD8Tcells	PRKACB
4.01760316662883e-116	0.39375517205246	0.469	0.194	1.04975953140845e-111	CD8Tcells	DYRK2
4.52397930820629e-116	0.368743464797241	0.39	0.144	1.18207055344122e-111	CD8Tcells	ZNF101
1.04229414170172e-115	0.503651499296994	0.974	0.662	2.72341036285242e-111	CD8Tcells	HINT1
5.19001778899099e-115	0.374806944516832	0.707	0.365	1.35609974808546e-110	CD8Tcells	PSIP1
3.93756504906771e-114	0.612221681664842	0.598	0.277	1.0288463716709e-109	CD8Tcells	TRBC1
5.98176080150038e-114	0.419927985618749	0.841	0.488	1.56297427982404e-109	CD8Tcells	SOD1
1.00555006380055e-113	0.355107616987227	0.501	0.208	2.62740176170445e-109	CD8Tcells	PTPN4
1.9942275110735e-113	0.486074078875313	0.98	0.699	5.21071706368396e-109	CD8Tcells	COMMD6
5.67576428865936e-113	0.337969562866454	0.34	0.116	1.4830204509838e-108	CD8Tcells	BEX2
3.10809115787317e-112	0.348328020840341	0.675	0.355	8.1211313864068e-108	CD8Tcells	RBL2
6.79776810706826e-112	0.254254834284857	0.32	0.105	1.77618882869587e-107	CD8Tcells	NSUN5P1
6.14861801351321e-111	0.325235390068681	0.538	0.245	1.60657240075087e-106	CD8Tcells	MAML2
1.18308960403242e-110	0.328230739089513	0.414	0.159	3.09129482637631e-106	CD8Tcells	TESPA1
1.35008446437529e-109	0.516295196727826	0.724	0.421	3.5276356969662e-105	CD8Tcells	RSL1D1
8.25719346865963e-109	0.305701762536642	0.774	0.441	2.15752208142607e-104	CD8Tcells	CYTIP
1.01616337939993e-108	0.496144532963935	0.971	0.672	2.65513329403408e-104	CD8Tcells	PPIA
1.33681263939092e-108	0.471183294906775	0.637	0.336	3.49295774546455e-104	CD8Tcells	ALKBH7
2.6308576397902e-108	0.423275235572807	0.699	0.383	6.87416792700781e-104	CD8Tcells	C1QBP
1.33966493725532e-107	0.398648793063072	0.998	0.873	3.50041051455443e-103	CD8Tcells	UBA52
2.45227294717624e-107	0.477190428970015	0.988	0.691	6.40754398367679e-103	CD8Tcells	TOMM7
2.71508960090922e-107	0.290680363928718	0.295	0.094	7.09425761821571e-103	CD8Tcells	BCAS4
3.00259334303746e-107	0.442163961705698	0.72	0.405	7.84547614602258e-103	CD8Tcells	PA2G4
4.79359160330978e-107	0.274735886055275	0.325	0.112	1.25251755002881e-102	CD8Tcells	DNMT3A
8.20795547583992e-107	0.449233581535672	0.651	0.348	2.14465668628221e-102	CD8Tcells	CCT3
6.71195411093932e-106	0.273045370120798	0.251	0.073	1.75376648964733e-101	CD8Tcells	EPHX2
7.57613835705789e-105	0.357059049487177	0.518	0.24	1.97956919131566e-100	CD8Tcells	UBTF
1.66522280859571e-104	0.335168342012319	0.512	0.219	4.35106067657974e-100	CD8Tcells	RASGRP1
1.83711462953005e-104	0.448835861644159	0.936	0.615	4.80019681549906e-100	CD8Tcells	COX6C
5.31090056948074e-104	0.355548850942403	0.445	0.185	1.38768520979962e-99	CD8Tcells	SLC25A45
8.79785530724864e-104	0.271002467607471	0.25	0.075	2.298791613231e-99	CD8Tcells	USP11
1.19240797493496e-103	0.335433925222524	0.445	0.184	3.11564279770756e-99	CD8Tcells	SUSD3
1.52601451866567e-103	0.268762271918617	0.202	0.052	3.98732333582152e-99	CD8Tcells	LINC01934
2.00884928891295e-103	0.342293625204333	0.353	0.132	5.24892230700064e-99	CD8Tcells	ATF7IP2
2.32810326792604e-103	0.330112942924618	0.308	0.105	6.08310102876395e-99	CD8Tcells	LINC00342
1.89308211940813e-102	0.455719792169635	0.671	0.354	4.94643426980151e-98	CD8Tcells	GABPB1-AS1
2.84245569725578e-102	0.411161196123296	0.876	0.536	7.42705249135964e-98	CD8Tcells	HMGN1
7.43815306774046e-102	0.266131814568856	0.566	0.251	1.9435150150699e-97	CD8Tcells	MICOS10
9.34768546376881e-102	0.453056514049458	0.729	0.423	2.44245673482815e-97	CD8Tcells	NUCKS1
1.63612179021014e-101	0.324248670644086	0.477	0.208	4.27502262564006e-97	CD8Tcells	RUNX3
3.85489583058543e-101	0.345742625397886	0.531	0.235	1.00724573157367e-96	CD8Tcells	SKAP1
4.30231800812424e-101	0.258598986255425	0.284	0.092	1.12415267234278e-96	CD8Tcells	TMEM263
2.42347588233244e-99	0.292529989628296	0.227	0.066	6.33230013294644e-95	CD8Tcells	ICA1L
3.30252157750776e-99	0.406872309969567	0.909	0.593	8.62915862987002e-95	CD8Tcells	EIF4A2
1.1180577996792e-98	0.307838146214678	0.365	0.142	2.92137322478178e-94	CD8Tcells	ASF1A
1.54665777223213e-98	0.297484001018605	0.3	0.104	4.04126209306532e-94	CD8Tcells	BNIP3
3.64797334919269e-98	0.302144693177763	0.297	0.102	9.53178956410559e-94	CD8Tcells	MTLN
1.54908488608569e-97	0.44426966159843	0.923	0.596	4.0476038988533e-93	CD8Tcells	EIF3F
2.90170033999359e-97	0.378632034693746	0.439	0.198	7.58185281836924e-93	CD8Tcells	AP1M1
3.138439266925e-97	0.296150285667101	0.256	0.083	8.20042796054833e-93	CD8Tcells	C11orf1
3.45404115802678e-97	0.328545925405275	0.365	0.143	9.02506414180816e-93	CD8Tcells	ZBTB25
5.24321345266825e-96	0.295478978529057	0.261	0.085	1.36999924304769e-91	CD8Tcells	LINC00476
5.61806204464887e-96	0.334356536266533	0.893	0.562	1.4679434316463e-91	CD8Tcells	FOXP1
7.34087553394095e-95	0.377983524173932	0.481	0.224	1.91809736826343e-90	CD8Tcells	MTERF4
1.80153329776104e-94	0.273997918434257	0.585	0.297	4.70722635371983e-90	CD8Tcells	PAXX
2.37227877722215e-94	0.266715683614962	0.241	0.076	6.19852721700376e-90	CD8Tcells	MAN1C1
5.38121536958194e-94	0.256304779350906	0.595	0.295	1.40605776391807e-89	CD8Tcells	PDE7A
5.46230746977164e-94	0.251246835319988	0.24	0.075	1.42724631877663e-89	CD8Tcells	MT1F
2.24827194103835e-93	0.274107334726745	0.457	0.195	5.87450975473911e-89	CD8Tcells	PRKCH
1.01055776923893e-92	0.302815539900985	0.414	0.177	2.6404863952444e-88	CD8Tcells	PITPNC1
1.33805231483242e-92	0.45245063906552	0.641	0.36	3.49619689342562e-88	CD8Tcells	TTC3
7.57410044019687e-92	0.310446603624602	0.373	0.15	1.97903670401904e-87	CD8Tcells	C12orf65
2.03234118026844e-90	0.34189492730428	0.541	0.257	5.3103042699234e-86	CD8Tcells	BIN1
2.72148186136992e-90	0.343814388871318	0.429	0.188	7.11095995557346e-86	CD8Tcells	HIST1H1D
2.90611865528032e-90	0.250364902774611	0.428	0.179	7.59339743438196e-86	CD8Tcells	OIP5-AS1
4.31389307753865e-89	0.328175707158818	0.418	0.184	1.12717712223007e-84	CD8Tcells	MT1X
1.00799150081232e-88	0.346826757499797	0.655	0.319	2.63378099247252e-84	CD8Tcells	XIST
1.14737847948308e-88	0.361906114290799	0.419	0.188	2.99798522904134e-84	CD8Tcells	IMPDH2
4.71490328275035e-88	0.255514898629115	0.25	0.082	1.23195707874984e-83	CD8Tcells	PITPNA-AS1
9.43563331190046e-88	0.324884864163248	0.402	0.177	2.46543662806647e-83	CD8Tcells	THYN1
2.47499952011062e-87	0.287995356886825	0.573	0.296	6.46692624609703e-83	CD8Tcells	SYNRG
3.35827193473197e-87	0.302173069154306	0.368	0.149	8.77482873826117e-83	CD8Tcells	TC2N
7.84113098006548e-87	0.380765611180657	0.57	0.306	2.04880911378131e-82	CD8Tcells	LSM5
4.29626528788587e-86	0.37758836784765	0.776	0.474	1.1225711570717e-81	CD8Tcells	SMDT1
5.08828443018559e-86	0.258928423299459	0.479	0.222	1.32951783876319e-81	CD8Tcells	HMOX2
1.42416213733701e-85	0.374448196398056	0.805	0.512	3.72119324864788e-81	CD8Tcells	EIF2S3
1.74150152476467e-85	0.270120986527656	0.736	0.435	4.55036933405761e-81	CD8Tcells	PPP1R2
3.53872908630147e-85	0.260155039754961	0.3	0.114	9.2463452295971e-81	CD8Tcells	NAA16
1.28017339390492e-84	0.339039870035607	0.771	0.462	3.34496506093417e-80	CD8Tcells	ABRACL
2.21676689931505e-83	0.315639865324535	0.418	0.19	5.7921902312203e-79	CD8Tcells	FAM162A
3.69709104020711e-83	0.318490004793263	0.996	0.897	9.66012917895715e-79	CD8Tcells	BTG1
4.8479038996769e-83	0.279622319365343	0.746	0.448	1.26670880994658e-78	CD8Tcells	PDCD4
2.11615233781771e-82	0.25332366467056	0.371	0.15	5.52929444348388e-78	CD8Tcells	AQP3
2.59054072560389e-82	0.335264208486748	0.531	0.269	6.76882386193041e-78	CD8Tcells	PURA
6.92679747252733e-82	0.265481699390139	0.396	0.172	1.80990291159667e-77	CD8Tcells	BEX4
7.44017677583603e-82	0.289456721427956	0.624	0.354	1.9440437897582e-77	CD8Tcells	PRDX6
1.16327329382803e-81	0.354841059858863	0.501	0.252	3.03951678944326e-77	CD8Tcells	EPB41L4A-AS1
1.35091028202932e-81	0.271620888509517	0.301	0.116	3.5297934759144e-77	CD8Tcells	RRP15
3.30203193870716e-81	0.26904599832495	0.384	0.168	8.62787925264794e-77	CD8Tcells	TMEM106B
4.59874040403376e-81	0.273438548178422	0.849	0.555	1.20160488016998e-76	CD8Tcells	UBE2D2
9.89883708293188e-81	0.258170053394105	0.439	0.193	2.58646714139927e-76	CD8Tcells	TRAT1
5.22658335840469e-80	0.364629858147309	0.694	0.41	1.36565396571756e-75	CD8Tcells	DDX18
5.25364953811795e-80	0.273916474664961	0.334	0.137	1.37272608781484e-75	CD8Tcells	LINS1
7.03598175269724e-80	0.252433098330212	0.266	0.094	1.83843167216226e-75	CD8Tcells	GPR171
5.42079285744578e-79	0.359071370644764	0.606	0.34	1.41639896572201e-74	CD8Tcells	BANF1
6.32496304179125e-79	0.265093984421895	0.269	0.098	1.65264959318964e-74	CD8Tcells	NMT2
1.22845707908889e-78	0.362745257865726	0.864	0.553	3.20983550195136e-74	CD8Tcells	EIF4B
2.11474113391616e-78	0.293890775176177	0.399	0.179	5.52560710880954e-74	CD8Tcells	ZNF91
7.33590259889515e-78	0.312377526325696	0.573	0.31	1.91679799006531e-73	CD8Tcells	TMEM243
7.72890038450245e-78	0.356887564751858	0.618	0.348	2.01948438146664e-73	CD8Tcells	APEX1
8.45847399718298e-78	0.27813785433921	0.361	0.155	2.21011467072394e-73	CD8Tcells	RRP1B
4.407992371584e-76	0.39783100005975	1	0.786	1.15176432677118e-71	CD8Tcells	PTMA
4.66777443576043e-76	0.271259188852176	0.311	0.126	1.21964278231984e-71	CD8Tcells	PDK1
7.85679184520235e-76	0.29990882548894	0.338	0.144	2.05290114123292e-71	CD8Tcells	TMEM238
9.48062498672199e-76	0.268383954850198	0.363	0.161	2.47719250278059e-71	CD8Tcells	PYCR2
1.13150708854941e-75	0.284801401267372	0.665	0.375	2.95651487167076e-71	CD8Tcells	SELENOW
9.62116247890912e-75	0.334592465669128	0.733	0.444	2.51391354411416e-70	CD8Tcells	EIF3D
9.66519986042749e-75	0.282350242828603	0.421	0.204	2.5254200715311e-70	CD8Tcells	MAPKAPK5-AS1
3.17452265474605e-74	0.253974945172057	0.365	0.165	8.29471024458594e-70	CD8Tcells	ARL2
6.69760205841208e-74	0.320493272913506	0.514	0.272	1.75001644184249e-69	CD8Tcells	CCT2
1.06163143304897e-73	0.317989803730284	0.591	0.334	2.77393677141364e-69	CD8Tcells	KRTCAP2
2.0069667637603e-73	0.282321713796756	0.479	0.242	5.24400345702928e-69	CD8Tcells	CHD3
5.89662979617841e-73	0.290101730523574	0.258	0.095	1.54073039944346e-68	CD8Tcells	RIC3
2.43963233356691e-72	0.31572952736522	0.837	0.538	6.37451532437698e-68	CD8Tcells	RAN
4.33217531789963e-72	0.262219915673257	0.845	0.552	1.13195408881399e-67	CD8Tcells	ARGLU1
2.88539304335132e-71	0.278344945502111	0.362	0.165	7.53924348297266e-67	CD8Tcells	TRG-AS1
4.99365839354672e-71	0.263007816444279	0.589	0.321	1.30479300164982e-66	CD8Tcells	SNHG7
8.43388982961982e-71	0.324816509124287	0.874	0.581	2.20369107358136e-66	CD8Tcells	SSR2
8.49913370241582e-71	0.311832630994912	0.71	0.43	2.22073864510423e-66	CD8Tcells	CUTA
1.22551313268326e-70	0.343977722327117	0.66	0.389	3.2021432643881e-66	CD8Tcells	SNRPF
1.34364415306096e-70	0.364626918266819	0.946	0.653	3.51080780753298e-66	CD8Tcells	EIF3K
2.61605336278017e-70	0.281169573906672	0.651	0.372	6.83548583160832e-66	CD8Tcells	CHCHD10
6.09174868506248e-70	0.341204460113082	0.748	0.473	1.59171301391998e-65	CD8Tcells	DDX24
9.75997788532518e-70	0.274230920120788	0.856	0.561	2.55018462165662e-65	CD8Tcells	ANAPC16
1.44222924027401e-69	0.305610543273544	0.782	0.494	3.76840078191197e-65	CD8Tcells	GTF3A
5.09480250622857e-69	0.268382285328069	0.689	0.414	1.33122094685246e-64	CD8Tcells	ZRANB2
6.33147952785158e-69	0.2523137760105	0.422	0.206	1.65435228583234e-64	CD8Tcells	TMEM63A
5.37395768588808e-68	0.394377515624762	0.992	0.743	1.4041614037457e-63	CD8Tcells	COX4I1
8.4439290394638e-68	0.326678166622322	0.778	0.497	2.2063142187215e-63	CD8Tcells	TOMM20
1.12448438877237e-67	0.25083200557765	0.414	0.202	2.93816525942332e-63	CD8Tcells	CLPP
1.39408901466344e-67	0.331541977837265	0.585	0.334	3.64261518641411e-63	CD8Tcells	EIF5B
1.86945439839855e-67	0.273374516556844	0.459	0.233	4.88469739757556e-63	CD8Tcells	CCDC66
2.87411661396059e-67	0.255650245719885	0.762	0.485	7.50977930061763e-63	CD8Tcells	TRMT112
1.05076040745857e-66	0.255090178831931	0.621	0.371	2.74553186864851e-62	CD8Tcells	AC245297.3
1.43282540040921e-66	0.32590590160897	0.734	0.465	3.74382948872922e-62	CD8Tcells	RSL24D1
3.08165962474667e-66	0.352523195987071	0.546	0.304	8.05206843350057e-62	CD8Tcells	ILF3-DT
1.08955731642679e-65	0.306168339968422	0.346	0.162	2.84690431209157e-61	CD8Tcells	FAM118A
1.44845738099307e-65	0.307135102196268	0.501	0.272	3.78467429079679e-61	CD8Tcells	NHP2
1.72220091894578e-65	0.2837458246698	0.434	0.223	4.49993878111343e-61	CD8Tcells	TRAPPC6A
1.8974947929436e-65	0.26982465677286	0.682	0.419	4.95796414448233e-61	CD8Tcells	TAF1D
2.73487965345808e-65	0.28569197051015	0.626	0.369	7.14596704652061e-61	CD8Tcells	MCUB
3.74683888499841e-65	0.27157274321816	0.483	0.26	9.79011532261235e-61	CD8Tcells	NDUFAF8
1.05015651233808e-64	0.274265652348789	0.975	0.62	2.74395395108817e-60	CD8Tcells	LTB
1.20812134595621e-64	0.318226115799448	0.862	0.573	3.15670026484899e-60	CD8Tcells	SERBP1
1.51751613092399e-64	0.300867840853091	0.795	0.508	3.9651178984913e-60	CD8Tcells	NDUFB11
2.56892649699473e-64	0.255389860348332	0.397	0.189	6.71234804399754e-60	CD8Tcells	PLEKHA1
3.64956868463694e-64	0.310060159263507	0.771	0.494	9.53595801608786e-60	CD8Tcells	TBCA
2.81407622176892e-63	0.315320687290854	0.821	0.545	7.35289975986002e-59	CD8Tcells	NCL
9.01544489416569e-63	0.297758792582495	0.758	0.494	2.35564559639655e-58	CD8Tcells	POLR2J3.1
1.27366336626358e-62	0.296463118654028	0.938	0.66	3.3279550097101e-58	CD8Tcells	SKP1
9.82869787762573e-62	0.253430244231698	0.548	0.313	2.56814046844483e-57	CD8Tcells	BUB3
1.02450380161823e-61	0.291542163845762	0.586	0.346	2.67692598324828e-57	CD8Tcells	PCM1
1.08920038130749e-61	0.30843460702855	0.86	0.584	2.84597167631835e-57	CD8Tcells	EDF1
2.13705780823569e-61	0.251517735100673	0.816	0.529	5.58391834713903e-57	CD8Tcells	UBXN1
6.19202318757836e-61	0.300779800382689	0.856	0.569	1.61791373868235e-56	CD8Tcells	APRT
7.0382788721036e-61	0.322574517270282	0.308	0.139	1.83903188649195e-56	CD8Tcells	RPAP2
2.96071668910161e-60	0.2640751716134	0.324	0.147	7.7360566369536e-56	CD8Tcells	PRH1
4.18529097802647e-60	0.302827170657764	0.886	0.581	1.09357467964854e-55	CD8Tcells	UQCRH
5.59694633164386e-60	0.256400831043749	0.429	0.224	1.46242610699522e-55	CD8Tcells	DNAJC19
6.26161516861212e-60	0.260496291354122	0.961	0.693	1.63609742740666e-55	CD8Tcells	OST4
1.15635550077412e-59	0.286303628437925	0.852	0.571	3.02144128797269e-55	CD8Tcells	EIF3G
2.80376290787893e-59	0.259117587671096	0.328	0.156	7.32595210199687e-55	CD8Tcells	CCDC57
4.52934862520396e-59	0.298376568190164	0.568	0.341	1.18347350227954e-54	CD8Tcells	CCT4
1.54785680280771e-58	0.280140926288119	0.503	0.282	4.04439504005627e-54	CD8Tcells	URI1
2.07875310074011e-58	0.290993528456563	0.792	0.518	5.43157397692383e-54	CD8Tcells	ATP5PO
2.81992634152291e-58	0.269839522318766	0.376	0.189	7.36818553776522e-54	CD8Tcells	DMAC1
3.41722365113739e-58	0.275450294624522	0.762	0.489	8.92886367805688e-54	CD8Tcells	HIGD2A
9.12815977811764e-58	0.315138680790876	0.749	0.487	2.38509686842436e-53	CD8Tcells	EIF3M
1.32196595262557e-56	0.256562373799817	0.5	0.282	3.45416483761534e-52	CD8Tcells	G3BP1
7.16353006748068e-56	0.250380106794839	0.518	0.294	1.87175877133203e-51	CD8Tcells	THUMPD3-AS1
2.26274950719828e-55	0.339270898127632	0.96	0.698	5.91233818735839e-51	CD8Tcells	CD48
4.35666913085003e-55	0.26067843268975	0.442	0.24	1.13835407719981e-50	CD8Tcells	NIFK
6.0902887897318e-55	0.295709999344064	0.247	0.106	1.59133155786902e-50	CD8Tcells	CISH
3.91007963946368e-54	0.287986414278138	0.598	0.367	1.02166470899547e-49	CD8Tcells	RWDD1
1.40389015516272e-53	0.259918045784747	0.303	0.144	3.66822458642467e-49	CD8Tcells	HSPH1
3.80541636433097e-53	0.254094527405839	0.633	0.398	9.9431724183604e-49	CD8Tcells	EIF1AX
4.98703440010117e-51	0.254722263836905	0.495	0.286	1.30306221840243e-46	CD8Tcells	LSM4
1.15446565534123e-49	0.263118101560594	0.492	0.29	3.01650331084109e-45	CD8Tcells	EIF2A
3.27673867860475e-49	0.267656676325726	0.591	0.374	8.56179049332635e-45	CD8Tcells	UFC1
9.54791975558662e-49	0.306625029548277	0.97	0.679	2.49477595293723e-44	CD8Tcells	YBX1
2.18827171666133e-48	0.317865949012916	0.971	0.681	5.7177351684644e-44	CD8Tcells	EEF2
2.28601670839756e-45	0.271972961506412	0.328	0.173	5.97313305737198e-41	CD8Tcells	LRRC75A
4.15651333589392e-44	0.256634659765687	0.548	0.34	1.08605536953572e-39	CD8Tcells	CLNS1A
1.07730969987959e-42	0.256370058875386	0.961	0.635	2.81490251481539e-38	CD8Tcells	SLC25A6
1.38737179995967e-39	0.252658937586607	0.401	0.237	3.62506377611462e-35	CD8Tcells	SUMF2
4.94591441793058e-37	0.255626754328186	0.996	0.786	1.29231797826108e-32	CD8Tcells	PABPC1
1.79178258548756e-36	0.261506446909682	0.98	0.733	4.68174871762044e-32	CD8Tcells	ATP5MG
1.39711103525895e-33	0.270005422585505	0.996	0.779	3.65051142402812e-29	CD8Tcells	PFDN5
0	3.62465196461301	0.97	0.099	0	NKT	CCL5
0	3.09282943977218	0.973	0.135	0	NKT	NKG7
0	2.74258587408264	0.935	0.082	0	NKT	GZMA
0	2.68075674683436	0.585	0.038	0	NKT	GZMH
0	2.64331514828368	0.541	0.029	0	NKT	GZMK
0	2.43905171818138	0.751	0.041	0	NKT	TRGC2
0	2.29862859797323	0.918	0.1	0	NKT	CST7
0	2.25948899773859	0.982	0.379	0	NKT	IL32
0	2.12039848139458	0.753	0.074	0	NKT	KLRG1
0	1.96949409107483	0.649	0.058	0	NKT	KLRD1
0	1.89219157367266	0.859	0.136	0	NKT	CTSW
0	1.88784242137442	0.492	0.045	0	NKT	FGFBP2
0	1.82267567858619	0.448	0.059	0	NKT	GZMB
0	1.81212247295229	0.397	0.029	0	NKT	TRGC1
0	1.79887438845834	0.582	0.077	0	NKT	CD8A
0	1.75430651571921	0.806	0.086	0	NKT	PRF1
0	1.70866513848385	0.885	0.251	0	NKT	GZMM
0	1.68329617474463	0.969	0.562	0	NKT	HCST
0	1.64523824566666	0.754	0.154	0	NKT	LYAR
0	1.55965300038395	0.758	0.169	0	NKT	SAMD3
0	1.51155894997162	0.55	0.114	0	NKT	DUSP2
0	1.39439199454393	0.705	0.13	0	NKT	C12orf75
0	1.37009911088189	0.639	0.095	0	NKT	PYHIN1
0	1.34620989547476	0.77	0.22	0	NKT	APOBEC3G
0	1.34053060950559	0.533	0.035	0	NKT	LINC01871
0	1.33622432988608	0.593	0.079	0	NKT	HOPX
0	1.32017987138462	0.525	0.054	0	NKT	CCL4
0	1.04861044104956	0.514	0.055	0	NKT	MATK
0	0.986713829913234	0.416	0.036	0	NKT	A2M-AS1
0	0.965239605619945	0.411	0.046	0	NKT	MYBL1
0	0.871011704013434	0.323	0.034	0	NKT	ADGRG1
0	0.865061113540738	0.332	0.008	0	NKT	LAG3
0	0.862280836199322	0.416	0.057	0	NKT	CLIC3
0	0.822125040326851	0.304	0.028	0	NKT	C1orf21
0	0.755781249092953	0.349	0.038	0	NKT	TBX21
0	0.729701448005975	0.323	0.021	0	NKT	EOMES
0	0.694571907371717	0.298	0.027	0	NKT	S1PR5
0	0.613569636019568	0.236	0.015	0	NKT	FCRL6
8.46911180913988e-308	0.679989217313462	0.313	0.033	2.21289422461016e-303	NKT	PTGDR
7.9453663334562e-307	1.5806999337633	0.949	0.379	2.07604476926877e-302	NKT	CD3D
1.54189660277064e-291	0.661497637177071	0.279	0.028	4.0288216333794e-287	NKT	TGFBR3
2.66686814639276e-290	0.703990719864418	0.312	0.035	6.96825977970965e-286	NKT	SLAMF7
1.06972969078251e-281	2.29040970896138	0.529	0.111	2.79509670904563e-277	NKT	KLRB1
1.13019770246581e-273	0.471500837229926	0.203	0.015	2.95309357677292e-269	NKT	LINC00987
4.62243985319199e-268	0.817971744492229	0.37	0.054	1.20779730924054e-263	NKT	SH2D2A
4.51572434334742e-266	1.48186737203134	0.912	0.351	1.17991361367325e-261	NKT	CD3G
1.22137806505785e-265	1.08866473457635	0.783	0.24	3.19133874618964e-261	NKT	SYNE2
9.36790758450802e-264	1.33386535541134	0.907	0.422	2.4477405727561e-259	NKT	CD99
8.00960927240494e-261	1.07119451131692	0.613	0.159	2.09283080678669e-256	NKT	CHST12
2.38952416099588e-259	0.834723706928691	0.41	0.065	6.24358768026612e-255	NKT	SPON2
5.30117559068685e-259	0.830231810352642	0.421	0.075	1.38514417009057e-254	NKT	PRR5
3.63902018251682e-258	1.21599013670341	0.677	0.197	9.50839583489819e-254	NKT	RORA
3.90762114762388e-256	1.06097445666342	0.514	0.114	1.02102232966264e-251	NKT	SH2D1A
2.47413371351437e-248	1.49598611636186	0.81	0.302	6.46466398004169e-244	NKT	CD2
6.59653619518301e-242	1.3245767728131	0.911	0.414	1.72360894243937e-237	NKT	ARL4C
2.67350283150679e-241	1.19554604924004	0.856	0.377	6.9855955484441e-237	NKT	CD81
1.0590883123883e-239	1.16234192403668	0.865	0.345	2.76729185143939e-235	NKT	LCK
1.61847716308074e-239	1.20956954185011	0.942	0.385	4.22891897941366e-235	NKT	CD3E
9.94160065691215e-236	1.26418068903576	0.455	0.088	2.59764083564458e-231	NKT	CD8B
5.3491461311416e-228	0.659793577107736	0.24	0.026	1.39767839260599e-223	NKT	CD160
5.78645704892731e-228	1.23400286404425	0.835	0.39	1.51194336231422e-223	NKT	ABHD17A
3.11752668431384e-226	0.669884826480906	0.343	0.054	8.14578547344362e-222	NKT	PLEKHF1
5.8819074195573e-206	1.40906355635779	0.548	0.163	1.53688358965613e-201	NKT	TRG-AS1
1.13945900402723e-199	1.43201077951703	0.49	0.12	2.97729243162274e-195	NKT	GNLY
2.63681624276962e-198	0.807607501346961	0.569	0.161	6.88973716073274e-194	NKT	ZAP70
1.92375188530646e-197	0.992085594659127	0.635	0.21	5.02657130111725e-193	NKT	RUNX3
2.01205665264719e-195	0.720052496756476	0.27	0.04	5.25730282770184e-191	NKT	PTMS
4.61425244962013e-195	1.20489045653866	0.767	0.336	1.20565802256124e-190	NKT	CTSC
9.22983693298079e-194	0.955753784526559	0.781	0.3	2.41166409221855e-189	NKT	CD247
1.50814153555654e-193	0.973276987360736	0.665	0.241	3.94062301825569e-189	NKT	ARPC5L
1.0024965367351e-182	0.587481085892431	0.28	0.045	2.61942320083514e-178	NKT	MIAT
1.66119891843051e-178	0.899200987774168	0.721	0.299	4.34054665396708e-174	NKT	PAXX
1.70622003317109e-178	1.208507104689	0.869	0.382	4.45818232467274e-174	NKT	TRAC
9.61451174590791e-175	0.938013639986512	0.611	0.212	2.51217577408828e-170	NKT	PTPN4
5.32154389238466e-171	0.539209570029433	0.255	0.04	1.39046620364119e-166	NKT	SYTL2
2.35452141868399e-170	1.04454322677061	0.636	0.225	6.15212901487941e-166	NKT	IKZF3
3.69008768070678e-166	0.713191650050486	0.991	0.952	9.64183010091875e-162	NKT	HLA-A
1.10694922514276e-163	0.854353487442415	0.983	0.795	2.89234763037551e-159	NKT	CALM1
1.72645004733052e-163	0.961330660363141	0.882	0.482	4.51104132866992e-159	NKT	PPP2R5C
2.6758040018493e-161	1.23588764447637	0.497	0.156	6.99160827643203e-157	NKT	CMC1
6.17802685719581e-160	0.742699010953982	0.293	0.055	1.61425663751669e-155	NKT	NCR3
1.67440761342915e-158	1.91233832861324	0.27	0.049	4.37505965312903e-154	NKT	TRDC
2.05306651704508e-157	0.817464022213839	0.576	0.198	5.36445750238708e-153	NKT	PRKCH
7.60641927798106e-157	0.658398515435203	0.332	0.072	1.98748129314367e-152	NKT	ADRB2
1.40675581845841e-155	0.57123182242651	0.295	0.057	3.67571227804997e-151	NKT	SLFN12L
2.62536871794499e-155	0.654891971174304	0.366	0.086	6.85982592311846e-151	NKT	TSEN54
3.43146069152041e-154	0.943375143693571	0.631	0.244	8.96606364087369e-150	NKT	SYNE1
2.50708110621992e-151	0.868097266896233	0.635	0.239	6.55075222244204e-147	NKT	SKAP1
1.01220189440966e-146	0.667147809574828	0.517	0.167	2.64478232990301e-142	NKT	APMAP
3.52624880238593e-146	0.517991376085439	0.27	0.05	9.21373549575419e-142	NKT	LLGL2
7.16614472041919e-145	0.655105065008591	0.36	0.088	1.87244195399833e-140	NKT	STAT4
1.17790392893392e-144	0.56727591907804	0.425	0.118	3.07774517591144e-140	NKT	STOM
3.61197549267258e-143	0.851141175820751	0.711	0.343	9.43773076480417e-139	NKT	YWHAQ
3.28691057381504e-142	0.48309594674502	0.314	0.065	8.58836863832133e-138	NKT	IL2RB
4.63065033703325e-141	0.459723240230094	0.39	0.095	1.20994262656342e-136	NKT	PRDM1
5.35522054449361e-141	0.489933051860985	1	1	1.39926557607074e-136	NKT	B2M
7.58861486113141e-141	1.00752526094823	0.983	0.698	1.98282917706503e-136	NKT	CD52
9.48897465616215e-137	1.06900968748363	0.677	0.296	2.47937418790861e-132	NKT	ID2
1.27911076398667e-132	0.687241848987619	0.251	0.048	3.34218851522077e-128	NKT	TIGIT
8.67028919222972e-132	0.688983663733102	0.991	0.856	2.2654598630377e-127	NKT	MYL12A
2.29313571738951e-131	0.750672573157117	0.504	0.172	5.99173431596705e-127	NKT	OPTN
1.84839020926897e-130	0.819284108687111	0.975	0.689	4.82965877779889e-126	NKT	HSP90AA1
1.25467671063877e-129	0.87447858464433	0.75	0.388	3.27834477722805e-125	NKT	FYN
2.83487518209747e-126	0.895464017212381	0.63	0.266	7.40724536330248e-122	NKT	SPOCK2
2.11257517726926e-124	0.782021634182914	0.742	0.332	5.51994768068684e-120	NKT	CD7
5.97927479094917e-124	0.846105475207574	0.938	0.656	1.56232471012711e-119	NKT	UBB
3.45754693602257e-123	0.598714607739683	0.356	0.095	9.03422438913338e-119	NKT	GPR171
5.22643194060356e-123	0.761384393549994	0.352	0.095	1.3656144017603e-118	NKT	CEP78
1.12075871902217e-120	0.656981552544707	0.67	0.308	2.92843045693303e-116	NKT	SLC9A3R1
3.90121861572657e-118	0.718541922491952	0.836	0.506	1.0193494121032e-113	NKT	GUK1
4.24021249015804e-118	0.588398607071476	0.357	0.101	1.10792512155339e-113	NKT	BATF
3.16256860482648e-113	0.63701321297503	0.452	0.151	8.26347550755112e-109	NKT	TC2N
3.22667803285907e-112	0.685547659266176	0.525	0.212	8.43098703205746e-108	NKT	CCDC107
3.57598419401394e-112	0.478896941777174	0.247	0.052	9.34368910053903e-108	NKT	TTC38
2.85391722302557e-111	0.638734448239375	0.384	0.119	7.45700031204352e-107	NKT	CBLB
5.03030680313651e-110	0.629102838131359	0.431	0.147	1.31436886459154e-105	NKT	FKBP11
1.60702462968022e-109	0.782267987417121	0.979	0.835	4.19899465489145e-105	NKT	PFN1
2.55503899675149e-108	0.763284368071383	0.63	0.302	6.67606139461197e-104	NKT	XBP1
2.72091593907049e-108	0.757796579484607	0.843	0.536	7.10948125719729e-104	NKT	PPIB
1.11465705775195e-106	0.64846729413912	0.444	0.16	2.91248742620008e-102	NKT	DNAJC1
2.67647973262323e-106	0.506188509861792	0.215	0.043	6.99337389337124e-102	NKT	MT1E
7.70788183337959e-102	0.640395792515657	0.808	0.445	2.01399244424375e-97	NKT	IL2RG
1.12657356103632e-101	0.673656861481751	0.444	0.16	2.9436240576318e-97	NKT	PTPN7
2.51189103878275e-101	0.730499645308175	0.711	0.383	6.56332009523544e-97	NKT	ANXA6
4.0910251241096e-101	0.84630479791708	0.817	0.428	1.0689439546786e-96	NKT	TRBC2
5.39185956009166e-101	0.812213739564636	0.63	0.305	1.40883898445635e-96	NKT	SPN
1.05074992033288e-99	0.630481107889343	0.247	0.059	2.74550446683779e-95	NKT	PATL2
1.13512954909873e-99	0.657882800520055	0.547	0.241	2.96597999884008e-95	NKT	RHOF
1.16310250219765e-99	0.593470414667717	0.442	0.163	3.03907052799223e-95	NKT	ITGB7
1.06883015431479e-98	0.625977865859776	0.398	0.137	2.79274631020912e-94	NKT	ABI3
8.34433214084314e-98	0.547264560560173	0.499	0.202	2.1802905450809e-93	NKT	TPST2
3.01294961476795e-97	0.581468918494122	0.289	0.077	7.87253604842717e-93	NKT	MAF
1.86263790531421e-96	0.507983999057395	0.283	0.076	4.86688658279551e-92	NKT	USP28
1.03461288078578e-94	0.741060198588889	0.942	0.592	2.70333999620517e-90	NKT	GIMAP7
4.32204250404897e-94	0.747846108157001	0.737	0.432	1.12930648588296e-89	NKT	PDIA3
5.97412711906285e-94	0.811774567111429	0.743	0.435	1.56097967493993e-89	NKT	PCSK7
7.83731346764633e-94	1.00072112777559	0.421	0.161	2.04781163596131e-89	NKT	CX3CR1
6.11610269933635e-93	0.772921731880997	0.607	0.282	1.5980764743096e-88	NKT	CD27
1.30184084176912e-92	0.685641744437478	0.503	0.218	3.40157993545853e-88	NKT	APOBEC3C
2.51278154426488e-91	0.828523046765782	0.766	0.454	6.56564689700972e-87	NKT	CALR
6.72465914636487e-88	0.681040465493465	0.819	0.506	1.75708618835368e-83	NKT	PSME2
6.73770156225366e-88	0.562104778098234	0.857	0.45	1.76049404120126e-83	NKT	ANXA1
1.18286190985216e-87	0.533445334520879	0.322	0.101	3.09069988425272e-83	NKT	THEMIS
1.76463748842499e-87	0.468181049773777	0.271	0.074	4.61082129350565e-83	NKT	SLAMF6
4.95623725365849e-87	0.61519785122392	0.598	0.294	1.29501523200843e-82	NKT	ITGAL
1.14085849730185e-86	0.588503356803891	0.399	0.149	2.98094916759999e-82	NKT	ZBTB38
2.36190147811072e-86	0.448990624254252	0.463	0.183	6.17141237215551e-82	NKT	CYTOR
2.67841454877434e-86	0.691263022752308	0.852	0.584	6.99842937449248e-82	NKT	SSR4
2.12596275081981e-85	0.580272240318351	0.628	0.332	5.55492807161707e-81	NKT	PIP4K2A
2.31840297919119e-85	0.690230219080309	0.552	0.246	6.05775514432865e-81	NKT	ITM2A
3.86106226428327e-85	0.648948856187081	0.791	0.47	1.00885695903458e-80	NKT	ACAP1
4.29957440375852e-85	0.617152973092164	0.556	0.264	1.12343579595806e-80	NKT	MLLT6
6.80777721015106e-85	0.264960338058445	0.497	0.196	1.77880410724037e-80	NKT	GBP5
3.47564591087855e-84	0.544937762508657	0.486	0.209	9.08151520053455e-80	NKT	RASAL3
1.3234648789028e-83	0.579992679602757	0.743	0.434	3.45808138208514e-79	NKT	TBC1D10C
1.37171253484243e-83	0.445181740260475	0.283	0.084	3.58414768228978e-79	NKT	ADA
8.58088807767101e-83	0.654016703746854	0.717	0.404	2.24210024581466e-78	NKT	GYPC
8.68028905669484e-83	0.621171736264134	0.775	0.41	2.2680727276238e-78	NKT	ETS1
7.93315072475266e-82	0.58365184818785	0.784	0.424	2.07285295287062e-77	NKT	FLNA
3.27141726291988e-81	0.636517164265576	0.531	0.258	8.54788616628336e-77	NKT	SSBP4
5.54976098457752e-81	0.786043676661752	0.491	0.217	1.45009704766026e-76	NKT	CD69
1.39779692236405e-80	0.552913500057457	0.382	0.146	3.65230357844502e-76	NKT	PTPN22
1.95596742396244e-80	0.595017769234259	0.975	0.816	5.11074728207145e-76	NKT	CFL1
2.32997761619208e-80	0.483997853735746	1	0.999	6.08799851334828e-76	NKT	MALAT1
3.57665055182952e-80	0.474935335766977	0.283	0.086	9.34543022687535e-76	NKT	GK5
6.79291671136403e-80	0.501481541706089	0.356	0.128	1.77492120751231e-75	NKT	ATP2B4
8.85680079471913e-80	0.615823415384649	0.495	0.222	2.31419347965216e-75	NKT	ODF2L
9.42267619397461e-80	0.419131160990082	0.283	0.085	2.46205106272363e-75	NKT	NFATC2
1.97041944817382e-79	0.541492539872368	0.401	0.152	5.14850897613338e-75	NKT	SIT1
3.9345660577674e-79	0.522237365337238	0.504	0.228	1.02806276523404e-74	NKT	HMOX2
4.05203917707808e-79	0.591660503725219	0.444	0.181	1.05875731657873e-74	NKT	LAT
1.75035047588368e-78	0.598203065485694	0.878	0.54	4.57349075843647e-74	NKT	EVL
2.36721274562495e-78	0.880924624461586	0.605	0.285	6.18529018304344e-74	NKT	TRBC1
8.18066056958503e-78	0.703344223179373	0.632	0.353	2.13752480022687e-73	NKT	MACF1
8.04531732125524e-77	0.640731114352297	0.907	0.64	2.10216096287078e-72	NKT	HSPA8
8.21566653283144e-77	0.632669674459618	0.806	0.532	2.14667150836353e-72	NKT	PARK7
1.13131105178395e-76	0.394522593494336	0.224	0.059	2.95600264720629e-72	NKT	METRN
1.96168980838986e-76	0.62046453524224	0.492	0.233	5.12569930034187e-72	NKT	CDK2AP2
3.70677898115506e-76	0.724222699935973	0.835	0.563	9.68544279986006e-72	NKT	SRSF7
1.01827786507114e-75	0.552785909070997	0.948	0.649	2.66065823364439e-71	NKT	CLIC1
1.15545865826568e-75	0.827204169355098	0.531	0.262	3.01909792818239e-71	NKT	CRIP1
3.53029491836386e-75	0.512454163547284	0.338	0.123	9.22430759219294e-71	NKT	CCDC167
6.07219977934226e-75	0.606582848240168	0.576	0.286	1.58660508034434e-70	NKT	DENND2D
6.48052323981657e-75	0.605919823455201	0.705	0.424	1.69329591733167e-70	NKT	CCDC85B
4.59724207918819e-74	0.576969245770617	0.465	0.21	1.20121338287108e-69	NKT	RAB29
6.31578080221176e-74	0.474593428680606	0.408	0.165	1.65025036580991e-69	NKT	ARAP2
8.4941717344828e-74	0.51036356445374	0.767	0.481	2.21944213250301e-69	NKT	ATP5IF1
1.05877273726959e-73	0.591022212850484	0.592	0.318	2.76646728521171e-69	NKT	BUB3
1.50584134379614e-73	0.580736154306051	0.602	0.316	3.93461284720494e-69	NKT	PRDX2
1.59321873285359e-73	0.52694550071873	0.39	0.158	4.16292122707315e-69	NKT	RASSF1
6.53107576576446e-73	0.518078755284383	0.322	0.116	1.7065047868366e-68	NKT	PTGER2
1.36127703066745e-72	0.55481467073931	0.682	0.398	3.55688075343098e-68	NKT	BTN3A2
1.43290420002318e-72	1.08457201927408	0.465	0.229	3.74403538424056e-68	NKT	PLAAT4
1.65077889706445e-72	0.513196653503686	0.42	0.171	4.3133201801397e-68	NKT	CD6
1.91573310923148e-72	0.593947089781669	0.538	0.264	5.00561904111094e-68	NKT	BIN1
3.41070855909809e-72	0.645621951463371	0.791	0.524	8.91184039406739e-68	NKT	PPDPF
6.06302245713516e-72	0.470039509344876	0.378	0.144	1.58420713782485e-67	NKT	CD96
1.32006059294996e-71	0.294210276953422	0.996	0.988	3.44918632331896e-67	NKT	HLA-C
1.90306250766024e-71	0.494014016866894	0.887	0.644	4.97251202626545e-67	NKT	RAP1B
3.18581057851846e-71	0.410186078383853	0.295	0.1	8.32420446061089e-67	NKT	GAB3
5.12702552867126e-71	0.359090655750749	0.255	0.077	1.33964050038651e-66	NKT	RALGDS
5.22446870745468e-71	0.668906690894483	0.707	0.412	1.36510142857083e-66	NKT	CLEC2D
6.24015199672576e-71	0.422710816061999	0.705	0.336	1.63048931522447e-66	NKT	BCL11B
6.41522194088368e-71	0.425275827748938	0.397	0.158	1.6762333409335e-66	NKT	GRAP2
1.27664572651501e-70	0.503160980090187	0.441	0.201	3.33574761881106e-66	NKT	IDH2
1.31098376429857e-70	0.439152117164497	0.301	0.104	3.42546947773573e-66	NKT	ERN1
3.17158475127032e-70	0.393187389524325	0.598	0.304	8.28703379659422e-66	NKT	ACTN4
3.26668807992234e-70	0.543307801639527	0.385	0.162	8.53552928402907e-66	NKT	ACAA2
5.92282797033951e-70	0.627721378048613	0.581	0.314	1.54757572037001e-65	NKT	IL10RA
6.1533312249783e-70	0.539655576203412	0.234	0.069	1.60780391577458e-65	NKT	ASCL2
5.19697453596763e-69	0.538667715769174	0.987	0.876	1.35791747650298e-64	NKT	SH3BGRL3
1.74246789708133e-68	0.545718179292604	0.708	0.448	4.55289436828381e-64	NKT	SPCS2
6.67450996000234e-68	0.586758395139597	0.919	0.682	1.74398270744901e-63	NKT	PPIA
7.63507581963757e-68	0.542273359191562	0.76	0.46	1.9949689609131e-63	NKT	AAK1
8.84312140284728e-68	0.465866948371368	0.726	0.39	2.31061919134997e-63	NKT	PLEK
1.44424679936477e-67	0.602912611698452	0.577	0.302	3.77367246206021e-63	NKT	DOK2
2.12772268542494e-67	0.5581892342847	0.304	0.109	5.55952660474683e-63	NKT	PILRB
2.147027809792e-67	0.343908889381042	0.546	0.268	5.60996896420553e-63	NKT	GNG2
3.40053588559117e-67	0.769714285364132	0.378	0.159	8.88526021546117e-63	NKT	RARRES3
1.04304854045927e-66	0.653848037932288	0.465	0.228	2.72538153136602e-62	NKT	MXD4
1.5159089822157e-66	0.53561669741515	0.797	0.538	3.9609185796314e-62	NKT	HNRNPF
1.77917378387751e-66	0.480404827139721	0.424	0.188	4.64880317989355e-62	NKT	CCSER2
2.58006861853912e-66	0.576523324783239	0.758	0.502	6.74146129338087e-62	NKT	GTF3A
2.707368489399e-66	0.482581414709677	0.289	0.101	7.07408312595064e-62	NKT	GPRIN3
4.10485167798968e-66	0.527996230730888	0.789	0.517	1.07255669494192e-61	NKT	PPP1CA
5.74752001735476e-66	0.534741494325657	0.49	0.228	1.50176950533463e-61	NKT	RASGRP1
7.1463096917834e-66	0.377289110600662	0.202	0.054	1.86725925936608e-61	NKT	IKZF2
8.84797126059672e-66	0.365833644344564	0.28	0.093	2.31188641068132e-61	NKT	GLCCI1
1.61495110828358e-65	0.466628968465904	0.632	0.308	4.21970575083416e-61	NKT	LINC00861
2.07790173445544e-65	0.483773194906607	0.297	0.105	5.42934944195863e-61	NKT	SYTL3
2.65079647793225e-65	0.527435741883935	0.636	0.373	6.92626611718917e-61	NKT	PSMA5
6.58514095768659e-65	0.472752367208572	0.582	0.32	1.72063148083393e-60	NKT	ORAI1
6.89683389581139e-65	0.541492669551683	0.644	0.381	1.80207372863656e-60	NKT	SUN2
8.61430889815935e-65	0.914166717868356	0.572	0.324	2.25083277200006e-60	NKT	ITGB1
1.296761697575e-64	0.433086161066376	0.355	0.139	3.38830863959371e-60	NKT	CDC25B
1.36252318101388e-64	0.678891881257074	0.666	0.393	3.56013681967116e-60	NKT	C1orf56
1.41848949224681e-64	0.538448394028349	0.493	0.254	3.70637119429168e-60	NKT	FBXW5
1.96900728946511e-64	0.507925884388007	0.44	0.204	5.1448191466434e-60	NKT	ARHGEF3
2.40102942635958e-63	0.46753511946319	0.433	0.202	6.27364978813496e-59	NKT	ZNF428
3.31752635731935e-63	0.469846588215592	0.948	0.746	8.66836461903974e-59	NKT	MYL12B
1.16563522202716e-62	0.635160923943356	0.393	0.175	3.04568827163477e-58	NKT	CLDND1
2.56359807118812e-62	0.408964609706445	0.911	0.579	6.69842540020743e-58	NKT	S100A10
2.59293524794706e-62	0.513751149386104	0.558	0.307	6.77508050936088e-58	NKT	SIGIRR
3.13117631471618e-62	0.564648254053512	0.726	0.475	8.1814505927219e-58	NKT	SEC61G
5.46978911525536e-61	0.503144966902949	0.449	0.214	1.42920119792507e-56	NKT	PHACTR2
1.61895323591e-60	0.511239053718825	0.474	0.243	4.23016291010923e-56	NKT	BCL7C
1.63446724112414e-60	0.528403199944321	0.715	0.437	4.27069945433328e-56	NKT	HSP90B1
3.34004194070542e-60	0.545708246709792	0.886	0.625	8.72719558686919e-56	NKT	COX6C
3.41448526055923e-60	0.525456359567212	0.69	0.437	8.92170853731522e-56	NKT	ARHGEF1
7.94788070143333e-60	0.554788984497243	0.687	0.441	2.07670174847752e-55	NKT	SNRPB
1.02350716882873e-59	0.512658814207988	0.713	0.459	2.67432188143259e-55	NKT	COPS9
2.3712969162311e-59	0.545449371791021	0.512	0.278	6.19596171242024e-55	NKT	TBCB
3.67559705714392e-59	0.346556537720872	0.236	0.075	9.60396755061136e-55	NKT	PRKCQ
4.59863367970739e-59	0.494829014325239	0.965	0.804	1.20157699417074e-54	NKT	UBC
4.64619444613585e-59	0.528888788481131	0.628	0.369	1.21400414683084e-54	NKT	HSPA5
5.20875729462176e-59	0.385347735793867	0.784	0.499	1.36099619351172e-54	NKT	TGFB1
5.75829501250031e-59	0.417992102287919	0.738	0.43	1.50458490381621e-54	NKT	STK17A
8.21836382556526e-59	0.520965830206392	0.792	0.536	2.14737628398195e-54	NKT	SNRPD2
8.32518863179032e-59	0.531753162163735	0.487	0.259	2.17528853760049e-54	NKT	CCDC88C
1.00952623780489e-58	0.510160667011045	0.846	0.592	2.63779110676041e-54	NKT	EDF1
2.17076615213133e-58	0.335977649129653	0.216	0.066	5.67199487890396e-54	NKT	IL12RB1
3.34924520200028e-58	0.498646184645392	0.418	0.201	8.75124278830652e-54	NKT	RNF126
9.9811427398581e-58	0.490806224690209	0.825	0.591	2.60797278649752e-53	NKT	SSR2
3.29866020486937e-57	0.398376850183537	0.861	0.629	8.61906924930318e-53	NKT	PSMB9
4.59028926684238e-57	0.623168426154585	0.971	0.801	1.19939668253325e-52	NKT	ACTG1
4.77965112910675e-57	0.341410312571725	0.301	0.111	1.2488750435243e-52	NKT	RHOC
1.13111190949124e-56	0.48431623045279	0.7	0.45	2.95548230830967e-52	NKT	CIB1
1.17514521079573e-56	0.461098054524336	0.395	0.184	3.07053692128817e-52	NKT	PITPNC1
2.06558277485444e-56	0.522882760797871	0.657	0.416	5.39716123241716e-52	NKT	NDUFB7
4.83132321602206e-56	0.53805949701484	0.648	0.415	1.2623764431144e-51	NKT	PA2G4
1.77461569525238e-55	0.382034646784689	0.297	0.115	4.63689335012495e-51	NKT	MIB2
2.03816075684994e-55	0.48169721653375	0.716	0.458	5.3255102415732e-51	NKT	POLR2L
2.88126566131889e-55	0.457887120340172	0.636	0.341	7.52845904646012e-51	NKT	LBH
3.55866187454593e-55	0.421656430882819	0.304	0.122	9.29842761200106e-51	NKT	EBP
1.39629099410341e-54	0.348776998095435	0.233	0.077	3.64836873849281e-50	NKT	NLRC3
3.27101466409449e-54	0.474108066174447	0.955	0.754	8.54683421581249e-50	NKT	SRP14
4.16762627458027e-54	0.411084105265968	0.453	0.232	1.08895906928508e-49	NKT	PIN1
4.9018924869949e-54	0.486929726919199	0.44	0.217	1.2808154879269e-49	NKT	OFD1
5.74063827968144e-54	0.465310375007106	0.454	0.232	1.49997137609796e-49	NKT	GPR65
1.19747653946567e-53	0.580136106540147	0.787	0.554	3.12888644996985e-49	NKT	NCL
1.37734419519039e-53	0.526929851539033	0.901	0.67	3.59886264761298e-49	NKT	SUB1
2.53758717168303e-53	0.552661794335514	0.742	0.51	6.63046152089059e-49	NKT	NDUFB2
3.5907415963568e-53	0.442298382224067	0.336	0.146	9.38224871712068e-49	NKT	SSBP3
3.59442677630264e-53	0.445084888056168	0.908	0.716	9.39187772380117e-49	NKT	PSME1
5.1496772654829e-53	0.495530066477086	0.592	0.337	1.34555917269803e-48	NKT	MYO1G
1.43353792876914e-52	0.512873320680061	0.49	0.269	3.74569125408088e-48	NKT	DSTN
1.47304568327845e-52	0.515305856797118	0.636	0.405	3.84892106583827e-48	NKT	SEM1
2.43355094505771e-52	0.464689415632249	0.716	0.476	6.3586252643413e-48	NKT	C9orf16
2.59396121639427e-52	0.374591390100247	0.691	0.375	6.77776126231658e-48	NKT	AHNAK
2.77289590438854e-52	0.417930989671675	0.501	0.27	7.24529970857682e-48	NKT	CYFIP2
3.53784510388409e-52	0.309365654518159	0.217	0.071	9.24403547193873e-48	NKT	LINC00649
3.72746182298005e-52	0.43701416513483	0.77	0.514	9.73948499726457e-48	NKT	SEC61B
3.93404712462721e-52	0.465641932296782	0.531	0.304	1.02792717319384e-47	NKT	SYNRG
4.75652538576555e-52	0.380788635830553	0.429	0.217	1.24283251804668e-47	NKT	RNF167
6.36428914030808e-52	0.384827854610168	0.474	0.242	1.6629251094711e-47	NKT	PBXIP1
7.64135347167498e-52	0.452504773660599	0.538	0.287	1.99660924861396e-47	NKT	SLC38A1
8.21466025337881e-52	0.409136310593915	0.793	0.556	2.14640857760535e-47	NKT	HLA-F
1.14523368654618e-51	0.557069917361666	0.681	0.414	2.99238109957652e-47	NKT	SLFN5
1.42159453552024e-51	0.480255432554072	0.762	0.511	3.71448436186083e-47	NKT	DBI
1.68342378697029e-51	0.411685190880752	0.268	0.103	4.39861801297468e-47	NKT	KLHDC4
1.73650961723099e-51	0.491316740465372	0.874	0.637	4.53732597886286e-47	NKT	FUS
2.2555815128634e-51	0.488074951080512	0.441	0.232	5.89360893496077e-47	NKT	SEC11C
3.35561970840887e-51	0.482110971876428	0.391	0.185	8.76789873610155e-47	NKT	BCL9L
3.57509681056138e-51	0.42237055587626	0.424	0.214	9.34137045631583e-47	NKT	NCK1
4.12571782725343e-51	0.35326778757623	0.34	0.151	1.07800881108305e-46	NKT	RAB9A
6.41247295859846e-51	0.441259139471264	0.26	0.097	1.67551505935219e-46	NKT	CD226
8.25520632018179e-51	0.331152881671559	0.27	0.1	2.1570028594003e-46	NKT	GATA3
2.03912753743526e-50	0.458201284976359	0.592	0.362	5.3280363425646e-46	NKT	DGKZ
3.4370234197871e-50	0.408181088077753	0.448	0.232	8.98059849356172e-46	NKT	SPTAN1
4.7795779764924e-50	0.512056672369789	0.606	0.368	1.2488559294777e-45	NKT	CYCS
5.47225184735321e-50	0.472600211010536	0.733	0.501	1.42984468519492e-45	NKT	SOD1
6.73903459401518e-50	0.472812175973839	0.602	0.379	1.76084234907023e-45	NKT	PSMD8
8.19416117029822e-50	0.483349136836521	0.527	0.308	2.14105237218722e-45	NKT	MED10
1.32375093005211e-49	0.54368756691074	0.716	0.481	3.45882880513317e-45	NKT	DDX24
5.83260809000168e-49	0.366258979479951	0.493	0.264	1.52400216783654e-44	NKT	SYTL1
9.34064941932712e-49	0.370739841557533	0.221	0.077	2.44061828677598e-44	NKT	FUT11
1.04854950175895e-48	0.456166293729781	0.796	0.549	2.73975499314596e-44	NKT	MZT2B
1.12407772004045e-48	0.427870892945604	0.628	0.408	2.9371026746937e-44	NKT	TERF2IP
1.60368898431274e-48	0.403411724990248	0.784	0.555	4.19027894711076e-44	NKT	PSMB8
1.66285785854391e-48	0.458023571092798	0.586	0.365	4.34488129858937e-44	NKT	MAP2K2
1.68794799819436e-48	0.551337256981822	0.734	0.508	4.41043932448205e-44	NKT	UCP2
1.88850422099355e-48	0.430227212132835	0.885	0.575	4.93447267903405e-44	NKT	ITGB2
2.04570386455978e-48	0.460515144879089	0.959	0.787	5.34521962770824e-44	NKT	CORO1A
2.11959208972496e-48	0.412948452112122	0.92	0.702	5.53828217124236e-44	NKT	OST4
2.12880722503525e-48	0.455120588324744	0.484	0.267	5.5623603982946e-44	NKT	TECR
2.34090266488861e-48	0.341224794091851	0.664	0.421	6.11654457308745e-44	NKT	AKNA
2.48883864598703e-48	0.404555173886716	0.246	0.092	6.5030864980995e-44	NKT	GPR174
3.01770399025784e-48	0.437613009161467	0.691	0.446	7.88495875614472e-44	NKT	SNU13
4.49522144216939e-48	0.412468243178532	0.521	0.302	1.17455641062444e-43	NKT	ARL6IP1
6.11697531462692e-48	0.478940654795118	0.674	0.456	1.59830447995887e-43	NKT	NDUFB8
7.64871969411181e-48	0.402532035316848	0.47	0.254	1.99853396887448e-43	NKT	RPA2
9.33918484740334e-48	0.341614328246768	0.729	0.488	2.44023560877802e-43	NKT	CDC42SE2
1.97435723039687e-47	0.356699670204466	0.656	0.378	5.15879800730399e-43	NKT	CD63
2.66935041275845e-47	0.463442344760814	0.34	0.16	6.97474569349656e-43	NKT	CISD3
4.18022549813727e-47	0.326734182767572	0.751	0.498	1.09225112040829e-42	NKT	CCND3
4.45511563444445e-47	0.399819574375973	0.389	0.191	1.16407716412399e-42	NKT	SLC20A1
6.83630581427789e-47	0.43191217179175	0.534	0.323	1.78625834621267e-42	NKT	MAZ
8.28037660533727e-47	0.443776401952676	0.473	0.267	2.16357960320857e-42	NKT	TMED9
8.32274474727007e-47	0.371601371244808	0.289	0.122	2.1746499750142e-42	NKT	LPCAT1
8.60654880103175e-47	0.442449541574177	0.726	0.473	2.24880513622158e-42	NKT	GIMAP1
1.41002113102352e-46	1.0254174987285	0.588	0.366	3.68424421325134e-42	NKT	JUN
1.81182248873864e-46	0.418079312882275	0.902	0.674	4.73411098082519e-42	NKT	CHCHD2
2.12069690130654e-46	0.445371096071954	0.322	0.14	5.54116893342387e-42	NKT	DDIT4
2.50115632246821e-46	0.272094363234252	0.785	0.544	6.53527135497718e-42	NKT	BIN2
2.72563814802844e-46	0.417852369183645	0.755	0.504	7.1218199169835e-42	NKT	ATP5MC3
3.53606070528545e-46	0.454945579981573	0.368	0.18	9.23937301684036e-42	NKT	SDF2L1
4.63234379204171e-46	0.433236888197185	0.368	0.18	1.21038510942258e-41	NKT	MANF
5.00216632276315e-46	0.309546908894908	0.233	0.086	1.30701603847478e-41	NKT	MAP4K1
5.34986692926109e-46	0.48552504490322	0.381	0.191	1.39786672994663e-41	NKT	MT1X
5.69348097674632e-46	0.338400845852964	0.818	0.584	1.48764964441405e-41	NKT	VAMP2
5.75451013714662e-46	0.32632450868087	0.24	0.09	1.50359595373504e-41	NKT	NPRL2
1.95396520687355e-45	0.308471892529787	0.268	0.105	5.10551568903991e-41	NKT	TNIK
2.72461034333699e-45	0.365925870201365	0.217	0.079	7.11913436610523e-41	NKT	GTF3C1
3.2324997948552e-45	0.457813223117763	0.776	0.549	8.44619871397715e-41	NKT	SRSF3
3.4037153972236e-45	0.527402240511609	0.546	0.337	8.89356796140554e-41	NKT	P4HB
3.70841568917853e-45	0.523059653054956	0.567	0.347	9.68971935425458e-41	NKT	GOLGA4
4.36663587891894e-45	0.448358187610636	0.636	0.424	1.14095828880273e-40	NKT	SNRPG
1.13980079278768e-44	0.37685810682519	0.694	0.458	2.97818549147492e-40	NKT	PDCD4
1.20044537859015e-44	0.414247383859304	0.517	0.307	3.13664372971821e-40	NKT	CCDC12
1.30008947934557e-44	0.360633363985974	0.507	0.287	3.39700380058203e-40	NKT	VAMP5
1.35510472306413e-44	0.420519872389054	0.484	0.276	3.54075313089425e-40	NKT	POLR3GL
1.62391144171277e-44	0.418378791577795	0.696	0.471	4.2431182060513e-40	NKT	CD47
3.34601639976939e-44	0.445312783723803	0.518	0.311	8.74280625095745e-40	NKT	IMP3
5.26858332078267e-44	0.405896675187315	0.474	0.263	1.3766281358873e-39	NKT	KIF2A
6.3742257161081e-44	0.412728447768462	0.47	0.267	1.66552143736189e-39	NKT	PUF60
7.33703153541594e-44	0.404904927149764	0.766	0.554	1.91709296988883e-39	NKT	TMEM258
7.58269660403415e-44	0.752093447668538	0.44	0.257	1.98128279566808e-39	NKT	SEPT7
9.34263415966169e-44	0.362186872599343	0.526	0.309	2.441136879578e-39	NKT	BSG
1.31074907369983e-43	0.44332441648623	0.653	0.434	3.42485625467029e-39	NKT	NUCKS1
1.52866749666973e-43	0.369487568089134	0.27	0.111	3.99425530204835e-39	NKT	TFDP2
2.80041412077525e-43	0.450676068053744	0.759	0.549	7.31720205617364e-39	NKT	RAN
3.06555229955344e-43	0.431793467678386	0.651	0.437	8.00998160350318e-39	NKT	NDUFB10
4.72386863342852e-43	0.4537201065155	0.404	0.216	1.23429963522854e-38	NKT	DDHD1
6.10399665844431e-43	0.438103566914854	0.726	0.516	1.59491328688491e-38	NKT	TCF25
1.00335046265717e-42	0.471484917793417	0.531	0.334	2.62165442387692e-38	NKT	ECH1
1.98480609951531e-42	0.435967249136369	0.368	0.188	5.18609985742356e-38	NKT	HSPB11
2.00212299955013e-42	0.460745434962227	0.696	0.471	5.23134718552453e-38	NKT	EIF5A
2.09993303377354e-42	0.41445184783388	0.518	0.313	5.48691502394687e-38	NKT	IRF3
2.47490192111264e-42	0.35414763587089	0.686	0.459	6.46667122967522e-38	NKT	FAM107B
4.15620992673458e-42	0.386587950890305	0.563	0.341	1.08597609175648e-37	NKT	EZR
5.49354264494271e-42	0.372508750231529	0.343	0.166	1.43540775769708e-37	NKT	PCID2
7.35403656992976e-42	0.39922457296	0.431	0.238	1.92153621535695e-37	NKT	IFI27L2
8.68386602297396e-42	0.393175539384746	0.509	0.312	2.26900735314287e-37	NKT	MAGOH
1.87215406613613e-41	0.355187907571856	0.285	0.125	4.89175135940709e-37	NKT	LINC00623
1.94186257131828e-41	0.427463125731321	0.953	0.778	5.07389271259752e-37	NKT	DDX5
2.29611787570751e-41	0.295964463776605	0.203	0.072	5.99952639743615e-37	NKT	CARD11
2.34846952366886e-41	0.383878989938327	0.657	0.434	6.13631601839436e-37	NKT	ARF6
3.95144887141163e-41	0.332780300865188	0.628	0.407	1.03247407561115e-36	NKT	AC004687.1
4.25692320188032e-41	0.274933711271492	0.999	0.996	1.11229146341931e-36	NKT	TMSB4X
7.08341096947657e-41	0.338928069366312	0.266	0.112	1.85082445221453e-36	NKT	PPP3CC
9.10996111448718e-41	0.345621888996197	0.496	0.292	2.38034173960435e-36	NKT	SRP19
1.34720068906192e-40	0.390210753954675	0.411	0.216	3.52010068044988e-36	NKT	PRKACB
1.75780644564708e-40	0.354097349280406	0.622	0.414	4.59297246183125e-36	NKT	BZW1
2.096083423119e-40	0.413838353696028	0.674	0.449	5.47685637626764e-36	NKT	LDHA
2.45410375024877e-40	0.302581724167402	0.969	0.753	6.412327689025e-36	NKT	S100A4
2.51817123530898e-40	0.419014251981682	0.376	0.199	6.57972962073883e-36	NKT	MFSD10
2.77272247843181e-40	0.401660398382421	0.805	0.59	7.24484656389448e-36	NKT	HNRNPA3
3.14575886486148e-40	0.448706772050703	0.542	0.342	8.21955333799655e-36	NKT	KRTCAP2
4.79382261385738e-40	0.401385513113037	0.37	0.195	1.25257791077479e-35	NKT	LPXN
6.73146629312014e-40	0.433131235604317	0.516	0.316	1.75886482772936e-35	NKT	PDIA6
8.16728601071629e-40	0.370365252254268	0.31	0.148	2.13403016174006e-35	NKT	TMEM109
9.85260957967425e-40	0.325348006393196	0.251	0.105	2.57438835707309e-35	NKT	YARS
1.12919287331374e-39	0.402163385447801	0.438	0.252	2.95046805868148e-35	NKT	POLR2K
1.30182120281359e-39	0.39252693084539	0.491	0.291	3.40152862083162e-35	NKT	TMC6
1.3695984590107e-39	0.439334147474308	0.577	0.38	3.57862381354906e-35	NKT	UFC1
1.65433198599673e-39	0.362135323228919	0.386	0.201	4.32260404621086e-35	NKT	ZNF276
2.19524862411249e-39	0.289500443674732	0.563	0.354	5.73596512994352e-35	NKT	EMB
2.66657632833245e-39	0.411022686950864	0.764	0.563	6.96749728829986e-35	NKT	ARGLU1
2.8303732552757e-39	0.364193866597788	0.55	0.342	7.39548227870986e-35	NKT	DIAPH1
2.99178853344567e-39	0.26417683218551	0.535	0.328	7.81724425904018e-35	NKT	TSC22D4
3.12929538224431e-39	0.328916050074977	0.736	0.509	8.17653590426616e-35	NKT	SRSF9
5.62806797229626e-39	0.371092730759506	0.353	0.177	1.47055788048129e-34	NKT	P2RY8
6.5950375615885e-39	0.39591916568644	0.462	0.275	1.72321736446746e-34	NKT	COPS6
6.6068690168143e-39	0.41452598261162	0.66	0.456	1.72630880540341e-34	NKT	HNRNPM
7.77184894061252e-39	0.338307778551493	0.313	0.143	2.03070640969264e-34	NKT	LY9
1.02980458079868e-38	0.302964953607965	0.241	0.098	2.69077638916887e-34	NKT	ABHD14A
1.08260323886443e-38	0.335009850782378	0.911	0.687	2.82873400282887e-34	NKT	EMP3
1.36096149253295e-38	0.418484936165846	0.493	0.293	3.55605628383934e-34	NKT	PARP1
1.65992529398824e-38	0.364359495567613	0.834	0.606	4.33721880066187e-34	NKT	TRAF3IP3
2.02160033151738e-38	0.282230677246259	0.202	0.076	5.28223950622175e-34	NKT	GPKOW
2.02482158240458e-38	0.390861530671862	0.509	0.299	5.29065631266492e-34	NKT	CAPN2
2.09194204473308e-38	0.343359720809612	0.404	0.223	5.46603536868306e-34	NKT	FDPS
2.77312433740806e-38	0.303398671563931	0.432	0.243	7.24589658121353e-34	NKT	SPSB3
3.26658080794203e-38	0.256875597243252	0.319	0.152	8.53524899307172e-34	NKT	GBP3
4.27907455362159e-38	0.431518769880496	0.691	0.486	1.11807939011579e-33	NKT	NDUFA3
4.61302783467333e-38	0.403828540876904	0.471	0.284	1.2053380429218e-33	NKT	ADH5
5.55422819812054e-38	0.331651315505956	0.694	0.464	1.45126428588692e-33	NKT	COPE
6.76778272738809e-38	0.394249882794824	0.945	0.777	1.76835394883923e-33	NKT	HMGB1
6.90484493274902e-38	0.361372234550687	0.78	0.562	1.80416693247799e-33	NKT	ATP5MD
7.30122163479931e-38	0.363180338678707	0.851	0.644	1.90773620095671e-33	NKT	TRIR
1.38490438267104e-37	0.319354036647782	0.385	0.2	3.61861666148116e-33	NKT	ANXA2R
1.43773843212456e-37	0.289993487107347	0.627	0.42	3.75666674929825e-33	NKT	KANSL1
1.47444936660366e-37	0.404464347164033	0.626	0.423	3.8525887499987e-33	NKT	NDUFC2
1.62784428415283e-37	0.397326196181846	0.424	0.244	4.25339433006293e-33	NKT	SAR1A
2.0236985653888e-37	0.318937932485787	0.508	0.313	5.2877219815044e-33	NKT	RALY
2.19833611968633e-37	0.407860250336645	0.593	0.391	5.74403244712841e-33	NKT	DNAJC8
2.90644361311531e-37	0.40007489412368	0.556	0.365	7.59424651670898e-33	NKT	CDC37
4.43499474440667e-37	0.388759743992247	0.783	0.568	1.15881977676602e-32	NKT	ATP5F1D
5.41628449523862e-37	0.385732246469142	0.795	0.578	1.4152209757609e-32	NKT	APRT
5.9831078636449e-37	0.541199972670466	0.351	0.188	1.56332625369178e-32	NKT	CD84
6.37512042234407e-37	0.349611772745735	0.719	0.505	1.66575521515428e-32	NKT	PSMB1
9.00565495714739e-37	0.379180144861786	0.504	0.318	2.35308758375304e-32	NKT	SRI
2.08497887679547e-36	0.375724068943881	0.586	0.386	5.4478413071789e-32	NKT	SELENOW
2.15763384935743e-36	0.335666862473732	0.255	0.112	5.63768148498603e-32	NKT	SKA2
2.47683666563797e-36	0.306832601804325	0.255	0.111	6.47172652364545e-32	NKT	TMEM120B
2.7127325644026e-36	0.344659069506547	0.36	0.187	7.08809891752755e-32	NKT	DIP2A
4.56105232071672e-36	0.35373374248835	0.425	0.247	1.19175736088007e-31	NKT	ZNRD1
6.35319605098956e-36	0.326579206065835	0.541	0.351	1.66002659616306e-31	NKT	LMAN2
7.96908036044461e-36	0.366151156075444	0.757	0.547	2.08224100738057e-31	NKT	C11orf58
9.66048973783536e-36	0.336026195945611	0.399	0.227	2.524189363599e-31	NKT	POLR2F
1.04973450621839e-35	0.293686629694432	0.255	0.114	2.74285129129803e-31	NKT	TRPV2
1.21114356665456e-35	0.36294585138096	0.377	0.206	3.1645970253117e-31	NKT	ITGB1BP1
1.21435000773229e-35	0.444186377667666	0.366	0.196	3.17297513520371e-31	NKT	PLEKHA1
1.35470982698664e-35	0.536834344853737	0.611	0.369	3.5397213069334e-31	NKT	IL7R
4.00927169679166e-35	0.378401267044398	0.505	0.316	1.04758260165469e-30	NKT	GLS
4.57215906930793e-35	0.361044567582588	0.445	0.267	1.19465944321947e-30	NKT	GTF3C6
4.89000935881609e-35	0.356358664220067	0.589	0.385	1.27771054536506e-30	NKT	BRD2
6.75883329297827e-35	0.341868366482366	0.552	0.368	1.76601555112229e-30	NKT	UBE2L3
8.6714008699443e-35	0.350986792780579	0.427	0.25	2.26575033330774e-30	NKT	POLR2G
1.58043871387645e-34	0.37783048899328	0.916	0.681	4.12952831548778e-30	NKT	HNRNPA1
1.73702506774639e-34	0.429843557617901	0.488	0.301	4.53867279951455e-30	NKT	PIK3R1
1.73881851229665e-34	0.356673056059834	0.84	0.622	4.54335889077993e-30	NKT	SET
1.97668548816471e-34	0.324030870563516	0.306	0.153	5.16488151202558e-30	NKT	CYB561D2
2.08352599324576e-34	0.67509492805607	0.446	0.271	5.44404506775184e-30	NKT	AES
2.12349665822303e-34	0.296561905631131	0.588	0.379	5.54848441827095e-30	NKT	AC245297.3
2.14572532983484e-34	0.27452275192733	0.205	0.082	5.60656571432546e-30	NKT	CD320
2.42803657384571e-34	0.351147098652906	0.3	0.149	6.34421676380145e-30	NKT	PBDC1
2.74083982207867e-34	0.378844371624152	0.541	0.352	7.16154037110935e-30	NKT	SCP2
3.07486589435103e-34	0.432007071856737	0.681	0.487	8.03431709534981e-30	NKT	NDUFA13
3.1244881042563e-34	0.388129395281629	0.377	0.206	8.16397496761128e-30	NKT	TTC39C
3.13111304218839e-34	0.412233981621675	0.499	0.319	8.18128526793405e-30	NKT	GADD45GIP1
3.33432650486902e-34	0.371043971871497	0.51	0.329	8.71226172457227e-30	NKT	AIP
3.37581661565021e-34	0.327976602024378	0.254	0.114	8.82067123503244e-30	NKT	KLF12
3.6534056350227e-34	0.354608477307257	0.382	0.204	9.54598358375083e-30	NKT	CCND2
4.01392211092728e-34	0.348917668684014	0.335	0.174	1.04879770836419e-29	NKT	TRAPPC10
4.77595269757618e-34	0.350381635457795	0.449	0.265	1.24790868034968e-29	NKT	TMC8
4.91030801511736e-34	0.451786629917444	0.381	0.218	1.28301438127001e-29	NKT	RNF115
5.1545657181521e-34	0.291942032800103	0.963	0.74	1.34683647649596e-29	NKT	GAPDH
5.88056867074738e-34	0.380233849476681	0.394	0.223	1.53653378797958e-29	NKT	NOP58
7.53085300307388e-34	0.338183120657013	0.725	0.517	1.96773658117317e-29	NKT	ATP5MF
7.87533705978883e-34	0.286642648790928	0.28	0.131	2.05774682035222e-29	NKT	TRAPPC2
7.9450795062164e-34	0.410708327696851	0.446	0.271	2.07596982417928e-29	NKT	NOP56
8.01748394327521e-34	0.39711967612791	0.505	0.323	2.09488837953838e-29	NKT	NAP1L4
1.04556926828481e-33	0.346692237372526	0.923	0.673	2.73196794110137e-29	NKT	HINT1
1.06184714488525e-33	0.256740707586357	0.462	0.269	2.77450040487066e-29	NKT	SH3BP5
1.24894400186215e-33	0.364061574268656	0.808	0.602	3.26336578246561e-29	NKT	CIRBP
1.30877043328843e-33	0.375698383440092	0.442	0.268	3.41968626513934e-29	NKT	MECP2
1.35894966286372e-33	0.334660580637742	0.758	0.504	3.55079957409662e-29	NKT	C12orf57
1.4502357923716e-33	0.311461884028718	0.694	0.494	3.78932110188775e-29	NKT	TRMT112
1.58881215786111e-33	0.315618957409789	0.429	0.253	4.15140728727529e-29	NKT	MIEN1
1.59806716356925e-33	0.360895652153613	0.81	0.607	4.17558969169009e-29	NKT	ARL6IP5
1.68829788890885e-33	0.355826704428306	0.784	0.581	4.41135355392993e-29	NKT	EIF3G
1.70881797567318e-33	0.408921072988992	0.258	0.118	4.46497048863646e-29	NKT	SEPT1
1.73205731700346e-33	0.452456125337285	0.665	0.472	4.52569256359835e-29	NKT	DYNLL1
1.84653415853594e-33	0.44348598988131	0.463	0.292	4.82480910283855e-29	NKT	PSMB2
2.07151657975219e-33	0.330366438331611	0.246	0.112	5.41266567123451e-29	NKT	CRELD2
2.1692147037545e-33	0.444654263748069	0.492	0.322	5.66794109944014e-29	NKT	PPM1G
2.23883843548581e-33	0.342772140966774	0.304	0.148	5.84986094808088e-29	NKT	AC058791.1
2.24032968870355e-33	0.292077541074739	0.357	0.191	5.85375744361349e-29	NKT	RNF19A
2.94809513228755e-33	0.352221702550812	0.484	0.304	7.70307777115414e-29	NKT	CCT7
3.44972185785778e-33	0.289585424036514	0.839	0.613	9.01377824239659e-29	NKT	COX7A2
6.15346410525882e-33	0.377291011978488	0.527	0.344	1.60783863606308e-28	NKT	OSTC
7.55849364680089e-33	0.355136038702255	0.432	0.256	1.97495880497261e-28	NKT	LSM2
8.37291872184113e-33	0.301831809813148	0.473	0.297	2.18775993282987e-28	NKT	PSMA3
8.49693777420057e-33	0.356899056146837	0.469	0.296	2.22016487102087e-28	NKT	MEAF6
9.70257047594727e-33	0.298088783071356	0.869	0.687	2.53518463966026e-28	NKT	UBL5
1.03133222396072e-32	0.352142743739973	0.526	0.345	2.69476796798695e-28	NKT	TUFM
1.213853886571e-32	0.293745770289045	0.305	0.155	3.17167882022136e-28	NKT	GYG1
1.68831247899114e-32	0.336513797742494	0.602	0.416	4.41139167635595e-28	NKT	LSM8
1.78095516638742e-32	0.398627534257676	0.516	0.344	4.65345775425368e-28	NKT	PSMC5
2.17201033343653e-32	0.389611140009355	0.407	0.237	5.67524580023632e-28	NKT	PSMB10
2.48117340878626e-32	0.339210566537222	0.766	0.575	6.48305799981762e-28	NKT	COX6A1
3.19543555448047e-32	0.341333434557285	0.301	0.149	8.34935356030202e-28	NKT	S1PR1
3.384861945404e-32	0.392013777785557	0.508	0.336	8.84430577714611e-28	NKT	DPP7
5.49003780285379e-32	0.512706996187502	0.454	0.263	1.43449197750767e-27	NKT	PCED1B-AS1
5.5296518721909e-32	0.32427666933703	0.843	0.631	1.44484273768476e-27	NKT	PSMA7
5.75289852966409e-32	0.26203318803765	0.237	0.107	1.50317485681593e-27	NKT	ACBD5
6.61705304061406e-32	0.330700222181092	0.359	0.198	1.72896978898205e-27	NKT	SH3BP1
9.73360536829607e-32	0.350500603595307	0.954	0.761	2.54329374668208e-27	NKT	HNRNPA2B1
1.00655775879936e-31	0.326487379619437	0.419	0.249	2.63003476796685e-27	NKT	GSDMD
1.19961678010724e-31	0.37283470249624	0.373	0.216	3.13447868474221e-27	NKT	PSMC4
1.21934468781825e-31	0.293414199940579	0.355	0.183	3.18602573480029e-27	NKT	ITK
1.29825385366842e-31	0.39116661582583	0.558	0.373	3.3922074942502e-27	NKT	MZT2A
1.31358543686749e-31	0.33357949235195	0.406	0.239	3.43226738799108e-27	NKT	COMMD7
1.51418484949188e-31	0.289898900258093	0.966	0.824	3.95641359323732e-27	NKT	TMA7
1.55068656031856e-31	0.341286653850833	0.598	0.397	4.05178891345636e-27	NKT	PEBP1
1.5540401413545e-31	0.272210491080235	0.507	0.324	4.06055148534518e-27	NKT	RNPEPL1
1.69639303083788e-31	0.283836540361719	0.598	0.397	4.4325053502763e-27	NKT	ARHGDIA
1.93383458639437e-31	0.324170761446785	0.611	0.42	5.05291639078986e-27	NKT	SF3B5
2.30105292225791e-31	0.408135411103965	0.52	0.348	6.0124211805677e-27	NKT	MDH2
2.69028754080541e-31	0.356649207784888	0.382	0.222	7.02945231537044e-27	NKT	EMC7
3.18679609723675e-31	0.34855896125302	0.366	0.206	8.3267795224699e-27	NKT	TBCC
3.27755283368333e-31	0.31574270649143	0.815	0.605	8.56391779913117e-27	NKT	EIF4A2
4.34862963119797e-31	0.349972179212488	0.501	0.326	1.13625343633572e-26	NKT	PSMB6
4.44602781726416e-31	0.404487170580038	0.495	0.317	1.16170260837295e-26	NKT	KMT2A
4.52703641904464e-31	0.406887106794645	0.34	0.19	1.18286934593217e-26	NKT	GNPTAB
4.76822773021211e-31	0.269228471679726	0.616	0.418	1.24589022362712e-26	NKT	GHITM
4.85994152381872e-31	0.316795577279835	0.589	0.389	1.26985412075859e-26	NKT	ZBTB7A
5.06254116200943e-31	0.321484960818104	0.593	0.407	1.32279138022144e-26	NKT	C9orf78
5.27407117095663e-31	0.31575974993608	0.3	0.15	1.37806205625926e-26	NKT	TMEM238
5.30711808404658e-31	0.393891656347445	0.692	0.5	1.38669688418053e-26	NKT	ARL6IP4
5.39176333979205e-31	0.385135134365886	0.395	0.236	1.40881384305426e-26	NKT	NFATC3
6.15084076029199e-31	0.330852326583896	0.759	0.544	1.60715318225669e-26	NKT	COX8A
6.71789587298331e-31	0.324129489290206	0.78	0.572	1.75531901265181e-26	NKT	SRRM2
9.32984683241205e-31	0.368248748504322	0.534	0.36	2.43779567884094e-26	NKT	CCT3
9.36235112668328e-31	0.351767027049355	0.342	0.186	2.44628872589107e-26	NKT	LMAN1
9.96958557693095e-31	0.360875238898571	0.438	0.272	2.60495301539629e-26	NKT	NDUFA6
1.08842561527215e-30	0.31453110689692	0.767	0.549	2.84394729014461e-26	NKT	HMGN1
1.33516906857767e-30	0.39831868001328	0.568	0.399	3.4886632592866e-26	NKT	SNRPF
1.38052514143424e-30	0.307638730756084	0.661	0.471	3.60717414205352e-26	NKT	FNBP1
2.45347024969916e-30	0.281495576887381	0.509	0.331	6.41067241543892e-26	NKT	PKN1
3.75365678427851e-30	0.288115058394169	0.77	0.579	9.80792981164133e-26	NKT	NDUFA1
4.28848505568609e-30	0.321234177941174	0.295	0.151	1.12053826020022e-25	NKT	ZCCHC17
4.53705025495246e-30	0.322176420845923	0.713	0.53	1.18548586111653e-25	NKT	PTGES3
4.79045805230423e-30	0.306154114587417	0.509	0.337	1.25169878448657e-25	NKT	TMCO1
5.40947375632599e-30	0.254811670792073	0.208	0.089	1.41344139779042e-25	NKT	TP53I13
6.61275728905921e-30	0.306774389369901	0.491	0.323	1.72784735205828e-25	NKT	ANAPC5
7.1169385562085e-30	0.304318853767395	0.378	0.217	1.85958487535172e-25	NKT	TEX264
1.20748008396928e-29	0.349579857029092	0.363	0.209	3.15502471140332e-25	NKT	PSMC3
1.2076011628859e-29	0.353667987041849	0.416	0.258	3.15534107850457e-25	NKT	COPZ1
1.21639398714223e-29	0.327324023648801	0.403	0.244	3.17831584900393e-25	NKT	NAA10
1.78126670111369e-29	0.253274633309837	0.463	0.291	4.65427176333995e-25	NKT	CPNE1
2.3324673715023e-29	0.273013053601203	0.606	0.423	6.09450399499837e-25	NKT	RBM8A
2.3554154008571e-29	0.250410567970801	0.698	0.506	6.15446490089951e-25	NKT	DAD1
2.39229786341463e-29	0.383976049726933	0.327	0.176	6.25083508731609e-25	NKT	HCG18
2.69668118715764e-29	0.323464694604166	0.289	0.149	7.04615827392419e-25	NKT	NAE1
2.7750646213783e-29	0.307652407611982	0.558	0.388	7.25096634919936e-25	NKT	DYNLRB1
3.77279212167311e-29	0.369442512673184	0.342	0.193	9.85792853471966e-25	NKT	RNF125
3.90651452290716e-29	0.304577365867924	0.59	0.411	1.02073317969041e-24	NKT	XRCC6
4.17391443369238e-29	0.333374713357905	0.603	0.418	1.09060210237948e-24	NKT	NDUFS6
5.06591050220017e-29	0.361629729277732	0.514	0.351	1.32367175511988e-24	NKT	NDUFAB1
5.52267045227067e-29	0.304752164666985	0.597	0.422	1.4430185624738e-24	NKT	SF3B2
6.05525936109223e-29	0.282631299042314	0.421	0.26	1.58217871845979e-24	NKT	PDAP1
6.19013574415316e-29	0.390978374550312	0.465	0.291	1.61742056858978e-24	NKT	GADD45B
6.44790952520007e-29	0.324254606863281	0.755	0.557	1.68477427983953e-24	NKT	HNRNPH1
8.24046700503242e-29	0.30810079238758	0.614	0.431	2.15315162374492e-24	NKT	ORMDL1
9.53353437781374e-29	0.264990313837052	0.302	0.159	2.49101719757895e-24	NKT	MRFAP1L1
1.12531617252748e-28	0.314899136195721	0.614	0.437	2.94033862719706e-24	NKT	THRAP3
1.19596190215707e-28	0.418548551237099	0.24	0.112	3.1249288541462e-24	NKT	LINC00342
1.36080209994899e-28	0.327890911264816	0.237	0.114	3.55563980695672e-24	NKT	RUVBL1
1.51384996836474e-28	0.362449456859155	0.562	0.392	3.95553858234022e-24	NKT	HSPE1
2.1858308693687e-28	0.319701418284173	0.41	0.254	5.71135747857349e-24	NKT	PPP1R7
2.42051374381408e-28	0.252869189611019	0.407	0.248	6.3245603612118e-24	NKT	ADRM1
2.42456907188535e-28	0.332127524319455	0.623	0.447	6.33515652792923e-24	NKT	SSBP1
2.86844770385027e-28	0.343423959787005	0.541	0.373	7.49496700539037e-24	NKT	SNRPB2
3.02679526207942e-28	0.343295448001628	0.334	0.189	7.90871334028731e-24	NKT	NUP210
3.65666689746238e-28	0.290424942930786	0.335	0.186	9.55450493637946e-24	NKT	PPP1R35
3.95818567245495e-28	0.298739869966978	0.428	0.264	1.03423433435575e-23	NKT	EIF6
3.97812534268415e-28	0.313197433086376	0.677	0.482	1.03944437078994e-23	NKT	PNN
5.84133027657907e-28	0.318388866316601	0.237	0.113	1.52628118796735e-23	NKT	ANKRD36C
6.35617663708022e-28	0.299293421118155	0.649	0.449	1.66080539350269e-23	NKT	SRSF2
7.13930559602514e-28	0.346943013758492	0.433	0.277	1.86542915918541e-23	NKT	TMED4
7.19677347402477e-28	0.261143718446032	0.238	0.111	1.88044494102793e-23	NKT	ATP8B2
7.51389477465041e-28	0.31037811543307	0.774	0.593	1.96330556566841e-23	NKT	UQCR10
8.29551329710977e-28	0.288564002704952	0.721	0.54	2.16753466940181e-23	NKT	UBXN1
8.53060072402224e-28	0.357541838048216	0.37	0.222	2.22896066317977e-23	NKT	SELENOS
8.86546652919581e-28	0.314532041822425	0.384	0.23	2.31645774941357e-23	NKT	SRM
1.02355977436612e-27	0.254760783406198	0.212	0.095	2.67445933444123e-23	NKT	ECHDC2
1.04590310313653e-27	0.346949347339319	0.53	0.367	2.73284021818544e-23	NKT	PYURF
1.18420084191021e-27	0.286491690954315	0.437	0.278	3.09419837982719e-23	NKT	PDLIM2
1.29398606075492e-27	0.288142010867142	0.662	0.489	3.38105617814654e-23	NKT	TRAPPC1
1.4023931244646e-27	0.343211086544458	0.461	0.303	3.66431299491355e-23	NKT	MDH1
1.43098929472468e-27	0.334838113277707	0.412	0.26	3.73903192818612e-23	NKT	PHB
1.48242380045129e-27	0.34242702363944	0.466	0.301	3.87342514819917e-23	NKT	REST
1.58550624863771e-27	0.311408716438399	0.233	0.11	4.14276927706547e-23	NKT	CD5
1.6816433355376e-27	0.394741386924875	0.579	0.418	4.39396587142621e-23	NKT	HNRNPR
1.69704411206009e-27	0.336746525224004	0.448	0.286	4.43420656040181e-23	NKT	ZC3H13
1.93334818444667e-27	0.296036728920495	0.648	0.48	5.0516454711407e-23	NKT	UBE2I
1.99744301704212e-27	0.294547075623533	0.327	0.184	5.21911885922935e-23	NKT	DERL1
2.02867412771351e-27	0.352536773184111	0.28	0.145	5.30072262830264e-23	NKT	RPAP2
2.91135106114864e-27	0.324567281648654	0.217	0.102	7.60706918767529e-23	NKT	C19orf66
3.42204267147728e-27	0.379156195315139	0.501	0.335	8.94145529630299e-23	NKT	MIF
3.91345701800288e-27	0.272496162816342	0.322	0.18	1.02254718423397e-22	NKT	DAXX
3.98738796749147e-27	0.260652355847452	0.715	0.541	1.04186460202585e-22	NKT	NEDD8
4.71603540997145e-27	0.294473300687514	0.461	0.302	1.23225289227144e-22	NKT	SSNA1
4.77683983868186e-27	0.300918065825309	0.258	0.129	1.24814048144918e-22	NKT	LRBA
4.91810649664051e-27	0.344739553157645	0.488	0.335	1.2850520465072e-22	NKT	STUB1
4.98397967017125e-27	0.345302015348861	0.398	0.248	1.30226404801904e-22	NKT	DDOST
5.15037727430316e-27	0.339142640272563	0.353	0.206	1.34574207800267e-22	NKT	TTC19
6.30273400159827e-27	0.301444003375636	0.357	0.208	1.64684136727761e-22	NKT	HAGH
6.45292226584401e-27	0.316630354849448	0.291	0.155	1.68608405884238e-22	NKT	SLC4A7
6.49411493547129e-27	0.37413410205356	0.26	0.137	1.69684729148929e-22	NKT	FKBP2
6.72646789474428e-27	0.303731314896432	0.359	0.211	1.75755879621773e-22	NKT	TMEM9B
7.88715078931503e-27	0.295886809380454	0.347	0.198	2.06083362974012e-22	NKT	RCN2
9.69530695050959e-27	0.347013860083933	0.522	0.357	2.53328675309865e-22	NKT	DHX36
9.86104917737448e-27	0.270577721520957	0.632	0.464	2.57659353955618e-22	NKT	SRP9
1.07698611640728e-26	0.371809547368771	0.55	0.374	2.81405702356058e-22	NKT	ITGA4
1.11274402142825e-26	0.304719932827322	0.579	0.406	2.90748885358988e-22	NKT	KRT10
1.113082827894e-26	0.297732693456536	0.208	0.095	2.90837412100424e-22	NKT	FABP5
1.1761422580156e-26	0.289236356886325	0.442	0.281	3.07314210596897e-22	NKT	HDAC1
1.31831997056204e-26	0.327301899841499	0.556	0.388	3.44463825108156e-22	NKT	HNRNPA0
1.41747896261307e-26	0.347113396322597	0.539	0.375	3.70373078141168e-22	NKT	RWDD1
1.71812455590569e-26	0.294632536507805	0.26	0.133	4.48928765212598e-22	NKT	LPIN1
1.89940719857259e-26	0.294461101908883	0.678	0.491	4.96296106915031e-22	NKT	NDUFA11
2.25040045299042e-26	0.281756236696423	0.815	0.603	5.88007134361868e-22	NKT	NDUFA4
2.48138130373535e-26	0.298477967737373	0.357	0.213	6.48360120853011e-22	NKT	KCNAB2
2.612693194344e-26	0.299487227828755	0.704	0.523	6.82670604750144e-22	NKT	SRRM1
2.85715020887948e-26	0.286378636494692	0.671	0.485	7.46544778078118e-22	NKT	RBX1
3.25742807388109e-26	0.27215612569547	0.471	0.311	8.51133381424391e-22	NKT	TES
3.69483293194633e-26	0.265235865710257	0.703	0.525	9.65422896788257e-22	NKT	ATP5PF
4.15042683604788e-26	0.307531397191291	0.357	0.212	1.08446502799095e-21	NKT	TADA3
5.24672447568311e-26	0.305555495329962	0.571	0.401	1.37091663825124e-21	NKT	NDUFB9
5.59831593233566e-26	0.275326150476374	0.664	0.484	1.46278396995998e-21	NKT	C19orf53
6.94120094003011e-26	0.319426538686721	0.313	0.172	1.81366639362047e-21	NKT	CFAP97
9.16684130270573e-26	0.264821580094697	0.444	0.268	2.39520396398398e-21	NKT	OCIAD2
1.30659728378569e-25	0.29019055080639	0.581	0.422	3.41400804280364e-21	NKT	H2AFV
1.56279709773086e-25	0.321780332346958	0.7	0.519	4.08343253666097e-21	NKT	NDUFB11
1.9286524629391e-25	0.304625125252729	0.654	0.478	5.03937602041358e-21	NKT	MPHOSPH8
1.93389786496468e-25	0.290717795109994	0.404	0.255	5.05308173136621e-21	NKT	STRAP
2.30314429492489e-25	0.289670840348654	0.486	0.326	6.01788572820924e-21	NKT	PSMD7
2.63826671970239e-25	0.328392066026009	0.444	0.29	6.89352711191037e-21	NKT	URI1
3.41382394369428e-25	0.327867216830158	0.41	0.261	8.91998058247878e-21	NKT	GPATCH8
3.43104963750646e-25	0.288343539331492	0.656	0.482	8.96498959784063e-21	NKT	SRSF11
3.86764070140054e-25	0.306056063802406	0.449	0.296	1.01057583886895e-20	NKT	ACP1
4.16009079677767e-25	0.315328402079395	0.365	0.221	1.08699012429004e-20	NKT	RBBP7
4.26883449234699e-25	0.330248334303989	0.812	0.62	1.11540376450534e-20	NKT	HSP90AB1
4.92081071482635e-25	0.254778346574792	0.713	0.517	1.28575863167698e-20	NKT	COX7B
5.39223336789699e-25	0.272872236602428	0.705	0.512	1.4089366566978e-20	NKT	GSTK1
5.40548571847513e-25	0.347897987381798	0.408	0.262	1.41239936338037e-20	NKT	HNRNPAB
8.59658593184055e-25	0.280997024701261	0.507	0.346	2.24620193813062e-20	NKT	CRBN
9.64656016399746e-25	0.330122429062251	0.558	0.394	2.5205497052509e-20	NKT	SNRPD3
9.78594269654554e-25	0.344653971033035	0.449	0.3	2.55696896718038e-20	NKT	TMEM160
1.19547668702297e-24	0.256728841958545	0.876	0.669	3.12366103552232e-20	NKT	SKP1
1.23148011171209e-24	0.270113834235745	0.246	0.123	3.21773438389252e-20	NKT	BOLA3
1.26263073297652e-24	0.632582656882619	0.478	0.341	3.29912784219434e-20	NKT	TLE5
1.29415613260807e-24	0.314020610090753	0.518	0.363	3.38150055889162e-20	NKT	BAX
1.64847839226419e-24	0.307126317613136	0.613	0.446	4.30730919114709e-20	NKT	NDUFA12
1.67048887743317e-24	0.302589644542249	0.501	0.346	4.36482038784513e-20	NKT	ENSA
1.84489708387167e-24	0.351587678755757	0.41	0.266	4.82053159044829e-20	NKT	EIF3J
1.91514879153097e-24	0.319955405944683	0.435	0.288	5.00409227739126e-20	NKT	HSPA9
2.02980192866851e-24	0.326508969295478	0.399	0.254	5.30366945941796e-20	NKT	POLR2I
3.50006240496998e-24	0.292527860930683	0.584	0.423	9.14531305794605e-20	NKT	ERH
3.88960013078342e-24	0.288463548586859	0.986	0.842	1.0163136181724e-19	NKT	SERF2
4.05003723777554e-24	0.302319538979822	0.344	0.209	1.05823422985837e-19	NKT	METTL23
4.06217144009582e-24	0.278466754158754	0.565	0.392	1.06140477558264e-19	NKT	UTRN
4.16719640685841e-24	0.307685589457596	0.568	0.412	1.08884674914803e-19	NKT	ATP5F1C
4.22006756076445e-24	0.252237823526736	0.823	0.65	1.10266145295214e-19	NKT	RBM39
4.47482442354748e-24	0.266092702082792	0.366	0.22	1.16922687362872e-19	NKT	NSMCE3
5.21378088255127e-24	0.261289770803148	0.492	0.332	1.36230880680182e-19	NKT	INTS6
5.79887095507121e-24	0.272247790969623	0.342	0.204	1.51518699185056e-19	NKT	HSD17B10
6.13811933557763e-24	0.302169128481712	0.488	0.332	1.60382920119308e-19	NKT	RPN2
6.72026315104768e-24	0.266213848465214	0.336	0.198	1.75593755873725e-19	NKT	AP2B1
8.00514547654213e-24	0.338789036984969	0.39	0.251	2.09166446156569e-19	NKT	MYDGF
8.79090829726944e-24	0.252843215642343	0.454	0.306	2.29697642899353e-19	NKT	PSMD13
9.44895084602287e-24	0.275500719358763	0.254	0.135	2.46891636655731e-19	NKT	PSMD14
9.96019386435575e-24	0.297340347588475	0.628	0.461	2.60249905481752e-19	NKT	ANKRD11
1.08790079685314e-23	0.284003013155185	0.304	0.173	2.84257599209756e-19	NKT	ARIH2
1.10103221979923e-23	0.291613784649234	0.461	0.313	2.8768870871134e-19	NKT	NDUFV2
1.11241123370081e-23	0.541464299273653	0.304	0.176	2.90661931253685e-19	NKT	KIAA1551
1.11377482943942e-23	0.324328142309503	0.455	0.311	2.91018225184225e-19	NKT	NDUFS8
1.14440655458171e-23	0.272185644752095	0.225	0.113	2.99021988646654e-19	NKT	ZDHHC24
1.22903220418922e-23	0.346755049739391	0.449	0.312	3.21133824632601e-19	NKT	SNRPD1
1.52726639782708e-23	0.322210427456478	0.592	0.438	3.99059437088237e-19	NKT	KLF13
1.58752380494244e-23	0.29044114508293	0.44	0.289	4.14804094993411e-19	NKT	CNOT6L
1.82087029860893e-23	0.274908115831172	0.274	0.148	4.75775200323527e-19	NKT	SLC2A4RG
1.96064993733892e-23	0.275293299425266	0.444	0.298	5.12298222127287e-19	NKT	DCTN3
2.44744108871645e-23	0.25593672014339	0.469	0.318	6.39491882070722e-19	NKT	TWF2
2.72719202191151e-23	0.300624710978277	0.429	0.285	7.12588003405258e-19	NKT	CNPY2
2.91540143014401e-23	0.282196734941071	0.315	0.186	7.61765239682329e-19	NKT	THYN1
3.010370785654e-23	0.27186055895073	0.295	0.168	7.86579782583533e-19	NKT	CYB5B
3.06904709477175e-23	0.256462806332965	0.204	0.1	8.0191131539291e-19	NKT	DTD1
3.26698031447784e-23	0.297435754616446	0.368	0.227	8.53629286369915e-19	NKT	GIMAP6
3.37678514253371e-23	0.269915036104003	0.802	0.615	8.82320189892633e-19	NKT	GIMAP4
3.55310392927053e-23	0.327029204135017	0.505	0.356	9.28390525679097e-19	NKT	PCM1
8.18172280541942e-23	0.262953316105408	0.469	0.304	2.13780235182804e-18	NKT	SNRPN
9.11551507582624e-23	0.282782774220689	0.596	0.442	2.38179293416264e-18	NKT	CUTA
9.72201612934602e-23	0.284683907758986	0.288	0.163	2.54026559443682e-18	NKT	PRPF31
9.97106581969511e-23	0.286801322740704	0.487	0.333	2.60533978802814e-18	NKT	RAD23A
1.10002333812414e-22	0.359788391712387	0.288	0.166	2.87425098018456e-18	NKT	NELFCD
1.12245926943021e-22	0.31545129609985	0.585	0.421	2.9328738250942e-18	NKT	DDX18
1.13554736561028e-22	0.281965597433588	0.233	0.121	2.9670717116031e-18	NKT	NMRAL1
1.22207656112796e-22	0.290302076463202	0.469	0.324	3.19316384657126e-18	NKT	TXNL4A
1.39790506543867e-22	0.348062299204752	0.491	0.344	3.65258614548471e-18	NKT	EIF5B
1.41384357807994e-22	0.357952905006512	0.347	0.213	3.69423188516508e-18	NKT	UPF3A
1.4139968719357e-22	0.27842261603183	0.441	0.298	3.69463242668079e-18	NKT	NUDC
1.62191816282139e-22	0.345921467804744	0.357	0.225	4.23790996763601e-18	NKT	ABCF1
1.65676493273779e-22	0.268959827316905	0.305	0.177	4.32896109275058e-18	NKT	PNP
1.75676306554775e-22	0.277395438502394	0.339	0.207	4.59024621396971e-18	NKT	GLOD4
2.21787178997256e-22	0.3058005942565	0.373	0.24	5.79507720001929e-18	NKT	SLC3A2
2.35367481973524e-22	0.285927548872776	0.321	0.193	6.14991693648621e-18	NKT	LSM1
3.01900104623989e-22	0.286633139377982	0.572	0.424	7.8883478337202e-18	NKT	DDX46
3.17990640591474e-22	0.368746556300785	0.389	0.254	8.30877744801462e-18	NKT	IAH1
3.29698878895461e-22	0.280438159880628	0.353	0.219	8.6147020066595e-18	NKT	SPAG7
3.57742834861424e-22	0.256052873102192	0.247	0.131	9.34746253209414e-18	NKT	HIST1H1E
3.68033901679823e-22	0.321099579008121	0.486	0.334	9.6163578169921e-18	NKT	CCT6A
3.68983238604744e-22	0.270537903200902	0.274	0.154	9.64116304150336e-18	NKT	APOL3
4.26896251455571e-22	0.265673723432728	0.349	0.214	1.11543721542826e-17	NKT	DNAJB1
4.84217683935532e-22	0.250471485284719	0.288	0.163	1.26521238635515e-17	NKT	RRP1B
5.14935991574911e-22	0.256054786440251	0.211	0.106	1.34547625238609e-17	NKT	GALNT10
6.25157957881421e-22	0.272557910971142	0.395	0.251	1.63347522814836e-17	NKT	UBTF
6.84249627275939e-22	0.28917113351438	0.23	0.121	1.7878758511093e-17	NKT	CLSTN1
7.16317024192123e-22	0.301293364117221	0.441	0.306	1.8716647525116e-17	NKT	ATRAID
8.45502816294663e-22	0.27644933367686	0.38	0.241	2.20921430869633e-17	NKT	CHD9
1.00833820520868e-21	0.310557436292418	0.576	0.413	2.63468689638977e-17	NKT	COX5A
1.12001704896736e-21	0.266946301353427	0.76	0.585	2.92649254724681e-17	NKT	SERBP1
1.3258070848313e-21	0.293793562225637	0.425	0.279	3.4642013319557e-17	NKT	PURA
1.94857364255493e-21	0.265634332271312	0.356	0.225	5.09142807063177e-17	NKT	GON4L
1.96758908146997e-21	0.300585846528645	0.373	0.241	5.14111351097289e-17	NKT	TUBB4B
1.99161045830547e-21	0.346071226936581	0.381	0.247	5.20387896650636e-17	NKT	ANP32E
2.71206364655343e-21	0.276154932717962	0.349	0.22	7.08635110207945e-17	NKT	NDUFS3
3.02159711658726e-21	0.308432335424378	0.26	0.146	7.89513110593085e-17	NKT	MAP4
3.09216902453318e-21	0.264569179210697	0.823	0.632	8.07952844420276e-17	NKT	SRSF5
3.25474024383735e-21	0.251659636462495	0.321	0.194	8.50431078312261e-17	NKT	CORO7
3.68718607701492e-21	0.274020967879422	0.275	0.156	9.6342485006323e-17	NKT	CDK11A
5.46105094840252e-21	0.300102759549552	0.605	0.456	1.4269180023081e-16	NKT	EIF3D
7.71124951190609e-21	0.279366055839305	0.378	0.247	2.01487238496594e-16	NKT	PRMT1
9.21412469635874e-21	0.266235900142948	0.319	0.196	2.40755864191158e-16	NKT	SDHA
1.01277987326654e-20	0.276139655443845	0.279	0.16	2.64629253085815e-16	NKT	PUS7L
1.10413900708124e-20	0.269345316303474	0.27	0.152	2.88500481160258e-16	NKT	RNF113A
1.21177651156783e-20	0.254637011084235	0.486	0.345	3.16625084707559e-16	NKT	NOL7
1.2519099297954e-20	0.289312352292738	0.492	0.356	3.2711154555624e-16	NKT	EIF3I
1.89875602445718e-20	0.318024835001671	0.382	0.248	4.96125961630417e-16	NKT	CHMP4A
2.355835910897e-20	0.272798130798969	0.336	0.206	6.15556365158276e-16	NKT	DYRK2
2.9112756124566e-20	0.313256749955223	0.281	0.165	7.60687204778786e-16	NKT	SMARCE1
2.99372349302738e-20	0.304183290418873	0.357	0.23	7.82230011493123e-16	NKT	MESD
3.03813034379536e-20	0.26030339559348	0.868	0.688	7.9383307753029e-16	NKT	SUMO2
3.05833367306286e-20	0.291990814712386	0.467	0.331	7.99112005434594e-16	NKT	RNPS1
3.11284939116843e-20	0.268922333319805	0.305	0.187	8.13356417418398e-16	NKT	TMEM208
3.34921358879623e-20	0.290013713452332	0.609	0.46	8.75116018616568e-16	NKT	LSM7
3.75552923414425e-20	0.276916068732492	0.321	0.198	9.8128223358955e-16	NKT	IER3IP1
3.90713082354736e-20	0.272540459740367	0.377	0.243	1.02089421288469e-15	NKT	CFDP1
4.74365644177795e-20	0.27085119524991	0.3	0.182	1.23946999167216e-15	NKT	DDRGK1
4.87144788605834e-20	0.28198194306564	0.465	0.324	1.27286061814818e-15	NKT	RBBP4
5.10854555442561e-20	0.368441335352939	0.363	0.239	1.33481186791587e-15	NKT	PHPT1
5.91528347884291e-20	0.279766852465584	0.695	0.508	1.54560442018686e-15	NKT	RBM3
6.69959847559009e-20	0.282079187979635	0.613	0.465	1.75053808568694e-15	NKT	PRPF38B
6.85166511491215e-20	0.281935696053148	0.597	0.459	1.7902715778754e-15	NKT	NDUFB4
8.24455856242081e-20	0.302723343479173	0.296	0.181	2.15422070677493e-15	NKT	NDUFA9
8.78206108374715e-20	0.253803019260727	0.276	0.162	2.29466474057229e-15	NKT	PFDN6
9.06021917771974e-20	0.287225103469561	0.483	0.344	2.36734466894639e-15	NKT	HMGN3
9.2881954528046e-20	0.261551542966672	0.38	0.25	2.42691258986331e-15	NKT	SCAMP2
1.01909520905871e-19	0.286667067999972	0.423	0.292	2.66279387174951e-15	NKT	VDAC1
1.02015057106489e-19	0.273915073550199	0.415	0.283	2.66555142713545e-15	NKT	NDUFAF3
1.08307000306396e-19	0.266161401050875	0.446	0.308	2.82995361100582e-15	NKT	DYNC1H1
1.21714432242652e-19	0.274784647118029	0.916	0.706	3.18027640006826e-15	NKT	CD48
1.44635785112485e-19	0.281311037402894	0.3	0.181	3.77918842920411e-15	NKT	STOML2
1.76221367241412e-19	0.270831157862297	0.318	0.2	4.60448810465085e-15	NKT	MGMT
2.26401302675081e-19	0.296954920862544	0.291	0.176	5.91563963759719e-15	NKT	ZC3H18
2.40630634147146e-19	0.302595209009847	0.373	0.246	6.28743783963079e-15	NKT	COX20
2.44247832049713e-19	0.25181138024584	0.264	0.152	6.38195160362695e-15	NKT	ERLEC1
2.58980914932542e-19	0.302044523828435	0.393	0.265	6.7669123262724e-15	NKT	RAP2B
3.07666781660727e-19	0.266478006823415	0.297	0.18	8.03902533801313e-15	NKT	ESYT1
3.49433916965588e-19	0.274988236836301	0.499	0.361	9.13035881639386e-15	NKT	NDUFC1
3.6821831145366e-19	0.275325880012699	0.372	0.242	9.62117625997269e-15	NKT	CCDC66
6.6530826479901e-19	0.27834700651861	0.552	0.413	1.73838396509333e-14	NKT	SSB
6.6881387527824e-19	0.268594057957774	0.365	0.241	1.74754377471451e-14	NKT	GLRX5
7.05656895737073e-19	0.334820588925762	0.255	0.151	1.8438109028714e-14	NKT	FAM96B
7.34079242655193e-19	0.279202864987852	0.401	0.273	1.91807565313375e-14	NKT	NASP
7.62866592909888e-19	0.270605567609308	0.344	0.222	1.99329412061425e-14	NKT	FBXO7
8.6712629977095e-19	0.273189355338866	0.614	0.469	2.26571430867152e-14	NKT	NKTR
8.75519914836546e-19	0.282431687006254	0.995	0.792	2.28764598547641e-14	NKT	PTMA
1.02143777562566e-18	0.278387289674082	0.266	0.158	2.66891476393229e-14	NKT	SMIM12
1.07677788197001e-18	0.290458332236204	0.351	0.231	2.81351292779945e-14	NKT	HDDC2
1.0848168351459e-18	0.266929737766838	0.393	0.266	2.83451790855271e-14	NKT	PTPRA
1.21697719195036e-18	0.259988462511858	0.427	0.298	3.17983970484709e-14	NKT	LRPAP1
1.32553200202798e-18	0.258952889509007	0.526	0.384	3.46348256809891e-14	NKT	CCT8
1.63088218932077e-18	0.25341777147942	0.429	0.295	4.26133207247625e-14	NKT	MGST3
2.26863616335278e-18	0.278674031701046	0.351	0.231	5.92771943122447e-14	NKT	TRAPPC6A
2.44403734369378e-18	0.276612427359497	0.347	0.225	6.38602517533748e-14	NKT	PDCD7
2.87076123056248e-18	0.260472550337129	0.277	0.17	7.50101201933669e-14	NKT	SURF4
2.97036887087125e-18	0.274493542360998	0.938	0.711	7.76127682269949e-14	NKT	COX7C
3.36376983634528e-18	0.312260220392015	0.363	0.243	8.78919420538659e-14	NKT	SUMF2
3.47974862323872e-18	0.252767891290961	0.492	0.366	9.09223517766044e-14	NKT	ZNHIT1
3.91173812678631e-18	0.25771446462889	0.332	0.214	1.022098055148e-13	NKT	USP47
3.96562545797634e-18	0.263941765268472	0.377	0.254	1.03617827591464e-13	NKT	ERAP2
4.33867361038885e-18	0.279197539317225	0.946	0.724	1.1336520276585e-13	NKT	BTF3
4.42948089884564e-18	0.299376554450178	0.304	0.188	1.15737906405938e-13	NKT	CIAO2B
4.64084633628648e-18	0.266566348020056	0.973	0.77	1.21260673920829e-13	NKT	EEF1D
7.51232385853793e-18	0.271069313151149	0.312	0.195	1.96289510099738e-13	NKT	CENPC
8.16793302069527e-18	0.286677238695445	0.647	0.5	2.13419921897747e-13	NKT	HIGD2A
8.18945433262421e-18	0.253739829899017	0.301	0.189	2.13982252257138e-13	NKT	MCRIP1
9.0214519511587e-18	0.296710170159426	0.372	0.252	2.35721518031826e-13	NKT	PDCD5
9.56570800474629e-18	0.262137415229694	0.3	0.187	2.49942384456016e-13	NKT	ARL14EP
1.2152907876942e-17	0.272664978719021	0.301	0.189	3.17543329916617e-13	NKT	ABHD14B
1.75847469159429e-17	0.251373845508374	0.314	0.201	4.59471852166673e-13	NKT	PFDN1
1.91473851086218e-17	0.297778513364507	0.5	0.367	5.0030202550318e-13	NKT	FAM133B
1.9637578787043e-17	0.304412483538446	0.634	0.476	5.13110296126647e-13	NKT	HIST1H4C
1.99637012069975e-17	0.321054363363431	0.301	0.194	5.21631548837637e-13	NKT	PIN4
2.084965546635e-17	0.256280885566868	0.325	0.211	5.44780647680259e-13	NKT	PDHB
3.29620816310765e-17	0.268286516296171	0.996	0.843	8.61266230938397e-13	NKT	EEF1A1
4.94788176802181e-17	0.265173466057025	0.267	0.163	1.29283202716642e-12	NKT	PDIA4
5.22454629568038e-17	0.256118131804465	0.929	0.722	1.36512170159833e-12	NKT	UQCRB
6.75531907890845e-17	0.297062951069662	0.288	0.183	1.76509732212799e-12	NKT	RABL6
7.31939191720466e-17	0.258483999976657	0.263	0.16	1.91248391404641e-12	NKT	PPIE
8.81586809611814e-17	0.251992379946621	0.306	0.194	2.30349817483471e-12	NKT	EXOSC6
1.40689165786852e-16	0.281000653949237	0.411	0.294	3.67606721284465e-12	NKT	LSM4
1.49499494913891e-16	0.255812077647619	0.365	0.248	3.90627230260506e-12	NKT	NIFK
1.73306511385269e-16	0.252496037552388	0.217	0.123	4.5283258359857e-12	NKT	STARD3NL
1.91393661222889e-16	0.284701068565233	0.548	0.424	5.00092497409287e-12	NKT	KTN1
2.5035324854332e-16	0.26533187945696	0.94	0.741	6.5414800311884e-12	NKT	ATP5MG
2.90349554161591e-16	0.289899344087889	0.378	0.261	7.58654350068822e-12	NKT	BDP1
3.43091288116358e-16	0.29064393456616	0.357	0.242	8.96463226719233e-12	NKT	OTUD6B-AS1
4.3001693079166e-16	0.250101110959873	0.313	0.204	1.12359123846553e-11	NKT	FDX1
4.50675977313949e-16	0.290935826807998	0.301	0.192	1.17757126112362e-11	NKT	KAT6B
5.43470992127306e-16	0.278007030284684	0.336	0.227	1.42003535532944e-11	NKT	DDX39B
5.74749446478123e-16	0.252320043938585	0.277	0.175	1.50176282870269e-11	NKT	BRD9
5.7751237820875e-16	0.268494985928996	0.479	0.362	1.50898209302164e-11	NKT	PRPF4B
1.04637000689168e-15	0.258236430974671	0.521	0.4	2.73406019100727e-11	NKT	TCEA1
1.17430382528613e-15	0.260483979182123	0.285	0.182	3.06833846509012e-11	NKT	SNRNP40
1.23269786345936e-15	0.297428328002419	0.407	0.299	3.22091624743296e-11	NKT	METAP2
1.24372179994253e-15	0.259075631661944	0.366	0.25	3.24972069106983e-11	NKT	RFC1
1.2868135200622e-15	0.271985472504332	0.26	0.161	3.36231504657051e-11	NKT	PHAX
1.31343373931032e-15	0.262087908049724	0.368	0.252	3.43187101744393e-11	NKT	IDS
1.47971112875381e-15	0.276057147071976	0.325	0.216	3.86633720832082e-11	NKT	CEBPZ
1.50968725884872e-15	0.316602335222497	0.309	0.205	3.94466183864582e-11	NKT	MDFIC
1.60873042539888e-15	0.451832575484445	0.457	0.311	4.20345172852474e-11	NKT	FOSB
1.67159455174388e-15	0.264408975056824	0.42	0.302	4.36770940425158e-11	NKT	AIMP1
2.49676557346869e-15	0.264356252514104	0.306	0.203	6.52379876691633e-11	NKT	GGA1
2.54133420974911e-15	0.287660136892599	0.47	0.352	6.64025215665346e-11	NKT	BANF1
2.89446433991164e-15	0.266203150520044	0.465	0.351	7.56294587375512e-11	NKT	CCT4
3.05445198184622e-15	0.407877004727949	0.305	0.198	7.98097758336599e-11	NKT	HIST1H1D
3.56505262875876e-15	0.272087522161893	0.234	0.143	9.31512601368377e-11	NKT	DUSP23
3.9403902543443e-15	0.25025399120421	0.346	0.239	1.02958456955762e-10	NKT	CYC1
8.07658914024694e-15	0.258147422588297	0.254	0.16	2.11033197645512e-10	NKT	SSRP1
8.08117251122508e-15	0.254298210757129	0.287	0.188	2.111529565458e-10	NKT	PFDN4
1.67540400332565e-14	0.255999920737956	0.394	0.288	4.37766312028958e-10	NKT	RANBP1
2.1652955119898e-14	0.328328223909601	0.411	0.3	5.65770064327814e-10	NKT	EIF4A1
2.82484800070606e-14	0.281622741435173	0.352	0.249	7.38104534104487e-10	NKT	NMT1
3.14355039085017e-14	0.309305403144986	0.288	0.187	8.21378281625241e-10	NKT	SEPT6
1.35354085721888e-13	0.268977206995994	0.241	0.146	3.53666690582722e-09	NKT	STMN1
2.17406024111983e-12	0.257756858029955	0.313	0.219	5.68060200402201e-08	NKT	DDX27
6.47822728484624e-12	0.250040162658808	0.284	0.185	1.69269600725747e-07	NKT	ARID5B
1.07308479604396e-11	0.292518924740141	0.356	0.262	2.80386326358325e-07	NKT	DYNC1I2
1.26197530554421e-11	0.284134109716591	0.291	0.2	3.29741527585648e-07	NKT	MTRNR2L12
2.36541404004804e-11	0.255988106117488	0.572	0.458	6.18059034524151e-07	NKT	H1FX
3.90384710915563e-11	0.259856842499201	0.293	0.204	1.02003621115127e-06	NKT	WDR83OS
7.18181890191411e-11	0.294711292357331	0.233	0.158	1.87653746088114e-06	NKT	C19orf70
8.64264630961056e-09	0.256190431068424	0.361	0.281	0.000225823705423814	NKT	EMC10
9.38199664903388e-09	0.277187263862483	0.458	0.387	0.000245142190442606	NKT	SEPTIN7
0	5.67850343268015	0.945	0.099	0	NK	GNLY
0	4.62718786360909	0.978	0.13	0	NK	NKG7
0	3.98656714793732	0.9	0.038	0	NK	GZMB
0	3.74537642264352	0.962	0.076	0	NK	PRF1
0	3.61909455373364	0.95	0.077	0	NK	GZMA
0	3.50502111718612	0.952	0.043	0	NK	KLRD1
0	3.26980669745769	0.971	0.128	0	NK	CTSW
0	3.23763434827651	0.847	0.045	0	NK	SPON2
0	3.12673874332296	0.773	0.031	0	NK	FGFBP2
0	3.11261203579481	0.792	0.041	0	NK	CCL4
0	3.05447562283401	0.855	0.037	0	NK	CLIC3
0	2.94750888305279	0.953	0.094	0	NK	CST7
0	2.91585430919441	0.898	0.016	0	NK	KLRF1
0	2.88180588394138	0.875	0.064	0	NK	HOPX
0	2.78051668221937	0.743	0.104	0	NK	CCL5
0	2.71004035475473	0.912	0.093	0	NK	KLRB1
0	2.54531631310912	0.81	0.025	0	NK	TRDC
0	2.41184834184721	0.927	0.292	0	NK	CD247
0	2.30242225203071	0.714	0.03	0	NK	GZMH
0	2.297793426305	0.945	0.321	0	NK	CD7
0	2.28845573417778	0.809	0.044	0	NK	IL2RB
0	2.22921974859357	0.895	0.247	0	NK	GZMM
0	2.07602484296502	0.506	0.01	0	NK	KLRC1
0	2.0380569824333	0.717	0.145	0	NK	CMC1
0	2.01856809741738	0.916	0.384	0	NK	ABHD17A
0	2.00760849111453	0.828	0.107	0	NK	FCGR3A
0	1.93589215515539	0.979	0.56	0	NK	HCST
0	1.93191289975283	0.754	0.043	0	NK	MATK
0	1.92582074710393	0.713	0.016	0	NK	ADGRG1
0	1.9162889266726	0.729	0.147	0	NK	CX3CR1
0	1.9151865627487	0.9	0.284	0	NK	ID2
0	1.91111664748196	0.674	0.063	0	NK	IGFBP7
0	1.85487932111673	0.367	0.012	0	NK	MYOM2
0	1.85451635209755	0.849	0.214	0	NK	APOBEC3G
0	1.76220484348356	0.842	0.163	0	NK	SAMD3
0	1.7373202352982	0.724	0.088	0	NK	PYHIN1
0	1.71042117682536	0.936	0.411	0	NK	ARL4C
0	1.70720809602444	0.93	0.487	0	NK	PLAC8
0	1.66538958564717	0.691	0.022	0	NK	TBX21
0	1.65956118522213	0.924	0.365	0	NK	CD63
0	1.64348096941319	0.493	0.007	0	NK	XCL2
0	1.62744242556396	0.753	0.125	0	NK	C12orf75
0	1.62594682030858	0.775	0.15	0	NK	CHST12
0	1.60424090190931	0.565	0.015	0	NK	AKR1C3
0	1.58041656220908	0.486	0.014	0	NK	CD160
0	1.57913539762806	0.634	0.018	0	NK	PTGDR
0	1.57655883634868	0.691	0.094	0	NK	RHOC
0	1.56076007024902	0.64	0.035	0	NK	TTC38
0	1.50206613118092	0.907	0.419	0	NK	CD99
0	1.50023953115664	0.804	0.233	0	NK	ARPC5L
0	1.49611917269037	0.866	0.33	0	NK	CTSC
0	1.48573471731126	0.61	0.083	0	NK	CEP78
0	1.47947366740606	0.589	0.014	0	NK	S1PR5
0	1.46812489225433	0.76	0.202	0	NK	RUNX3
0	1.39981666132705	0.753	0.155	0	NK	APMAP
0	1.33615431066226	0.688	0.154	0	NK	ZAP70
0	1.33279995113913	0.994	0.834	0	NK	PFN1
0	1.31945042678646	0.564	0.043	0	NK	PLEKHF1
0	1.30525519102398	0.548	0.038	0	NK	MYBL1
0	1.30519656850831	0.688	0.16	0	NK	TXK
0	1.30417493747472	0.523	0.067	0	NK	CD38
0	1.24874709938484	0.703	0.206	0	NK	PTPN4
0	1.24562791895007	0.543	0.017	0	NK	C1orf21
0	1.23447888819622	0.539	0.063	0	NK	CHST2
0	1.22626600271324	0.468	0.082	0	NK	KLRG1
0	1.22460153856261	0.32	0.004	0	NK	XCL1
0	1.21534882886142	0.619	0.12	0	NK	CXXC5
0	1.18949525246462	0.588	0.128	0	NK	ABI3
0	1.17730493809192	0.501	0.005	0	NK	SH2D1B
0	1.16048057237585	0.491	0.045	0	NK	NCR3
0	1.14804843946436	0.41	0.007	0	NK	PRSS23
0	1.13392103245088	0.686	0.165	0	NK	CD300A
0	1.05413813169526	0.435	0.05	0	NK	SH2D2A
0	1.04652320725065	0.466	0.077	0	NK	GK5
0	1.03573003586634	0.458	0.025	0	NK	TRGC1
0	1.01053960418579	0.275	0.005	0	NK	LINC00299
0	0.986463386665435	0.403	0.01	0	NK	FASLG
0	0.963911799128918	0.422	0.02	0	NK	TGFBR3
0	0.947775389780402	0.557	0.111	0	NK	STOM
0	0.942934492818259	0.509	0.095	0	NK	SYTL3
0	0.916549522229938	0.391	0.005	0	NK	NCR1
0	0.905183267675153	0.372	0.018	0	NK	EOMES
0	0.879492238758962	0.397	0.03	0	NK	SLAMF7
0	0.876377847084863	0.407	0.043	0	NK	LLGL2
0	0.858286824999396	0.231	0.019	0	NK	LAIR2
0	0.850113538951413	0.388	0.039	0	NK	YPEL1
0	0.831096848540674	0.354	0.034	0	NK	GFOD1
0	0.824740231671518	0.28	0.023	0	NK	TNFRSF18
0	0.808138043630261	0.295	0.011	0	NK	FCRL6
0	0.777962898232022	0.38	0.02	0	NK	IL18RAP
0	0.758972181450596	0.291	0.003	0	NK	NCAM1
0	0.740271358324444	0.293	0.003	0	NK	RNF165
0	0.733416082395377	0.294	0.007	0	NK	MLC1
0	0.699280359476344	0.293	0.003	0	NK	NMUR1
0	0.696454138158791	0.326	0.032	0	NK	SLFN13
0	0.686817370690466	0.299	0.029	0	NK	CAPN12
0	0.659453521041011	0.311	0.028	0	NK	OSBPL5
0	0.637220158298535	0.219	0.006	0	NK	DTHD1
0	0.596517098471238	0.257	0.023	0	NK	PRR5L
0	0.577244406505543	0.235	0.005	0	NK	PDGFD
0	0.567839906489698	0.233	0.007	0	NK	MMP23B
0	0.55393458450727	0.229	0.009	0	NK	RHOBTB3
0	0.54643745555898	0.217	0.012	0	NK	F2R
0	0.529857134096818	0.223	0.011	0	NK	PPP2R2B
0	0.471031294781446	0.215	0.015	0	NK	ADGRG5
3.33510078139985e-302	1.62057029879993	0.359	0.052	8.71428483171966e-298	NK	CCL3
3.28651996161942e-298	1.17761596025907	0.624	0.177	8.58734800771538e-294	NK	GNPTAB
1.02619213309968e-297	1.32648650007961	0.855	0.374	2.68133742457617e-293	NK	CD81
1.44031076476784e-295	0.770846511009902	0.422	0.073	3.76338799726189e-291	NK	PRR5
1.84629247443744e-295	0.947561913556458	0.487	0.101	4.82417760645758e-291	NK	TFDP2
2.7251612158687e-294	0.580245023810992	0.442	0.075	7.12057374094332e-290	NK	ZBTB16
1.53757319784408e-293	1.36576156426883	0.776	0.295	4.0175250086468e-289	NK	XBP1
8.80840565897794e-293	1.01744570165111	0.664	0.193	2.30154831463435e-288	NK	TPST2
8.87259348860386e-292	0.860969009167638	0.445	0.083	2.3183199526373e-287	NK	STAT4
7.07714326536754e-286	1.12860513203194	0.658	0.193	1.84918676380788e-281	NK	PRKCH
7.98636478828862e-280	1.28360229250523	0.775	0.297	2.08675725553193e-275	NK	SPN
2.92588992625804e-279	1.17992460971538	0.665	0.195	7.64505778831964e-275	NK	RORA
7.00149222128219e-278	1.30629408628207	0.935	0.434	1.82941990249882e-273	NK	EFHD2
2.77977387198091e-275	0.771659035453542	0.43	0.082	7.26327115009893e-271	NK	TSEN54
1.90014069268277e-273	1.41241650784912	0.96	0.57	4.96487761591082e-269	NK	ITGB2
2.18736611546976e-271	1.20924286716905	0.949	0.64	5.71536892311093e-267	NK	RAP1B
1.05882215836892e-268	1.25084431475662	0.773	0.292	2.76659641760215e-264	NK	DOK2
[truncated: 6,856 more rows]
