# Supplementary material for: Single-cell profiling of peripheral blood and muscle cells reveals inflammatory features of juvenile dermatomyositis
Source: Front Cell Dev Biol. 2023 Apr 20;11:1166017. doi: 10.3389/fcell.2023.1166017 (PMC10157079; doi:10.3389/fcell.2023.1166017)
Supplement: Supplementary file 3 [file Table3.XLSX]

## Sheet: Sheet1
p_val	avg_log2FC	pct.1	pct.2	p_val_adj	cluster	gene
0	4.20741	1	0.403	0	CD14+Mono	LYZ
0	4.19799	0.985	0.023	0	CD14+Mono	VCAN
0	3.75415	0.999	0.325	0	CD14+Mono	EEF1A1
0	3.72337	0.983	0.024	0	CD14+Mono	LGALS1
0	3.6093	0.97	0.069	0	CD14+Mono	HLA-DRA
0	3.41171	0.973	0.026	0	CD14+Mono	S100A10
0	3.37977	0.618	0.018	0	CD14+Mono	JUN
0	2.95581	0.978	0.128	0	CD14+Mono	CD74
0	2.93153	0.593	0.028	0	CD14+Mono	FOSB
0	2.9171	0.983	0.092	0	CD14+Mono	RACK1
0	2.88179	0.883	0.013	0	CD14+Mono	HLA-DRB1
0	2.863	0.954	0.019	0	CD14+Mono	GSTP1
0	2.83723	0.995	0.187	0	CD14+Mono	FCN1
0	2.80541	0.998	0.209	0	CD14+Mono	CST3
0	2.78375	0.856	0.019	0	CD14+Mono	HLA-DPA1
0	2.76661	0.996	0.189	0	CD14+Mono	PTMA
0	2.64966	0.916	0.014	0	CD14+Mono	SLC25A6
0	2.63242	0.875	0.041	0	CD14+Mono	CD52
0	2.60367	0.928	0.014	0	CD14+Mono	AHNAK
0	2.505	0.923	0.009	0	CD14+Mono	ANXA2
0	2.46316	0.906	0.011	0	CD14+Mono	CD36
0	2.45687	0.889	0.005	0	CD14+Mono	CPVL
0	2.39272	0.938	0.048	0	CD14+Mono	EEF2
0	2.37479	0.775	0.02	0	CD14+Mono	HLA-DPB1
0	2.35439	0.801	0.008	0	CD14+Mono	AC020656.1
0	2.3463	0.996	0.265	0	CD14+Mono	NACA
0	2.29971	0.964	0.075	0	CD14+Mono	MS4A6A
0	2.29733	0.952	0.078	0	CD14+Mono	BTF3
0	2.25981	0.945	0.056	0	CD14+Mono	YBX1
0	2.25382	0.951	0.085	0	CD14+Mono	CD14
0	2.2487	0.976	0.098	0	CD14+Mono	CYBB
0	2.21349	0.919	0.055	0	CD14+Mono	EEF1B2
0	2.18955	0.721	0.004	0	CD14+Mono	KLF4
0	2.18033	0.891	0.016	0	CD14+Mono	EIF3E
0	2.12689	0.962	0.091	0	CD14+Mono	AP1S2
0	2.11755	0.657	0.029	0	CD14+Mono	RETN
0	2.11236	0.888	0.008	0	CD14+Mono	2023-03-01
0	2.10935	0.727	0.003	0	CD14+Mono	LGALS2
0	2.08962	0.958	0.064	0	CD14+Mono	COX7C
0	2.06945	0.912	0.033	0	CD14+Mono	LGALS3
0	2.059	0.897	0.026	0	CD14+Mono	HNRNPA1
0	2.04914	0.97	0.085	0	CD14+Mono	ATP5MC2
0	1.97424	0.957	0.132	0	CD14+Mono	ANXA1
0	1.96574	0.992	0.235	0	CD14+Mono	PFDN5
0	1.96424	0.881	0.019	0	CD14+Mono	PKM
0	1.94687	0.701	0.016	0	CD14+Mono	H1FX
0	1.93066	0.892	0.036	0	CD14+Mono	ENO1
0	1.91997	0.89	0.038	0	CD14+Mono	PPIA
0	1.8812	0.992	0.338	0	CD14+Mono	GAPDH
0	1.87968	0.88	0.019	0	CD14+Mono	VAMP8
0	1.85921	0.988	0.299	0	CD14+Mono	PABPC1
0	1.85719	0.93	0.053	0	CD14+Mono	EIF3K
0	1.85657	0.885	0.024	0	CD14+Mono	UQCRH
0	1.84383	0.877	0.023	0	CD14+Mono	BLVRB
0	1.8233	0.837	0.034	0	CD14+Mono	LTA4H
0	1.81118	0.999	0.8	0	CD14+Mono	TPT1
0	1.81015	0.855	0.046	0	CD14+Mono	POU2F2
0	1.79689	0.805	0.003	0	CD14+Mono	TGFBI
0	1.79645	0.827	0.023	0	CD14+Mono	EIF3L
0	1.77874	0.83	0.009	0	CD14+Mono	ADA2
0	1.77307	0.669	0.008	0	CD14+Mono	CD68
0	1.73141	0.99	0.212	0	CD14+Mono	TSPO
0	1.70962	0.893	0.065	0	CD14+Mono	HCST
0	1.70785	0.78	0.004	0	CD14+Mono	CCDC88A
0	1.6889	0.845	0.033	0	CD14+Mono	RBM3
0	1.68175	0.821	0.029	0	CD14+Mono	GIMAP7
0	1.67971	0.83	0.012	0	CD14+Mono	ALDH2
0	1.67612	0.802	0.005	0	CD14+Mono	CTSH
0	1.67563	0.69	0.005	0	CD14+Mono	MS4A7
0	1.67411	0.813	0.013	0	CD14+Mono	SLC7A7
0	1.667	0.823	0.022	0	CD14+Mono	SLC25A5
0	1.65286	0.921	0.06	0	CD14+Mono	C1orf162
0	1.64673	0.791	0.004	0	CD14+Mono	LY86
0	1.63963	0.844	0.026	0	CD14+Mono	DYNLL1
0	1.63604	0.809	0.006	0	CD14+Mono	PRDX1
0	1.63586	0.83	0.018	0	CD14+Mono	COX6C
0	1.63452	0.999	0.525	0	CD14+Mono	VIM
0	1.62513	0.847	0.021	0	CD14+Mono	SSR4
0	1.62118	0.906	0.065	0	CD14+Mono	FLNA
0	1.61599	0.908	0.06	0	CD14+Mono	CTSB
0	1.6157	0.982	0.188	0	CD14+Mono	COX4I1
0	1.60726	0.93	0.083	0	CD14+Mono	TOMM7
0	1.60211	0.828	0.031	0	CD14+Mono	NAP1L1
0	1.60169	0.801	0.01	0	CD14+Mono	APRT
0	1.60066	0.533	0	0	CD14+Mono	AC007952.4
0	1.60046	0.938	0.107	0	CD14+Mono	CD48
0	1.5961	0.669	0.01	0	CD14+Mono	MAFB
0	1.5908	0.63	0.014	0	CD14+Mono	CYP1B1
0	1.58195	0.958	0.13	0	CD14+Mono	CD44
0	1.56489	0.819	0.023	0	CD14+Mono	EIF3F
0	1.56266	0.843	0.038	0	CD14+Mono	NDUFA4
0	1.54969	0.976	0.389	0	CD14+Mono	ACTG1
0	1.53344	0.795	0.027	0	CD14+Mono	NPM1
0	1.52322	0.768	0.008	0	CD14+Mono	RNH1
0	1.50639	0.844	0.04	0	CD14+Mono	EIF3H
0	1.50631	0.716	0.009	0	CD14+Mono	HLA-DMB
0	1.49702	0.718	0.006	0	CD14+Mono	CD99
0	1.49623	0.892	0.057	0	CD14+Mono	FXYD5
0	1.49401	0.77	0.021	0	CD14+Mono	HSP90AB1
0	1.49048	0.852	0.042	0	CD14+Mono	HINT1
0	1.48321	0.839	0.027	0	CD14+Mono	EIF3G
0	1.47958	0.822	0.026	0	CD14+Mono	HIGD2A
0	1.47892	0.877	0.049	0	CD14+Mono	MTDH
0	1.47302	0.893	0.076	0	CD14+Mono	KCTD12
0	1.46744	0.8	0.014	0	CD14+Mono	NDUFB2
0	1.46283	0.945	0.151	0	CD14+Mono	UQCRB
0	1.45768	0.792	0.016	0	CD14+Mono	EIF3M
0	1.45751	0.994	0.416	0	CD14+Mono	PSAP
0	1.4568	0.865	0.044	0	CD14+Mono	ATP5F1D
0	1.43937	0.684	0.007	0	CD14+Mono	CD300E
0	1.43246	0.928	0.108	0	CD14+Mono	CFD
0	1.41928	0.805	0.022	0	CD14+Mono	EID1
0	1.41245	0.726	0.004	0	CD14+Mono	DPYSL2
0	1.41003	0.814	0.03	0	CD14+Mono	SCPEP1
0	1.39466	0.972	0.234	0	CD14+Mono	ITGB2
0	1.39261	0.802	0.024	0	CD14+Mono	ATP5MC3
0	1.39202	0.874	0.078	0	CD14+Mono	GPX4
0	1.39102	0.743	0.021	0	CD14+Mono	YBX3
0	1.37842	0.723	0.003	0	CD14+Mono	LRP1
0	1.3771	0.887	0.08	0	CD14+Mono	SLC25A3
0	1.3696	0.796	0.024	0	CD14+Mono	POLR2L
0	1.35538	0.877	0.054	0	CD14+Mono	AP2S1
0	1.35185	0.812	0.035	0	CD14+Mono	CANX
0	1.34715	0.778	0.031	0	CD14+Mono	HSP90B1
0	1.34021	0.955	0.359	0	CD14+Mono	S100A12
0	1.33704	0.648	0.01	0	CD14+Mono	HLA-DMA
0	1.33409	0.709	0.008	0	CD14+Mono	CRTAP
0	1.32954	0.595	0.02	0	CD14+Mono	CFP
0	1.32642	0.934	0.16	0	CD14+Mono	CTSD
0	1.32574	0.818	0.037	0	CD14+Mono	CAPNS1
0	1.31994	0.681	0.006	0	CD14+Mono	DOK2
0	1.31856	0.749	0.018	0	CD14+Mono	NOP53
0	1.3174	0.825	0.039	0	CD14+Mono	EDF1
0	1.31182	0.807	0.033	0	CD14+Mono	ANP32B
0	1.29968	0.968	0.216	0	CD14+Mono	APLP2
0	1.29928	0.818	0.049	0	CD14+Mono	CAPG
0	1.29679	0.951	0.184	0	CD14+Mono	ZEB2
0	1.28899	0.977	0.225	0	CD14+Mono	EEF1D
0	1.28688	0.816	0.038	0	CD14+Mono	PARK7
0	1.28325	0.648	0.002	0	CD14+Mono	MGST1
0	1.27647	0.751	0.023	0	CD14+Mono	ATP5F1A
0	1.27587	0.685	0.003	0	CD14+Mono	ASGR1
0	1.2745	0.915	0.109	0	CD14+Mono	ANXA5
0	1.27199	0.855	0.062	0	CD14+Mono	EIF3A
0	1.26589	0.736	0.018	0	CD14+Mono	NSA2
0	1.25792	0.737	0.024	0	CD14+Mono	NCL
0	1.25297	0.511	0.001	0	CD14+Mono	TMEM176B
0	1.25195	0.996	0.552	0	CD14+Mono	UBA52
0	1.24924	0.804	0.034	0	CD14+Mono	ARL6IP4
0	1.24662	0.717	0.01	0	CD14+Mono	POLE4
0	1.24614	0.718	0.014	0	CD14+Mono	CAPN2
0	1.24462	0.958	0.176	0	CD14+Mono	CSTA
0	1.24406	0.878	0.125	0	CD14+Mono	PLBD1
0	1.24364	0.876	0.076	0	CD14+Mono	ERP29
0	1.23928	0.823	0.045	0	CD14+Mono	ATP6V1F
0	1.23675	0.814	0.043	0	CD14+Mono	GSTO1
0	1.2337	0.7	0.019	0	CD14+Mono	SRSF7
0	1.22707	0.788	0.029	0	CD14+Mono	NDUFB11
0	1.22331	0.918	0.139	0	CD14+Mono	HSP90AA1
0	1.22148	0.993	0.492	0	CD14+Mono	CYBA
0	1.21215	0.672	0.005	0	CD14+Mono	RSL1D1
0	1.2121	0.652	0.005	0	CD14+Mono	CD4
0	1.20233	0.741	0.018	0	CD14+Mono	NDUFS5
0	1.19898	0.667	0.004	0	CD14+Mono	COMT
0	1.19733	0.64	0.007	0	CD14+Mono	NAAA
0	1.1952	0.748	0.021	0	CD14+Mono	COX5A
0	1.1929	0.597	0.005	0	CD14+Mono	LIPA
0	1.1848	0.971	0.198	0	CD14+Mono	MPEG1
0	1.18244	0.699	0.014	0	CD14+Mono	GIMAP1
0	1.18087	0.696	0.007	0	CD14+Mono	SEM1
0	1.1801	0.593	0.008	0	CD14+Mono	EIF4A1
0	1.17658	0.77	0.034	0	CD14+Mono	ATP5PO
0	1.17582	0.633	0.001	0	CD14+Mono	HNMT
0	1.17563	0.735	0.022	0	CD14+Mono	TOMM20
0	1.17361	0.977	0.23	0	CD14+Mono	ATP5MG
0	1.17196	0.97	0.253	0	CD14+Mono	GRN
0	1.16965	0.486	0.007	0	CD14+Mono	HLA-DRB5
0	1.15686	0.672	0.012	0	CD14+Mono	PPDPF
0	1.1538	0.687	0.021	0	CD14+Mono	EIF5A
0	1.15286	0.669	0.013	0	CD14+Mono	DDX21
0	1.15174	0.891	0.094	0	CD14+Mono	TPI1
0	1.15096	0.644	0.018	0	CD14+Mono	CALR
0	1.15094	0.797	0.038	0	CD14+Mono	RBX1
0	1.14774	0.797	0.04	0	CD14+Mono	SEC61G
0	1.14198	0.73	0.027	0	CD14+Mono	MYO1G
0	1.14126	0.706	0.018	0	CD14+Mono	P4HB
0	1.13982	0.692	0.018	0	CD14+Mono	SELENOH
0	1.13207	0.605	0.006	0	CD14+Mono	BLVRA
0	1.12705	0.712	0.032	0	CD14+Mono	TRA2B
0	1.12583	0.804	0.056	0	CD14+Mono	ATP5F1B
0	1.11946	0.594	0.032	0	CD14+Mono	PLAC8
0	1.11794	0.525	0.019	0	CD14+Mono	HLA-DQB1
0	1.11725	0.787	0.062	0	CD14+Mono	EIF4B
0	1.11264	0.686	0.016	0	CD14+Mono	CD33
0	1.11057	0.727	0.024	0	CD14+Mono	RTRAF
0	1.10411	0.613	0.008	0	CD14+Mono	NRGN
0	1.10323	0.819	0.066	0	CD14+Mono	HNRNPH1
0	1.09907	0.898	0.101	0	CD14+Mono	SH3BGRL
0	1.09895	0.72	0.029	0	CD14+Mono	LDHA
0	1.08897	0.485	0	0	CD14+Mono	MINOS1
0	1.08817	0.784	0.04	0	CD14+Mono	NDUFA13
0	1.08783	0.716	0.023	0	CD14+Mono	RAN
0	1.08496	0.672	0.018	0	CD14+Mono	IL10RA
0	1.07935	0.668	0.015	0	CD14+Mono	ITGB1
0	1.0783	0.982	0.409	0	CD14+Mono	TYMP
0	1.07701	1	0.727	0	CD14+Mono	TMSB10
0	1.07455	0.953	0.232	0	CD14+Mono	HNRNPA2B1
0	1.07214	0.607	0.006	0	CD14+Mono	FYN
0	1.07188	0.69	0.022	0	CD14+Mono	PDIA3
0	1.07142	0.659	0.022	0	CD14+Mono	UCP2
0	1.06981	0.677	0.015	0	CD14+Mono	KIAA0930
0	1.06633	0.608	0.021	0	CD14+Mono	CD163
0	1.06406	0.818	0.052	0	CD14+Mono	NDUFA11
0	1.0635	0.565	0.007	0	CD14+Mono	KLF10
0	1.06183	0.696	0.02	0	CD14+Mono	ZNF706
0	1.05963	0.618	0.005	0	CD14+Mono	RASSF4
0	1.0594	0.683	0.022	0	CD14+Mono	RGS10
0	1.05925	0.764	0.066	0	CD14+Mono	HSPA8
0	1.05833	0.572	0.006	0	CD14+Mono	TMPO
0	1.05828	0.585	0.005	0	CD14+Mono	METTL7A
0	1.05705	0.605	0.003	0	CD14+Mono	CD86
0	1.05395	0.653	0.013	0	CD14+Mono	EMILIN2
0	1.05336	0.675	0.02	0	CD14+Mono	KTN1
0	1.05086	0.625	0.007	0	CD14+Mono	HMGN3
0	1.05	0.73	0.03	0	CD14+Mono	ATP5F1C
0	1.04946	0.65	0.013	0	CD14+Mono	SMDT1
0	1.04846	0.89	0.131	0	CD14+Mono	CTSZ
0	1.04834	0.735	0.025	0	CD14+Mono	NDUFB7
0	1.04782	0.829	0.063	0	CD14+Mono	ATP5MF
0	1.04394	0.798	0.062	0	CD14+Mono	SFPQ
0	1.04198	0.994	0.614	0	CD14+Mono	EIF1
0	1.04064	0.857	0.089	0	CD14+Mono	LAMTOR1
0	1.03899	0.64	0.011	0	CD14+Mono	SERPINB6
0	1.03681	0.571	0.004	0	CD14+Mono	SCIMP
0	1.03538	0.615	0.006	0	CD14+Mono	MGST3
0	1.02989	0.732	0.028	0	CD14+Mono	NDUFC2
0	1.02904	0.785	0.053	0	CD14+Mono	ATP5PB
0	1.02762	0.636	0.011	0	CD14+Mono	SNRPD2
0	1.0261	0.852	0.097	0	CD14+Mono	SEC11A
0	1.02202	0.999	0.66	0	CD14+Mono	FAU
0	1.02143	0.619	0.007	0	CD14+Mono	PLXNB2
0	1.01863	0.562	0.016	0	CD14+Mono	SNHG8
0	1.01103	0.826	0.081	0	CD14+Mono	SRSF3
0	1.00663	0.66	0.017	0	CD14+Mono	NDUFB9
0	1.00647	0.427	0.002	0	CD14+Mono	SOX4
0	1.00622	0.406	0.006	0	CD14+Mono	CRIP1
0	1.00541	0.763	0.058	0	CD14+Mono	HNRNPDL
0	1.00534	0.525	0.008	0	CD14+Mono	CX3CR1
0	1.00375	0.474	0	0	CD14+Mono	WDR83OS
0	1.0036	0.734	0.033	0	CD14+Mono	SF3B5
0	1.00352	0.826	0.08	0	CD14+Mono	SERBP1
0	1.00341	0.633	0.015	0	CD14+Mono	CHCHD10
0	1.00002	0.458	0	0	CD14+Mono	SEPT7
0	0.99783	0.583	0.004	0	CD14+Mono	ZNF385A
0	0.996542	0.846	0.088	0	CD14+Mono	HNRNPA3
0	0.995998	0.997	0.482	0	CD14+Mono	SERF2
0	0.988943	0.741	0.047	0	CD14+Mono	IRF2BP2
0	0.983441	0.398	0.007	0	CD14+Mono	NR4A2
0	0.983252	0.424	0.001	0	CD14+Mono	CES1
0	0.982716	0.918	0.378	0	CD14+Mono	JUND
0	0.980306	0.724	0.034	0	CD14+Mono	CTSC
0	0.980222	0.594	0.007	0	CD14+Mono	SMCO4
0	0.97999	0.694	0.029	0	CD14+Mono	M6PR
0	0.979921	0.655	0.019	0	CD14+Mono	MZT2B
0	0.978489	0.653	0.018	0	CD14+Mono	NDUFB5
0	0.976435	0.767	0.043	0	CD14+Mono	COPS9
0	0.974336	0.578	0.005	0	CD14+Mono	TRIM44
0	0.973771	0.669	0.022	0	CD14+Mono	SAT2
0	0.973334	0.799	0.057	0	CD14+Mono	TBCA
0	0.971814	0.562	0.007	0	CD14+Mono	GRK3
0	0.970898	0.52	0.006	0	CD14+Mono	SPN
0	0.967507	0.654	0.017	0	CD14+Mono	NDUFS7
0	0.967111	0.537	0.043	0	CD14+Mono	ID2
0	0.963808	0.632	0.015	0	CD14+Mono	LSM7
0	0.963223	0.814	0.07	0	CD14+Mono	CLTA
0	0.960924	0.55	0.013	0	CD14+Mono	LILRB1
0	0.960007	0.925	0.183	0	CD14+Mono	NPC2
0	0.958208	0.65	0.017	0	CD14+Mono	SSBP1
0	0.957649	0.678	0.022	0	CD14+Mono	NDUFB8
0	0.955556	0.598	0.01	0	CD14+Mono	SRP72
0	0.955192	0.592	0.006	0	CD14+Mono	DPP7
0	0.953101	0.742	0.039	0	CD14+Mono	NDUFS6
0	0.950412	0.699	0.039	0	CD14+Mono	VPS13C
0	0.949178	0.625	0.014	0	CD14+Mono	RPN2
0	0.947724	0.737	0.046	0	CD14+Mono	HADHA
0	0.946304	0.733	0.04	0	CD14+Mono	ABRACL
0	0.942351	0.632	0.015	0	CD14+Mono	NDUFA12
0	0.941716	0.999	0.76	0	CD14+Mono	S100A4
0	0.941232	0.97	0.231	0	CD14+Mono	SERP1
0	0.939715	0.685	0.027	0	CD14+Mono	SSR3
0	0.939406	0.691	0.039	0	CD14+Mono	SRSF2
0	0.939035	0.571	0.013	0	CD14+Mono	DDT
0	0.936831	0.608	0.01	0	CD14+Mono	CCT8
0	0.933456	0.566	0.004	0	CD14+Mono	CLNS1A
0	0.933291	0.646	0.013	0	CD14+Mono	NDUFAB1
0	0.928127	0.587	0.009	0	CD14+Mono	CCDC85B
0	0.927316	0.52	0.023	0	CD14+Mono	CITED2
0	0.926271	0.555	0.003	0	CD14+Mono	SNRPF
0	0.925011	0.596	0.032	0	CD14+Mono	IER5
0	0.924421	0.945	0.309	0	CD14+Mono	DDX5
0	0.922996	0.941	0.196	0	CD14+Mono	ATP5MPL
0	0.921107	0.6	0.015	0	CD14+Mono	CUTA
0	0.920747	0.608	0.011	0	CD14+Mono	MDH2
0	0.920393	0.838	0.099	0	CD14+Mono	PGAM1
0	0.918052	0.419	0.002	0	CD14+Mono	ALDH1A1
0	0.917089	0.567	0.01	0	CD14+Mono	ANXA6
0	0.916361	0.577	0.008	0	CD14+Mono	OSTC
0	0.912515	0.791	0.071	0	CD14+Mono	PPIB
0	0.9103	0.896	0.167	0	CD14+Mono	STXBP2
0	0.904489	0.583	0.011	0	CD14+Mono	SYNCRIP
0	0.903735	0.558	0.01	0	CD14+Mono	CYCS
0	0.903363	0.641	0.023	0	CD14+Mono	SCP2
0	0.902373	0.741	0.045	0	CD14+Mono	POLR1D
0	0.901163	0.62	0.017	0	CD14+Mono	PDIA6
0	0.899369	0.494	0.002	0	CD14+Mono	SHTN1
0	0.896841	0.529	0.01	0	CD14+Mono	CSF1R
0	0.895359	0.524	0.004	0	CD14+Mono	APEX1
0	0.891965	0.537	0.005	0	CD14+Mono	EIF4EBP1
0	0.890015	0.514	0.003	0	CD14+Mono	PABPC4
0	0.889476	0.524	0.005	0	CD14+Mono	FGD2
0	0.888893	0.566	0.006	0	CD14+Mono	VDAC1
0	0.888727	0.875	0.109	0	CD14+Mono	SEC61B
0	0.887202	0.514	0.002	0	CD14+Mono	C20orf27
0	0.887159	0.537	0.005	0	CD14+Mono	PRNP
0	0.882683	0.571	0.016	0	CD14+Mono	LDHB
0	0.882618	0.542	0.004	0	CD14+Mono	ATP1B3
0	0.881835	0.638	0.02	0	CD14+Mono	XRCC6
0	0.879601	0.589	0.011	0	CD14+Mono	TUFM
0	0.878576	0.674	0.032	0	CD14+Mono	HNRNPM
0	0.878167	0.566	0.012	0	CD14+Mono	CD1D
0	0.876954	0.62	0.021	0	CD14+Mono	RBMX
0	0.873682	0.531	0.003	0	CD14+Mono	AKR1A1
0	0.87142	0.668	0.03	0	CD14+Mono	UQCRFS1
0	0.871095	0.697	0.038	0	CD14+Mono	RSL24D1
0	0.869035	0.475	0.001	0	CD14+Mono	CCR2
0	0.868635	0.894	0.128	0	CD14+Mono	COX8A
0	0.86735	0.67	0.034	0	CD14+Mono	COX7A2L
0	0.864358	0.534	0.004	0	CD14+Mono	TIMM13
0	0.863737	0.746	0.057	0	CD14+Mono	GSTK1
0	0.863415	0.417	0	0	CD14+Mono	MTRNR2L12
0	0.86284	0.712	0.043	0	CD14+Mono	PSMA1
0	0.858864	0.527	0.007	0	CD14+Mono	PLD3
0	0.856287	0.449	0.002	0	CD14+Mono	AHR
0	0.855935	0.51	0.004	0	CD14+Mono	DYNC1I2
0	0.854734	0.619	0.021	0	CD14+Mono	SNX17
0	0.854312	0.541	0.005	0	CD14+Mono	TOMM22
0	0.853183	0.596	0.02	0	CD14+Mono	EIF3D
0	0.852293	0.626	0.026	0	CD14+Mono	EIF1AX
0	0.848432	0.935	0.206	0	CD14+Mono	PRELID1
0	0.84656	0.501	0.004	0	CD14+Mono	IRF8
0	0.845573	0.606	0.017	0	CD14+Mono	SNU13
0	0.845508	0.691	0.041	0	CD14+Mono	DNAJC7
0	0.845319	0.563	0.011	0	CD14+Mono	SUMO3
0	0.84492	0.708	0.045	0	CD14+Mono	CTSA
0	0.84398	0.548	0.009	0	CD14+Mono	CCT6A
0	0.842443	0.553	0.007	0	CD14+Mono	ESD
0	0.83976	0.579	0.015	0	CD14+Mono	ALKBH7
0	0.838486	0.425	0	0	CD14+Mono	C8orf59
0	0.837242	0.625	0.025	0	CD14+Mono	HEXB
0	0.835998	0.731	0.063	0	CD14+Mono	MEF2C
0	0.835834	0.608	0.023	0	CD14+Mono	PLEC
0	0.831834	0.918	0.176	0	CD14+Mono	SUMO2
0	0.831002	0.404	0	0	CD14+Mono	SEPT9
0	0.82973	0.916	0.174	0	CD14+Mono	CHCHD2
0	0.826876	0.57	0.013	0	CD14+Mono	UFC1
0	0.825446	0.558	0.013	0	CD14+Mono	PA2G4
0	0.825325	0.61	0.024	0	CD14+Mono	HNRNPR
0	0.820352	0.804	0.08	0	CD14+Mono	RAB32
0	0.81928	0.486	0.004	0	CD14+Mono	ADAP2
0	0.816734	0.927	0.227	0	CD14+Mono	HNRNPU
0	0.816064	0.403	0	0	CD14+Mono	AES
0	0.813663	0.494	0.008	0	CD14+Mono	TTC3
0	0.81248	0.382	0	0	CD14+Mono	FAM198B
0	0.811957	0.522	0.008	0	CD14+Mono	RAD23A
0	0.806846	0.558	0.011	0	CD14+Mono	VMA21
0	0.80159	0.674	0.036	0	CD14+Mono	RNF7
0	0.800753	0.52	0.006	0	CD14+Mono	EIF3I
0	0.798423	0.591	0.023	0	CD14+Mono	OXA1L
0	0.797953	0.676	0.038	0	CD14+Mono	LSM6
0	0.797055	0.661	0.035	0	CD14+Mono	UXT
0	0.797001	0.655	0.035	0	CD14+Mono	GTF3A
0	0.796171	0.876	0.151	0	CD14+Mono	METTL9
0	0.79434	0.496	0.004	0	CD14+Mono	NAGA
0	0.793978	0.748	0.059	0	CD14+Mono	PTGES3
0	0.793829	0.498	0.004	0	CD14+Mono	MYDGF
0	0.793162	0.486	0.004	0	CD14+Mono	METAP2
0	0.792959	0.524	0.009	0	CD14+Mono	MCUB
0	0.792127	0.361	0	0	CD14+Mono	DDX3Y
0	0.791859	0.469	0.003	0	CD14+Mono	STAB1
0	0.791426	0.5	0.005	0	CD14+Mono	PHPT1
0	0.788819	0.494	0.003	0	CD14+Mono	ATP5MC1
0	0.788725	0.683	0.05	0	CD14+Mono	LIMS1
0	0.788557	0.522	0.011	0	CD14+Mono	EMC10
0	0.788128	0.484	0.007	0	CD14+Mono	XBP1
0	0.78811	0.626	0.027	0	CD14+Mono	ERH
0	0.787485	0.584	0.018	0	CD14+Mono	NARS
0	0.786593	0.51	0.007	0	CD14+Mono	BANF1
0	0.785249	0.54	0.014	0	CD14+Mono	DDX18
0	0.783314	0.535	0.011	0	CD14+Mono	ATP1A1
0	0.783044	0.333	0.002	0	CD14+Mono	HLA-DQA2
0	0.781191	0.48	0.003	0	CD14+Mono	TMEM256
0	0.780251	0.995	0.499	0	CD14+Mono	AIF1
0	0.779819	0.789	0.084	0	CD14+Mono	UQCRQ
0	0.77911	0.571	0.018	0	CD14+Mono	VDAC2
0	0.778197	0.776	0.077	0	CD14+Mono	HNRNPD
0	0.778032	0.546	0.016	0	CD14+Mono	IFI27L2
0	0.776947	0.51	0.005	0	CD14+Mono	EIF2A
0	0.776122	0.613	0.024	0	CD14+Mono	UQCRC1
0	0.775436	0.468	0.003	0	CD14+Mono	SPTSSA
0	0.774961	0.95	0.227	0	CD14+Mono	CAST
0	0.774871	0.818	0.1	0	CD14+Mono	ATP6AP2
0	0.774317	0.625	0.029	0	CD14+Mono	SNRPB
0	0.773776	0.516	0.01	0	CD14+Mono	TMEM205
0	0.773563	0.517	0.009	0	CD14+Mono	NDUFS8
0	0.77153	0.575	0.018	0	CD14+Mono	PHB2
0	0.770083	0.575	0.027	0	CD14+Mono	SSB
0	0.769617	0.521	0.009	0	CD14+Mono	TMEM160
0	0.768321	0.609	0.025	0	CD14+Mono	SNRPD3
0	0.768068	0.505	0.01	0	CD14+Mono	SEC31A
0	0.767484	0.848	0.111	0	CD14+Mono	BRK1
0	0.766424	0.78	0.077	0	CD14+Mono	NCKAP1L
0	0.765775	0.54	0.016	0	CD14+Mono	NAPRT
0	0.764335	0.437	0.003	0	CD14+Mono	GPBAR1
0	0.763522	0.715	0.055	0	CD14+Mono	YWHAE
0	0.758543	0.503	0.008	0	CD14+Mono	ECH1
0	0.758	0.538	0.019	0	CD14+Mono	RWDD1
0	0.757848	0.76	0.07	0	CD14+Mono	EIF2S3
0	0.755857	0.841	0.118	0	CD14+Mono	SET
0	0.755683	0.722	0.094	0	CD14+Mono	PSME2
0	0.754686	0.836	0.1	0	CD14+Mono	TMEM258
0	0.754014	0.38	0.011	0	CD14+Mono	C12orf57
0	0.753241	0.788	0.079	0	CD14+Mono	PSMB1
0	0.753117	0.479	0.006	0	CD14+Mono	TMEM173
0	0.75171	0.504	0.01	0	CD14+Mono	SELENOW
0	0.7489	0.653	0.037	0	CD14+Mono	C19orf53
0	0.745885	0.476	0.005	0	CD14+Mono	PTRHD1
0	0.74576	0.493	0.008	0	CD14+Mono	APP
0	0.744282	0.84	0.115	0	CD14+Mono	COX7B
0	0.742931	0.381	0	0	CD14+Mono	FAM45A
0	0.742322	0.587	0.032	0	CD14+Mono	FAM133B
0	0.740756	0.543	0.047	0	CD14+Mono	ITGA4
0	0.737434	0.53	0.014	0	CD14+Mono	PSMG2
0	0.736776	0.921	0.173	0	CD14+Mono	COMMD6
0	0.734319	0.483	0.008	0	CD14+Mono	AIMP1
0	0.733909	0.603	0.025	0	CD14+Mono	SNRPE
0	0.733414	0.844	0.143	0	CD14+Mono	CD63
0	0.732333	0.366	0.003	0	CD14+Mono	TMEM176A
0	0.732096	0.572	0.022	0	CD14+Mono	RAP2B
0	0.730811	0.435	0.001	0	CD14+Mono	CYFIP1
0	0.729882	0.287	0.003	0	CD14+Mono	AC103591.3
0	0.729365	0.594	0.025	0	CD14+Mono	PSMD8
0	0.726429	0.778	0.075	0	CD14+Mono	SPCS1
0	0.726407	0.785	0.082	0	CD14+Mono	ENY2
0	0.726326	0.524	0.023	0	CD14+Mono	GIMAP8
0	0.726086	0.756	0.065	0	CD14+Mono	NDUFB10
0	0.723832	0.534	0.019	0	CD14+Mono	CEBPA
0	0.72168	0.931	0.181	0	CD14+Mono	OST4
0	0.718223	0.498	0.008	0	CD14+Mono	CMPK1
0	0.718016	0.773	0.087	0	CD14+Mono	PLP2
0	0.715473	0.614	0.032	0	CD14+Mono	ST13
0	0.714078	0.47	0.006	0	CD14+Mono	TMEM14C
0	0.712946	0.832	0.107	0	CD14+Mono	DBI
0	0.712176	0.485	0.006	0	CD14+Mono	SNRPD1
0	0.712074	0.341	0	0	CD14+Mono	KIAA1551
0	0.711356	0.466	0.007	0	CD14+Mono	ROGDI
0	0.711177	0.476	0.005	0	CD14+Mono	CYC1
0	0.709933	0.47	0.005	0	CD14+Mono	LSM4
0	0.708656	0.625	0.038	0	CD14+Mono	NAA38
0	0.707655	0.5	0.011	0	CD14+Mono	UBXN11
0	0.706693	0.495	0.01	0	CD14+Mono	C1QBP
0	0.706115	0.37	0	0	CD14+Mono	SEPT2
0	0.705985	0.479	0.008	0	CD14+Mono	HSPA9
0	0.705148	0.798	0.097	0	CD14+Mono	TPP1
0	0.702762	0.757	0.078	0	CD14+Mono	FERMT3
0	0.700394	0.654	0.039	0	CD14+Mono	LAMTOR2
0	0.697846	0.741	0.074	0	CD14+Mono	ATP5PD
0	0.696852	0.484	0.012	0	CD14+Mono	HSPD1
0	0.696507	0.45	0.002	0	CD14+Mono	EIF3B
0	0.696245	0.402	0.002	0	CD14+Mono	ZFHX3
0	0.695521	0.427	0.004	0	CD14+Mono	KYNU
0	0.695506	0.445	0.008	0	CD14+Mono	EIF5B
0	0.695289	0.528	0.014	0	CD14+Mono	IDH3G
0	0.694028	0.445	0.005	0	CD14+Mono	SNX5
0	0.692157	0.877	0.135	0	CD14+Mono	ARL6IP5
0	0.691046	0.705	0.059	0	CD14+Mono	UBXN1
0	0.690904	0.615	0.037	0	CD14+Mono	TRAM1
0	0.690803	0.548	0.021	0	CD14+Mono	HNRNPA0
0	0.69054	0.484	0.008	0	CD14+Mono	GLUD1
0	0.690298	0.532	0.02	0	CD14+Mono	OTULINL
0	0.689256	0.477	0.007	0	CD14+Mono	CCT4
0	0.6883	0.438	0.001	0	CD14+Mono	PEPD
0	0.687506	0.589	0.029	0	CD14+Mono	PTPN18
0	0.686918	0.456	0.007	0	CD14+Mono	UBE3A
0	0.686725	0.444	0.008	0	CD14+Mono	ACER3
0	0.686295	0.681	0.055	0	CD14+Mono	C19orf38
0	0.685021	0.837	0.127	0	CD14+Mono	GDI2
0	0.684504	0.618	0.036	0	CD14+Mono	NONO
0	0.6839	0.533	0.019	0	CD14+Mono	KDELR1
0	0.683215	0.76	0.085	0	CD14+Mono	SSR2
0	0.683139	0.594	0.037	0	CD14+Mono	OSCAR
0	0.682282	0.483	0.008	0	CD14+Mono	ILF2
0	0.681935	0.436	0.003	0	CD14+Mono	GADD45GIP1
0	0.681812	0.473	0.009	0	CD14+Mono	NDUFV3
0	0.680553	0.584	0.033	0	CD14+Mono	DYNC1H1
0	0.680143	0.499	0.029	0	CD14+Mono	IFI30
0	0.679633	0.531	0.02	0	CD14+Mono	EIF6
0	0.679525	0.569	0.024	0	CD14+Mono	PSMB6
0	0.679126	0.48	0.012	0	CD14+Mono	NUCKS1
0	0.678676	0.431	0.003	0	CD14+Mono	TMEM147
0	0.676221	0.498	0.013	0	CD14+Mono	ATRAID
0	0.675178	0.665	0.047	0	CD14+Mono	AP2M1
0	0.674106	0.316	0.006	0	CD14+Mono	HLA-DQA1
0	0.672396	0.505	0.014	0	CD14+Mono	ERGIC3
0	0.672229	0.566	0.029	0	CD14+Mono	ORMDL1
0	0.671133	0.465	0.008	0	CD14+Mono	ILF3
0	0.669901	0.569	0.023	0	CD14+Mono	PSMB2
0	0.669041	0.566	0.028	0	CD14+Mono	CDC37
0	0.668892	0.535	0.022	0	CD14+Mono	SYNGR2
0	0.668312	0.579	0.029	0	CD14+Mono	UQCRC2
0	0.668273	0.485	0.012	0	CD14+Mono	HNRNPAB
0	0.667378	0.634	0.041	0	CD14+Mono	SNRPG
0	0.665965	0.538	0.023	0	CD14+Mono	KRT10
0	0.665955	0.489	0.016	0	CD14+Mono	RNASEH2C
0	0.662837	0.901	0.183	0	CD14+Mono	PGK1
0	0.662734	0.63	0.043	0	CD14+Mono	CREG1
0	0.661598	0.465	0.009	0	CD14+Mono	HEXA
0	0.661279	0.445	0.005	0	CD14+Mono	COMMD9
0	0.661245	0.404	0.004	0	CD14+Mono	CD84
0	0.660732	0.478	0.013	0	CD14+Mono	MAT2A
0	0.659398	0.424	0.006	0	CD14+Mono	PPA1
0	0.656872	0.542	0.024	0	CD14+Mono	RBBP4
0	0.656509	0.787	0.09	0	CD14+Mono	ATP5PF
0	0.656455	0.346	0	0	CD14+Mono	COL4A3BP
0	0.65622	0.59	0.03	0	CD14+Mono	COX14
0	0.655285	0.529	0.019	0	CD14+Mono	SNF8
0	0.654391	0.433	0.006	0	CD14+Mono	CHMP4A
0	0.654283	0.586	0.03	0	CD14+Mono	LRPAP1
0	0.652105	0.468	0.009	0	CD14+Mono	GTF3C6
0	0.649865	0.5	0.014	0	CD14+Mono	HK1
0	0.649484	0.546	0.025	0	CD14+Mono	PYURF
0	0.649476	0.518	0.019	0	CD14+Mono	SLIRP
0	0.647617	0.597	0.036	0	CD14+Mono	PTPN2
0	0.647246	0.424	0.004	0	CD14+Mono	STARD7
0	0.646022	0.772	0.092	0	CD14+Mono	COPE
0	0.645504	0.861	0.138	0	CD14+Mono	PGLS
0	0.645052	0.507	0.02	0	CD14+Mono	EIF4G1
0	0.644735	0.416	0.002	0	CD14+Mono	SND1
0	0.64427	0.564	0.027	0	CD14+Mono	PRDX3
0	0.642269	0.81	0.13	0	CD14+Mono	BST2
0	0.641667	0.706	0.063	0	CD14+Mono	EIF2S2
0	0.639745	0.489	0.013	0	CD14+Mono	PSMC5
0	0.638631	0.528	0.02	0	CD14+Mono	SOD1
0	0.636671	0.469	0.014	0	CD14+Mono	CNDP2
0	0.636515	0.601	0.034	0	CD14+Mono	SNRPB2
0	0.636193	0.453	0.007	0	CD14+Mono	TMED9
0	0.635464	0.506	0.023	0	CD14+Mono	MACF1
0	0.634266	0.7	0.06	0	CD14+Mono	UBE2I
0	0.633912	0.828	0.11	0	CD14+Mono	SNX3
0	0.632275	0.383	0.001	0	CD14+Mono	ETHE1
0	0.632033	0.656	0.048	0	CD14+Mono	FIS1
0	0.631161	0.496	0.016	0	CD14+Mono	ACADVL
0	0.630682	0.681	0.063	0	CD14+Mono	GRINA
0	0.629974	0.425	0.004	0	CD14+Mono	FBL
0	0.629803	0.722	0.071	0	CD14+Mono	SRSF11
0	0.628976	0.318	0	0	CD14+Mono	S1PR3
0	0.62892	0.59	0.033	0	CD14+Mono	ANAPC11
0	0.628342	0.616	0.042	0	CD14+Mono	TMED10
0	0.628149	0.502	0.019	0	CD14+Mono	RNPS1
0	0.627838	0.508	0.016	0	CD14+Mono	PSMB7
0	0.626606	0.439	0.01	0	CD14+Mono	HSPE1
0	0.625448	0.361	0.001	0	CD14+Mono	SLC2A6
0	0.623333	0.388	0.005	0	CD14+Mono	LAIR1
0	0.622879	0.663	0.055	0	CD14+Mono	HM13
0	0.622795	0.268	0	0	CD14+Mono	AC245014.3
0	0.622772	0.432	0.015	0	CD14+Mono	SUPT4H1
0	0.622339	0.505	0.021	0	CD14+Mono	THOC2
0	0.622145	0.821	0.125	0	CD14+Mono	UBB
0	0.622056	0.446	0.006	0	CD14+Mono	MDH1
0	0.620592	0.42	0.004	0	CD14+Mono	CEBPG
0	0.619728	0.409	0.003	0	CD14+Mono	NHP2
0	0.618849	0.499	0.018	0	CD14+Mono	NDUFV2
0	0.618754	0.643	0.046	0	CD14+Mono	BAX
0	0.617971	0.735	0.078	0	CD14+Mono	LAPTM4A
0	0.617381	0.549	0.034	0	CD14+Mono	LFNG
0	0.615694	0.487	0.014	0	CD14+Mono	COPZ1
0	0.615641	0.707	0.068	0	CD14+Mono	PRAM1
0	0.614941	0.411	0.005	0	CD14+Mono	TTYH3
0	0.613916	0.452	0.013	0	CD14+Mono	SELENOS
0	0.612649	0.882	0.148	0	CD14+Mono	ATP5ME
0	0.612262	0.395	0.006	0	CD14+Mono	MLEC
0	0.612168	0.385	0.003	0	CD14+Mono	EPRS
0	0.611662	0.556	0.03	0	CD14+Mono	H2AFJ
0	0.611527	0.345	0.001	0	CD14+Mono	CAMK1
0	0.611179	0.751	0.09	0	CD14+Mono	TMEM167A
0	0.61084	0.377	0.004	0	CD14+Mono	CIITA
0	0.610747	0.375	0.004	0	CD14+Mono	IL27RA
0	0.609509	0.549	0.027	0	CD14+Mono	TMEM14B
0	0.609332	0.37	0.001	0	CD14+Mono	LARS
0	0.606105	0.364	0.004	0	CD14+Mono	FBP1
0	0.605935	0.327	0	0	CD14+Mono	PTP4A1
0	0.604713	0.427	0.009	0	CD14+Mono	METTL26
0	0.604386	0.576	0.039	0	CD14+Mono	ERICH1
0	0.604237	0.808	0.118	0	CD14+Mono	AGTRAP
0	0.60175	0.499	0.019	0	CD14+Mono	NECAP2
0	0.6008	0.541	0.029	0	CD14+Mono	ECHDC1
0	0.600191	0.594	0.039	0	CD14+Mono	TIMM8B
0	0.600129	0.804	0.192	0	CD14+Mono	CCNL1
0	0.600048	0.425	0.007	0	CD14+Mono	PARL
0	0.598225	0.891	0.177	0	CD14+Mono	SUB1
0	0.597722	0.496	0.02	0	CD14+Mono	ZDHHC20
0	0.597378	0.54	0.022	0	CD14+Mono	PFDN2
0	0.597217	0.406	0.005	0	CD14+Mono	SUGT1
0	0.597192	0.446	0.018	0	CD14+Mono	DIAPH2
0	0.596921	0.429	0.012	0	CD14+Mono	EIF3J
0	0.594436	0.312	0	0	CD14+Mono	RNASE2
0	0.594356	0.388	0.003	0	CD14+Mono	DHRS4L2
0	0.5942	0.589	0.078	0	CD14+Mono	NFKBIZ
0	0.593783	0.902	0.218	0	CD14+Mono	FCGRT
0	0.593236	0.329	0.005	0	CD14+Mono	PDK4
0	0.59317	0.588	0.038	0	CD14+Mono	CCT5
0	0.592612	0.352	0.001	0	CD14+Mono	TIAM1
0	0.591502	0.516	0.028	0	CD14+Mono	DDX24
0	0.591323	0.44	0.009	0	CD14+Mono	GRSF1
0	0.590521	0.798	0.108	0	CD14+Mono	TIMP1
0	0.590312	0.731	0.078	0	CD14+Mono	CAT
0	0.590053	0.423	0.007	0	CD14+Mono	CCT3
0	0.588877	0.423	0.005	0	CD14+Mono	RANBP1
0	0.588703	0.717	0.09	0	CD14+Mono	CIRBP
0	0.588365	0.467	0.014	0	CD14+Mono	POLR2E
0	0.588197	0.46	0.014	0	CD14+Mono	TXN2
0	0.585937	0.61	0.077	0	CD14+Mono	LAP3
0	0.585882	0.496	0.022	0	CD14+Mono	SMIM7
0	0.584875	0.396	0.007	0	CD14+Mono	AGPAT3
0	0.584068	0.454	0.009	0	CD14+Mono	SNRPC
0	0.583539	0.412	0.009	0	CD14+Mono	MXD4
0	0.583535	0.563	0.033	0	CD14+Mono	TMEM230
0	0.58343	0.564	0.034	0	CD14+Mono	PSMA5
0	0.583052	0.381	0.001	0	CD14+Mono	MTCH2
0	0.582934	0.843	0.128	0	CD14+Mono	ATP5MD
0	0.582567	0.404	0.005	0	CD14+Mono	IMMT
0	0.582098	0.347	0.003	0	CD14+Mono	ST3GAL5
0	0.580978	0.328	0	0	CD14+Mono	C19orf70
0	0.580865	0.393	0.003	0	CD14+Mono	HSD17B10
0	0.580302	0.614	0.044	0	CD14+Mono	REX1BD
0	0.580212	0.612	0.045	0	CD14+Mono	CIB1
0	0.580142	0.734	0.077	0	CD14+Mono	NDUFA3
0	0.579343	0.364	0.007	0	CD14+Mono	ITPRIPL2
0	0.579273	0.419	0.006	0	CD14+Mono	LSM5
0	0.577997	0.419	0.008	0	CD14+Mono	CAMTA1
0	0.577434	0.396	0.009	0	CD14+Mono	DNAJC10
0	0.57739	0.455	0.014	0	CD14+Mono	NDUFA6
0	0.577382	0.373	0.003	0	CD14+Mono	CD151
0	0.577355	0.436	0.012	0	CD14+Mono	NIPSNAP2
0	0.576545	0.623	0.046	0	CD14+Mono	LSM8
0	0.576533	0.467	0.015	0	CD14+Mono	CNIH1
0	0.576064	0.341	0.001	0	CD14+Mono	MTMR11
0	0.575929	0.38	0.002	0	CD14+Mono	NDUFS4
0	0.575621	0.47	0.019	0	CD14+Mono	POLK
0	0.574895	0.417	0.007	0	CD14+Mono	IMP3
0	0.574822	0.736	0.084	0	CD14+Mono	ARHGDIA
0	0.57392	0.367	0.004	0	CD14+Mono	ANO6
0	0.573605	0.343	0.002	0	CD14+Mono	PEA15
0	0.573458	0.458	0.016	0	CD14+Mono	DRAM2
0	0.573103	0.46	0.014	0	CD14+Mono	FIBP
0	0.572873	0.712	0.079	0	CD14+Mono	TMEM219
0	0.571801	0.498	0.021	0	CD14+Mono	GAA
0	0.571659	0.392	0.003	0	CD14+Mono	COA3
0	0.569304	0.876	0.156	0	CD14+Mono	UQCR10
0	0.569121	0.543	0.035	0	CD14+Mono	TCEA1
0	0.567643	0.503	0.034	0	CD14+Mono	SLC24A4
0	0.566611	0.365	0.002	0	CD14+Mono	ATXN10
0	0.565943	0.352	0.009	0	CD14+Mono	NRIP1
0	0.565109	0.347	0.003	0	CD14+Mono	PLIN2
0	0.564708	0.425	0.01	0	CD14+Mono	MGST2
0	0.561615	0.333	0.001	0	CD14+Mono	TBC1D9
0	0.561522	0.421	0.009	0	CD14+Mono	DDOST
0	0.56121	0.378	0.006	0	CD14+Mono	WDR11
0	0.560546	0.48	0.026	0	CD14+Mono	SGK3
0	0.560392	0.341	0.001	0	CD14+Mono	EPB41L3
0	0.56017	0.365	0.002	0	CD14+Mono	ADAM15
0	0.559818	0.543	0.029	0	CD14+Mono	TXNL4A
0	0.558354	0.505	0.025	0	CD14+Mono	MLXIP
0	0.557634	0.671	0.066	0	CD14+Mono	MIS18BP1
0	0.55731	0.333	0.002	0	CD14+Mono	FUOM
0	0.556772	0.719	0.082	0	CD14+Mono	ARF6
0	0.555739	0.582	0.039	0	CD14+Mono	PSMD7
0	0.555362	0.784	0.102	0	CD14+Mono	REEP5
0	0.554753	0.431	0.023	0	CD14+Mono	IL6ST
0	0.553215	0.713	0.089	0	CD14+Mono	ZBTB7A
0	0.552609	0.39	0.007	0	CD14+Mono	SSBP4
0	0.552525	0.372	0.002	0	CD14+Mono	OLA1
0	0.551856	0.616	0.048	0	CD14+Mono	TWF2
0	0.55119	0.591	0.042	0	CD14+Mono	C1orf43
0	0.549499	0.537	0.033	0	CD14+Mono	NUCB1
0	0.549455	0.446	0.018	0	CD14+Mono	CHCHD5
0	0.548773	0.445	0.014	0	CD14+Mono	TBCB
0	0.548456	0.444	0.016	0	CD14+Mono	DUT
0	0.548376	0.421	0.011	0	CD14+Mono	UBE2G2
0	0.548367	0.364	0.002	0	CD14+Mono	GPI
0	0.548182	0.499	0.026	0	CD14+Mono	LARP1
0	0.547423	0.435	0.014	0	CD14+Mono	KIAA0100
0	0.546504	0.576	0.042	0	CD14+Mono	DNAJC8
0	0.546483	0.477	0.018	0	CD14+Mono	NDUFA10
0	0.545771	0.362	0.003	0	CD14+Mono	NAA20
0	0.545677	0.435	0.014	0	CD14+Mono	SPINT2
0	0.545598	0.503	0.025	0	CD14+Mono	ANAPC5
0	0.545044	0.508	0.026	0	CD14+Mono	RBM17
0	0.544913	0.46	0.018	0	CD14+Mono	SFT2D2
0	0.54455	0.404	0.008	0	CD14+Mono	VPS51
0	0.544361	0.395	0.006	0	CD14+Mono	QARS
0	0.544256	0.624	0.053	0	CD14+Mono	VPS35
0	0.543833	0.413	0.009	0	CD14+Mono	ERCC1
0	0.543211	0.807	0.161	0	CD14+Mono	SRSF5
0	0.542506	0.492	0.023	0	CD14+Mono	YWHAG
0	0.541655	0.374	0.005	0	CD14+Mono	PTDSS1
0	0.541315	0.375	0.009	0	CD14+Mono	LRRC58
0	0.541149	0.474	0.019	0	CD14+Mono	YWHAQ
0	0.5409	0.611	0.084	0	CD14+Mono	PPP1R15A
0	0.540777	0.354	0.003	0	CD14+Mono	TTC7A
0	0.540423	0.459	0.02	0	CD14+Mono	PDCD6
0	0.540386	0.466	0.023	0	CD14+Mono	KCNK6
0	0.539951	0.345	0.004	0	CD14+Mono	NHLRC3
0	0.53955	0.374	0.011	0	CD14+Mono	BDP1
0	0.539012	0.373	0.004	0	CD14+Mono	ATP2A2
0	0.538976	0.366	0.005	0	CD14+Mono	ZSWIM7
0	0.538867	0.461	0.018	0	CD14+Mono	PSMD2
0	0.53838	0.511	0.029	0	CD14+Mono	DNAJC15
0	0.538022	0.394	0.009	0	CD14+Mono	CNPY2
0	0.537975	0.371	0.004	0	CD14+Mono	ECHS1
0	0.537187	0.434	0.019	0	CD14+Mono	HMOX1
0	0.536666	0.392	0.01	0	CD14+Mono	NUP62
0	0.53603	0.422	0.017	0	CD14+Mono	CCAR1
0	0.53585	0.47	0.028	0	CD14+Mono	PCSK7
0	0.535473	0.407	0.011	0	CD14+Mono	NDUFAF3
0	0.535337	0.354	0.003	0	CD14+Mono	DNM1L
0	0.534945	0.378	0.005	0	CD14+Mono	GTF2H5
0	0.534848	0.651	0.058	0	CD14+Mono	SRP9
0	0.533818	0.717	0.086	0	CD14+Mono	LUC7L3
0	0.533086	0.744	0.092	0	CD14+Mono	C11orf58
0	0.533009	0.467	0.019	0	CD14+Mono	MAF1
0	0.532784	0.384	0.008	0	CD14+Mono	JOSD2
0	0.531533	0.394	0.007	0	CD14+Mono	NDUFS3
0	0.531459	0.518	0.032	0	CD14+Mono	PBRM1
0	0.531459	0.357	0.005	0	CD14+Mono	RTCB
0	0.530752	0.335	0.001	0	CD14+Mono	PNP
0	0.530298	0.687	0.082	0	CD14+Mono	HSPA5
0	0.529818	0.367	0.005	0	CD14+Mono	COMMD7
0	0.529502	0.409	0.009	0	CD14+Mono	ETFA
0	0.529147	0.364	0.004	0	CD14+Mono	FUCA2
0	0.528157	0.622	0.052	0	CD14+Mono	PSMB4
0	0.527699	0.905	0.21	0	CD14+Mono	FGR
0	0.527441	0.382	0.01	0	CD14+Mono	SMARCD3
0	0.527273	0.311	0.003	0	CD14+Mono	ARL4A
0	0.526905	0.603	0.048	0	CD14+Mono	PABPN1
0	0.526064	0.642	0.058	0	CD14+Mono	CTDNEP1
0	0.525431	0.454	0.018	0	CD14+Mono	YTHDF2
0	0.525181	0.709	0.077	0	CD14+Mono	SCAND1
0	0.524632	0.454	0.023	0	CD14+Mono	GATAD1
0	0.524524	0.405	0.009	0	CD14+Mono	NME3
0	0.523972	0.371	0.007	0	CD14+Mono	MAP3K20
0	0.523922	0.838	0.139	0	CD14+Mono	COX6A1
0	0.521329	0.302	0.002	0	CD14+Mono	NBPF19
0	0.521237	0.329	0.001	0	CD14+Mono	LILRB4
0	0.52037	0.391	0.009	0	CD14+Mono	DAZAP1
0	0.520067	0.347	0.004	0	CD14+Mono	TPGS1
0	0.519026	0.341	0.005	0	CD14+Mono	PRKX
0	0.518814	0.358	0.006	0	CD14+Mono	GSPT1
0	0.518799	0.573	0.047	0	CD14+Mono	TFEC
0	0.518188	0.281	0.002	0	CD14+Mono	F13A1
0	0.518026	0.831	0.136	0	CD14+Mono	SRSF9
0	0.51761	0.617	0.05	0	CD14+Mono	PSMA2
0	0.517356	0.419	0.011	0	CD14+Mono	COMMD3
0	0.517335	0.344	0.002	0	CD14+Mono	COA4
0	0.516419	0.895	0.244	0	CD14+Mono	PCBP2
0	0.51629	0.613	0.054	0	CD14+Mono	HOOK3
0	0.515852	0.569	0.045	0	CD14+Mono	YWHAH
0	0.515503	0.356	0.005	0	CD14+Mono	GUSB
0	0.51452	0.801	0.112	0	CD14+Mono	C4orf48
0	0.514182	0.39	0.01	0	CD14+Mono	HK3
0	0.513869	0.345	0.006	0	CD14+Mono	CD81
0	0.513802	0.377	0.006	0	CD14+Mono	RABL6
0	0.513774	0.38	0.009	0	CD14+Mono	PFKL
0	0.513717	0.455	0.023	0	CD14+Mono	APPL1
0	0.512706	0.334	0.001	0	CD14+Mono	FUNDC2
0	0.512513	0.749	0.095	0	CD14+Mono	HNRNPF
0	0.5124	0.429	0.016	0	CD14+Mono	SLC3A2
0	0.51183	0.62	0.052	0	CD14+Mono	MFSD1
0	0.511308	0.459	0.025	0	CD14+Mono	SMC1A
0	0.511068	0.728	0.097	0	CD14+Mono	EIF5
0	0.511018	0.298	0	0	CD14+Mono	DHX57
0	0.510927	0.389	0.011	0	CD14+Mono	KMT2A
0	0.510788	0.903	0.204	0	CD14+Mono	PSMA7
0	0.509884	0.609	0.052	0	CD14+Mono	PDXK
0	0.50973	0.593	0.05	0	CD14+Mono	FES
0	0.5083	0.585	0.053	0	CD14+Mono	LACTB
0	0.507828	0.389	0.01	0	CD14+Mono	MPG
0	0.506426	0.939	0.257	0	CD14+Mono	COX6B1
0	0.50627	0.309	0.001	0	CD14+Mono	P2RX7
0	0.506134	0.53	0.031	0	CD14+Mono	SDHD
0	0.506007	0.641	0.061	0	CD14+Mono	CHP1
0	0.504266	0.425	0.017	0	CD14+Mono	KARS
0	0.504042	0.512	0.029	0	CD14+Mono	ZDHHC7
0	0.503999	0.305	0	0	CD14+Mono	FAM96B
0	0.50354	0.381	0.007	0	CD14+Mono	NDUFV1
0	0.503438	0.52	0.033	0	CD14+Mono	HDGF
0	0.503265	0.403	0.013	0	CD14+Mono	PGP
0	0.502956	0.546	0.039	0	CD14+Mono	IGBP1
0	0.502421	0.351	0.003	0	CD14+Mono	AKR7A2
0	0.5023	0.589	0.047	0	CD14+Mono	HADHB
0	0.502045	0.685	0.083	0	CD14+Mono	EIF4A2
0	0.501856	0.535	0.037	0	CD14+Mono	SRSF10
0	0.501635	0.327	0.004	0	CD14+Mono	URI1
0	0.501574	0.375	0.008	0	CD14+Mono	AP1B1
0	0.501232	0.365	0.009	0	CD14+Mono	DNAJC21
0	0.500754	0.384	0.009	0	CD14+Mono	ACP1
0	0.500751	0.595	0.06	0	CD14+Mono	WARS
0	0.499737	0.316	0.003	0	CD14+Mono	FUCA1
0	0.499621	0.8	0.131	0	CD14+Mono	SRRM2
0	0.499212	0.313	0.002	0	CD14+Mono	RRAS
0	0.498558	0.333	0.003	0	CD14+Mono	PFDN4
0	0.498118	0.33	0.004	0	CD14+Mono	PDIA4
0	0.497962	0.292	0.004	0	CD14+Mono	MT1X
0	0.497417	0.408	0.015	0	CD14+Mono	HSD17B4
0	0.497163	0.297	0.003	0	CD14+Mono	ABI3
0	0.495573	0.402	0.012	0	CD14+Mono	IAH1
0	0.495538	0.327	0.003	0	CD14+Mono	FDX1
0	0.495171	0.378	0.013	0	CD14+Mono	G3BP1
0	0.494946	0.444	0.019	0	CD14+Mono	HEBP1
0	0.494392	0.678	0.075	0	CD14+Mono	VPS29
0	0.494222	0.644	0.069	0	CD14+Mono	CSNK1A1
0	0.493874	0.311	0.004	0	CD14+Mono	CUL1
0	0.491883	0.549	0.035	0	CD14+Mono	GTF2A2
0	0.491609	0.742	0.097	0	CD14+Mono	SNX2
0	0.491293	0.398	0.016	0	CD14+Mono	NMT1
0	0.490991	0.321	0.002	0	CD14+Mono	IPO7
0	0.490983	0.36	0.01	0	CD14+Mono	CUL5
0	0.490872	0.369	0.011	0	CD14+Mono	APOBEC3C
0	0.490496	0.415	0.017	0	CD14+Mono	COLGALT1
0	0.490162	0.474	0.026	0	CD14+Mono	CLINT1
0	0.48998	0.305	0.002	0	CD14+Mono	RUFY3
0	0.489942	0.399	0.012	0	CD14+Mono	AGPAT2
0	0.489784	0.433	0.019	0	CD14+Mono	CCDC12
0	0.489715	0.502	0.028	0	CD14+Mono	ABHD17A
0	0.489501	0.328	0.005	0	CD14+Mono	GM2A
0	0.489314	0.33	0.003	0	CD14+Mono	PLXND1
0	0.488142	0.376	0.008	0	CD14+Mono	ALYREF
0	0.487289	0.352	0.009	0	CD14+Mono	CBR1
0	0.48682	0.346	0.006	0	CD14+Mono	UFL1
0	0.486764	0.35	0.007	0	CD14+Mono	TPP2
0	0.486544	0.359	0.012	0	CD14+Mono	RNMT
0	0.486344	0.498	0.027	0	CD14+Mono	SDHC
0	0.486114	0.583	0.055	0	CD14+Mono	ATOX1
0	0.48596	0.626	0.057	0	CD14+Mono	BSG
0	0.485773	0.353	0.006	0	CD14+Mono	NOP56
0	0.485273	0.418	0.02	0	CD14+Mono	TESC
0	0.485086	0.423	0.018	0	CD14+Mono	ADI1
0	0.484364	0.521	0.031	0	CD14+Mono	KDELR2
0	0.484147	0.409	0.015	0	CD14+Mono	PNKD
0	0.484034	0.565	0.041	0	CD14+Mono	EIF4E2
0	0.483728	0.544	0.041	0	CD14+Mono	GLG1
0	0.482894	0.453	0.023	0	CD14+Mono	SRSF6
0	0.482577	0.327	0.004	0	CD14+Mono	NIFK
0	0.482465	0.457	0.022	0	CD14+Mono	FBXW5
0	0.482344	0.312	0.002	0	CD14+Mono	TCERG1
0	0.482147	0.437	0.022	0	CD14+Mono	DNAJC4
0	0.481042	0.609	0.053	0	CD14+Mono	PRDX6
0	0.480421	0.46	0.024	0	CD14+Mono	MAZ
0	0.480234	0.361	0.011	0	CD14+Mono	SERPINB8
0	0.479438	0.332	0.005	0	CD14+Mono	DDB1
0	0.479322	0.327	0.006	0	CD14+Mono	SLFN11
0	0.479047	0.345	0.006	0	CD14+Mono	DDRGK1
0	0.479004	0.335	0.006	0	CD14+Mono	PEBP1
0	0.478916	0.34	0.005	0	CD14+Mono	CCT2
0	0.478725	0.502	0.039	0	CD14+Mono	TMEM170B
0	0.478528	0.367	0.01	0	CD14+Mono	CCDC88C
0	0.478191	0.758	0.103	0	CD14+Mono	TCF25
0	0.477786	0.436	0.022	0	CD14+Mono	SEC63
0	0.477749	0.58	0.046	0	CD14+Mono	NDFIP1
0	0.47729	0.518	0.036	0	CD14+Mono	NDUFC1
0	0.477264	0.458	0.019	0	CD14+Mono	MAGOH
0	0.477123	0.363	0.012	0	CD14+Mono	IARS2
0	0.476684	0.649	0.067	0	CD14+Mono	NDUFB4
0	0.476601	0.325	0.004	0	CD14+Mono	MTHFR
0	0.476513	0.457	0.023	0	CD14+Mono	UFM1
0	0.476145	0.395	0.013	0	CD14+Mono	ANXA4
0	0.476046	0.454	0.028	0	CD14+Mono	NFATC2IP
0	0.475592	0.51	0.033	0	CD14+Mono	RBM6
0	0.475465	0.461	0.024	0	CD14+Mono	VPS36
0	0.474476	0.331	0.005	0	CD14+Mono	SMARCA4
0	0.474453	0.359	0.007	0	CD14+Mono	SPAG7
0	0.473213	0.306	0.002	0	CD14+Mono	LRPPRC
0	0.472718	0.311	0.002	0	CD14+Mono	MDFIC
0	0.472706	0.422	0.018	0	CD14+Mono	GLB1
0	0.471417	0.675	0.07	0	CD14+Mono	GHITM
0	0.471258	0.413	0.023	0	CD14+Mono	SERPINB9
0	0.471194	0.369	0.012	0	CD14+Mono	ZNF524
0	0.470545	0.383	0.01	0	CD14+Mono	SEC61A1
0	0.47014	0.362	0.008	0	CD14+Mono	NDUFAF8
0	0.469839	0.279	0	0	CD14+Mono	C6orf48
0	0.469722	0.361	0.013	0	CD14+Mono	EEA1
0	0.469546	0.529	0.044	0	CD14+Mono	PRPF4B
0	0.469543	0.279	0	0	CD14+Mono	FAM96A
0	0.468012	0.357	0.009	0	CD14+Mono	TAF9
0	0.467979	0.306	0.002	0	CD14+Mono	IBTK
0	0.467972	0.315	0.003	0	CD14+Mono	MYCL
0	0.46774	0.322	0.002	0	CD14+Mono	EIF2S1
0	0.467513	0.321	0.003	0	CD14+Mono	SRM
0	0.46744	0.524	0.035	0	CD14+Mono	PTBP1
0	0.467337	0.342	0.006	0	CD14+Mono	LPXN
0	0.46701	0.331	0.003	0	CD14+Mono	GRHPR
0	0.466921	0.347	0.008	0	CD14+Mono	TRAPPC2L
0	0.465994	0.399	0.017	0	CD14+Mono	GIMAP6
0	0.465954	0.428	0.021	0	CD14+Mono	ADSS
0	0.465828	0.813	0.128	0	CD14+Mono	NEDD8
0	0.465314	0.712	0.084	0	CD14+Mono	STMP1
0	0.464224	0.308	0.001	0	CD14+Mono	ACAA2
0	0.464113	0.37	0.015	0	CD14+Mono	SLC36A4
0	0.463842	0.426	0.019	0	CD14+Mono	FNBP4
0	0.463276	0.386	0.016	0	CD14+Mono	QSOX1
0	0.462454	0.302	0.003	0	CD14+Mono	UTP3
0	0.460951	0.354	0.009	0	CD14+Mono	PQBP1
0	0.459897	0.459	0.023	0	CD14+Mono	AUP1
0	0.459869	0.552	0.042	0	CD14+Mono	RNPEP
0	0.459843	0.309	0.003	0	CD14+Mono	SUMF2
0	0.459487	0.332	0.004	0	CD14+Mono	UBA2
0	0.458758	0.311	0.005	0	CD14+Mono	ICAM2
0	0.458721	0.298	0.002	0	CD14+Mono	TTC37
0	0.458647	0.528	0.038	0	CD14+Mono	STT3B
0	0.458588	0.347	0.009	0	CD14+Mono	RAB4A
0	0.458159	0.427	0.022	0	CD14+Mono	CHD9
0	0.458025	0.324	0.007	0	CD14+Mono	ELK3
0	0.457936	0.343	0.007	0	CD14+Mono	PSMC3
0	0.457891	0.627	0.066	0	CD14+Mono	NORAD
0	0.457568	0.312	0.004	0	CD14+Mono	CISD3
0	0.457095	0.386	0.011	0	CD14+Mono	STRAP
0	0.45695	0.447	0.028	0	CD14+Mono	SLC25A24
0	0.456871	0.428	0.022	0	CD14+Mono	UBR4
0	0.456803	0.326	0.01	0	CD14+Mono	MIF
0	0.456417	0.422	0.024	0	CD14+Mono	FCGR1A
0	0.455132	0.29	0.005	0	CD14+Mono	RDX
0	0.455015	0.48	0.03	0	CD14+Mono	SREK1
0	0.45441	0.307	0.009	0	CD14+Mono	BCL11A
0	0.454368	0.418	0.018	0	CD14+Mono	PPP2R1A
0	0.452771	0.324	0.007	0	CD14+Mono	ZSCAN16-AS1
0	0.452501	0.37	0.01	0	CD14+Mono	CCT7
0	0.452392	0.317	0.002	0	CD14+Mono	IER3IP1
0	0.452308	0.299	0.003	0	CD14+Mono	RDH11
0	0.452173	0.64	0.066	0	CD14+Mono	COPA
0	0.452042	0.412	0.022	0	CD14+Mono	SREK1IP1
0	0.451917	0.33	0.006	0	CD14+Mono	ADH5
0	0.451814	0.369	0.012	0	CD14+Mono	AK2
0	0.451691	0.495	0.034	0	CD14+Mono	MAPKAPK3
0	0.451299	0.621	0.06	0	CD14+Mono	ZC3H15
0	0.450209	0.385	0.013	0	CD14+Mono	TMEM9B
0	0.450173	0.755	0.1	0	CD14+Mono	XRN2
0	0.449193	0.54	0.055	0	CD14+Mono	HMGN1
0	0.448904	0.318	0.006	0	CD14+Mono	MTHFD2
0	0.448526	0.348	0.01	0	CD14+Mono	TM9SF4
0	0.448353	0.457	0.027	0	CD14+Mono	VTI1B
0	0.447919	0.705	0.095	0	CD14+Mono	DPYD
0	0.447514	0.339	0.01	0	CD14+Mono	ZNF330
0	0.447343	0.32	0.005	0	CD14+Mono	AAMP
0	0.447316	0.392	0.015	0	CD14+Mono	COPS6
0	0.447134	0.419	0.021	0	CD14+Mono	IRF5
0	0.447006	0.545	0.051	0	CD14+Mono	FKBP15
0	0.446845	0.279	0.002	0	CD14+Mono	MOB1B
0	0.446676	0.311	0.007	0	CD14+Mono	HDAC9
0	0.446552	0.383	0.014	0	CD14+Mono	IDH3B
0	0.445855	0.484	0.034	0	CD14+Mono	TUBB
0	0.44574	0.281	0.001	0	CD14+Mono	CTNND1
0	0.445244	0.289	0.003	0	CD14+Mono	PHF14
0	0.444963	0.359	0.012	0	CD14+Mono	BCL2L13
0	0.444922	0.324	0.005	0	CD14+Mono	C7orf50
0	0.444215	0.358	0.011	0	CD14+Mono	ARL2BP
0	0.442919	0.461	0.026	0	CD14+Mono	MAP2K1
0	0.442696	0.305	0.004	0	CD14+Mono	DNMT1
0	0.442418	0.324	0.005	0	CD14+Mono	RPAIN
0	0.442359	0.32	0.004	0	CD14+Mono	EFTUD2
0	0.442266	0.544	0.046	0	CD14+Mono	GLTP
0	0.441734	0.646	0.069	0	CD14+Mono	ADPGK
0	0.441455	0.318	0.006	0	CD14+Mono	GSAP
0	0.441182	0.449	0.029	0	CD14+Mono	KRTCAP2
0	0.440889	0.48	0.033	0	CD14+Mono	UPP1
0	0.439831	0.406	0.016	0	CD14+Mono	PDCD2
0	0.43947	0.292	0.001	0	CD14+Mono	FKBP2
0	0.43828	0.428	0.022	0	CD14+Mono	FAM50A
0	0.43801	0.388	0.016	0	CD14+Mono	PSMD1
0	0.43743	0.302	0.001	0	CD14+Mono	RCC2
0	0.437396	0.571	0.051	0	CD14+Mono	LYPLA1
0	0.437376	0.876	0.174	0	CD14+Mono	COX7A2
0	0.436985	0.737	0.106	0	CD14+Mono	PSMA4
0	0.436727	0.33	0.007	0	CD14+Mono	MBTPS1
0	0.436537	0.297	0.003	0	CD14+Mono	TP53
0	0.436379	0.307	0.006	0	CD14+Mono	EHD4
0	0.436302	0.417	0.02	0	CD14+Mono	TUBGCP2
0	0.43529	0.517	0.035	0	CD14+Mono	STUB1
0	0.435209	0.332	0.01	0	CD14+Mono	HOMER3
0	0.434827	0.343	0.011	0	CD14+Mono	DUSP3
0	0.434612	0.409	0.019	0	CD14+Mono	FBXO7
0	0.4346	0.291	0.002	0	CD14+Mono	PIEZO1
0	0.433925	0.297	0.003	0	CD14+Mono	CCDC50
0	0.433116	0.397	0.014	0	CD14+Mono	PUF60
0	0.432521	0.311	0.004	0	CD14+Mono	WDR61
0	0.431697	0.564	0.05	0	CD14+Mono	PNN
0	0.431611	0.511	0.041	0	CD14+Mono	DCAF7
0	0.431369	0.365	0.013	0	CD14+Mono	ANAPC15
0	0.431148	0.664	0.073	0	CD14+Mono	GAS7
0	0.430834	0.319	0.009	0	CD14+Mono	SNHG7
0	0.430275	0.292	0.003	0	CD14+Mono	SLC43A3
0	0.430106	0.477	0.032	0	CD14+Mono	CSNK2A1
0	0.430055	0.746	0.101	0	CD14+Mono	VPS28
0	0.429736	0.29	0.002	0	CD14+Mono	COMMD1
0	0.429726	0.41	0.025	0	CD14+Mono	TRMT1
0	0.429651	0.463	0.027	0	CD14+Mono	ETFB
0	0.429127	0.413	0.019	0	CD14+Mono	VDAC3
0	0.429019	0.4	0.018	0	CD14+Mono	SCFD1
0	0.428891	0.306	0.006	0	CD14+Mono	LYRM2
0	0.428544	0.35	0.011	0	CD14+Mono	SUGP2
0	0.428013	0.301	0.004	0	CD14+Mono	NCBP2
0	0.427942	0.281	0.001	0	CD14+Mono	CALHM2
0	0.427749	0.341	0.012	0	CD14+Mono	MESD
0	0.426825	0.434	0.033	0	CD14+Mono	LPAR6
0	0.426652	0.495	0.033	0	CD14+Mono	BTF3L4
0	0.426605	0.316	0.007	0	CD14+Mono	ABCF1
0	0.425605	0.619	0.064	0	CD14+Mono	PCMT1
0	0.4253	0.311	0.006	0	CD14+Mono	POLE3
0	0.42386	0.444	0.025	0	CD14+Mono	SIVA1
0	0.423346	0.38	0.032	0	CD14+Mono	CALHM6
0	0.422682	0.286	0.006	0	CD14+Mono	S100Z
0	0.42115	0.582	0.061	0	CD14+Mono	COX17
0	0.420626	0.351	0.011	0	CD14+Mono	VKORC1
0	0.419788	0.373	0.014	0	CD14+Mono	POLR2K
0	0.419747	0.309	0.007	0	CD14+Mono	TEX264
0	0.419195	0.277	0.002	0	CD14+Mono	EIF2AK4
0	0.419067	0.404	0.019	0	CD14+Mono	SARS
0	0.41849	0.295	0.005	0	CD14+Mono	SDF2L1
0	0.418477	0.472	0.032	0	CD14+Mono	PPM1G
0	0.41845	0.372	0.012	0	CD14+Mono	CLPTM1L
0	0.41733	0.864	0.181	0	CD14+Mono	TRIR
0	0.417138	0.281	0.002	0	CD14+Mono	NENF
0	0.416912	0.632	0.067	0	CD14+Mono	DDX46
0	0.416577	0.341	0.009	0	CD14+Mono	ACO2
0	0.416241	0.397	0.018	0	CD14+Mono	INPPL1
0	0.415687	0.611	0.057	0	CD14+Mono	RNPEPL1
0	0.415342	0.379	0.024	0	CD14+Mono	GABPB1-AS1
0	0.415086	0.376	0.013	0	CD14+Mono	GLRX5
0	0.414863	0.376	0.013	0	CD14+Mono	EIF4A3
0	0.414842	0.567	0.048	0	CD14+Mono	EIF4H
0	0.414655	0.279	0.002	0	CD14+Mono	ITPA
0	0.414338	0.311	0.007	0	CD14+Mono	HMGA1
0	0.414237	0.621	0.061	0	CD14+Mono	PDCD6IP
0	0.413966	0.342	0.01	0	CD14+Mono	PPP1R14B
0	0.41396	0.402	0.017	0	CD14+Mono	UBE2N
0	0.413885	0.704	0.089	0	CD14+Mono	ANAPC16
0	0.413512	0.309	0.005	0	CD14+Mono	CCDC124
0	0.413463	0.417	0.02	0	CD14+Mono	SUCLG1
0	0.413384	0.364	0.015	0	CD14+Mono	NXF1
0	0.413288	0.484	0.038	0	CD14+Mono	DHX36
0	0.41323	0.275	0.003	0	CD14+Mono	NBDY
0	0.412945	0.281	0.003	0	CD14+Mono	P2RX4
0	0.412313	0.29	0.005	0	CD14+Mono	WWP1
0	0.411897	0.675	0.09	0	CD14+Mono	TRAF3IP3
0	0.411347	0.283	0.002	0	CD14+Mono	MIF4GD
0	0.410821	0.442	0.028	0	CD14+Mono	METRNL
0	0.410487	0.359	0.014	0	CD14+Mono	CPT1A
0	0.40965	0.268	0	0	CD14+Mono	SPNS1
0	0.409646	0.327	0.01	0	CD14+Mono	RNF115
0	0.40944	0.335	0.009	0	CD14+Mono	CUEDC2
0	0.409364	0.35	0.012	0	CD14+Mono	ITGB1BP1
0	0.409335	0.325	0.006	0	CD14+Mono	NDUFA9
0	0.409296	0.385	0.018	0	CD14+Mono	CORO1B
0	0.408887	0.292	0.004	0	CD14+Mono	AKR1B1
0	0.408506	0.31	0.007	0	CD14+Mono	MAN2C1
0	0.40829	0.343	0.01	0	CD14+Mono	ELAVL1
0	0.40827	0.409	0.02	0	CD14+Mono	POLR2G
0	0.408165	0.359	0.015	0	CD14+Mono	TNFSF12
0	0.408152	0.308	0.005	0	CD14+Mono	GLRX3
0	0.407366	0.282	0.001	0	CD14+Mono	PARVB
0	0.407266	0.432	0.024	0	CD14+Mono	AIP
0	0.406762	0.445	0.027	0	CD14+Mono	SLC38A10
0	0.405645	0.494	0.035	0	CD14+Mono	FAM204A
0	0.404926	0.381	0.018	0	CD14+Mono	MFSD10
0	0.404711	0.479	0.034	0	CD14+Mono	FBXO9
0	0.404282	0.289	0.004	0	CD14+Mono	PIH1D1
0	0.404226	0.686	0.085	0	CD14+Mono	CSNK2B
0	0.404107	0.437	0.027	0	CD14+Mono	KCNAB2
0	0.403967	0.329	0.01	0	CD14+Mono	SEC11C
0	0.403781	0.295	0.006	0	CD14+Mono	SLC25A36
0	0.402602	0.319	0.014	0	CD14+Mono	PURA
0	0.401218	0.442	0.028	0	CD14+Mono	TAF15
0	0.401198	0.338	0.016	0	CD14+Mono	GCH1
0	0.400594	0.277	0.001	0	CD14+Mono	NUTF2
0	0.400438	0.369	0.018	0	CD14+Mono	CDK2AP2
0	0.399801	0.272	0.002	0	CD14+Mono	TPMT
0	0.399774	0.336	0.01	0	CD14+Mono	SYMPK
0	0.399681	0.424	0.023	0	CD14+Mono	MEAF6
0	0.399171	0.319	0.008	0	CD14+Mono	DUS1L
0	0.398622	0.5	0.042	0	CD14+Mono	SRI
0	0.398282	0.597	0.061	0	CD14+Mono	DGKZ
0	0.397654	0.283	0.003	0	CD14+Mono	ECI1
0	0.396742	0.494	0.044	0	CD14+Mono	SCARB2
0	0.396499	0.327	0.011	0	CD14+Mono	MALT1
0	0.395023	0.337	0.01	0	CD14+Mono	BCL7C
0	0.394808	0.341	0.01	0	CD14+Mono	PHB
0	0.394767	0.668	0.081	0	CD14+Mono	KHDRBS1
0	0.394267	0.362	0.014	0	CD14+Mono	PIN1
0	0.394202	0.386	0.017	0	CD14+Mono	SURF4
0	0.394173	0.383	0.02	0	CD14+Mono	PPIP5K2
0	0.393943	0.905	0.241	0	CD14+Mono	H2AFY
0	0.393717	0.469	0.03	0	CD14+Mono	SSNA1
0	0.393211	0.306	0.006	0	CD14+Mono	CAND1
0	0.392425	0.335	0.011	0	CD14+Mono	HIKESHI
0	0.392292	0.753	0.131	0	CD14+Mono	DMXL2
0	0.392212	0.519	0.044	0	CD14+Mono	SH2B3
0	0.391523	0.745	0.113	0	CD14+Mono	MBD2
0	0.390114	0.639	0.075	0	CD14+Mono	ATF4
0	0.389948	0.308	0.007	0	CD14+Mono	UBP1
0	0.389885	0.406	0.023	0	CD14+Mono	PSMD11
0	0.389785	0.696	0.092	0	CD14+Mono	MGAT1
0	0.389089	0.342	0.014	0	CD14+Mono	HGSNAT
0	0.388826	0.644	0.074	0	CD14+Mono	TMEM165
0	0.388125	0.317	0.009	0	CD14+Mono	BABAM1
0	0.387691	0.771	0.117	0	CD14+Mono	SRRM1
0	0.387676	0.85	0.165	0	CD14+Mono	SKP1
0	0.387169	0.311	0.01	0	CD14+Mono	PDCD5
0	0.386913	0.325	0.011	0	CD14+Mono	DPM3
0	0.386694	0.398	0.022	0	CD14+Mono	UBE2F
0	0.386463	0.361	0.016	0	CD14+Mono	DAP3
0	0.385827	0.337	0.012	0	CD14+Mono	TRIM28
0	0.385813	0.44	0.032	0	CD14+Mono	NLRP3
0	0.385502	0.334	0.012	0	CD14+Mono	GNPTAB
0	0.384778	0.352	0.015	0	CD14+Mono	ATXN2L
0	0.384204	0.378	0.02	0	CD14+Mono	THUMPD1
0	0.384127	0.494	0.039	0	CD14+Mono	CMTM7
0	0.38355	0.366	0.02	0	CD14+Mono	BORCS7
0	0.383511	0.445	0.031	0	CD14+Mono	DHX9
0	0.383439	0.356	0.015	0	CD14+Mono	NCOR2
0	0.383163	0.324	0.013	0	CD14+Mono	WDR74
0	0.382238	0.425	0.026	0	CD14+Mono	ALDH3B1
0	0.38212	0.278	0.003	0	CD14+Mono	MGMT
0	0.381915	0.4	0.02	0	CD14+Mono	PPP1R7
0	0.381906	0.337	0.016	0	CD14+Mono	EPM2AIP1
0	0.381036	0.489	0.038	0	CD14+Mono	BTK
0	0.380862	0.316	0.01	0	CD14+Mono	LSM2
0	0.380508	0.5	0.04	0	CD14+Mono	NDUFS2
0	0.380022	0.323	0.011	0	CD14+Mono	LRRC8D
0	0.37998	0.317	0.01	0	CD14+Mono	SLC35A1
0	0.379857	0.403	0.027	0	CD14+Mono	RREB1
0	0.379292	0.333	0.011	0	CD14+Mono	GANAB
0	0.378018	0.594	0.065	0	CD14+Mono	NKTR
0	0.377509	0.379	0.02	0	CD14+Mono	PAXX
0	0.377185	0.305	0.007	0	CD14+Mono	TIMM17A
0	0.377166	0.359	0.017	0	CD14+Mono	POLR2I
0	0.376762	0.284	0.005	0	CD14+Mono	SNRPA
0	0.376394	0.301	0.009	0	CD14+Mono	SNAPIN
0	0.376041	0.342	0.015	0	CD14+Mono	SYNE3
0	0.375801	0.319	0.009	0	CD14+Mono	CS
0	0.375618	0.513	0.043	0	CD14+Mono	LYL1
0	0.375549	0.427	0.028	0	CD14+Mono	HECTD1
0	0.375419	0.421	0.039	0	CD14+Mono	MCEMP1
0	0.375168	0.319	0.008	0	CD14+Mono	RNF187
0	0.374392	0.301	0.007	0	CD14+Mono	SNX30
0	0.373988	0.282	0.005	0	CD14+Mono	NUDT1
0	0.37313	0.418	0.025	0	CD14+Mono	NUDC
0	0.372683	0.283	0.005	0	CD14+Mono	SNX29
0	0.372671	0.303	0.007	0	CD14+Mono	TIMMDC1
0	0.372511	0.351	0.017	0	CD14+Mono	PNPLA6
0	0.371377	0.293	0.007	0	CD14+Mono	C12orf10
0	0.370127	0.365	0.018	0	CD14+Mono	IRAK1
0	0.370047	0.317	0.011	0	CD14+Mono	ZNF644
0	0.36909	0.295	0.007	0	CD14+Mono	FBXL15
0	0.368973	0.291	0.006	0	CD14+Mono	NDUFA8
0	0.368905	0.374	0.018	0	CD14+Mono	NDUFA5
0	0.368707	0.32	0.014	0	CD14+Mono	BAZ1B
0	0.368266	0.319	0.012	0	CD14+Mono	ITGAE
0	0.368239	0.693	0.099	0	CD14+Mono	KLF13
0	0.368134	0.417	0.026	0	CD14+Mono	HNRNPL
0	0.367701	0.363	0.017	0	CD14+Mono	UBAC1
0	0.367692	0.395	0.021	0	CD14+Mono	TCP1
0	0.367223	0.323	0.012	0	CD14+Mono	PDHB
0	0.365341	0.372	0.019	0	CD14+Mono	SLC25A11
0	0.3652	0.572	0.053	0	CD14+Mono	ANXA7
0	0.364775	0.36	0.017	0	CD14+Mono	TMEM208
0	0.363771	0.315	0.013	0	CD14+Mono	N4BP2L1
0	0.363707	0.726	0.123	0	CD14+Mono	LGALS9
0	0.363134	0.323	0.016	0	CD14+Mono	ILF3-DT
0	0.361679	0.463	0.035	0	CD14+Mono	PRKCSH
0	0.361506	0.479	0.04	0	CD14+Mono	FAAP20
0	0.361501	0.463	0.036	0	CD14+Mono	SNRNP70
0	0.361376	0.296	0.009	0	CD14+Mono	MAFG
0	0.360597	0.536	0.055	0	CD14+Mono	WDFY2
0	0.360555	0.356	0.018	0	CD14+Mono	DSTN
0	0.359928	0.363	0.017	0	CD14+Mono	SYPL1
0	0.359211	0.484	0.062	0	CD14+Mono	VAMP5
0	0.359147	0.421	0.029	0	CD14+Mono	TMX1
0	0.358965	0.696	0.095	0	CD14+Mono	CCNY
0	0.358693	0.366	0.018	0	CD14+Mono	ALKBH5
0	0.358166	0.393	0.026	0	CD14+Mono	BAG6
0	0.357726	0.308	0.009	0	CD14+Mono	PSMB5
0	0.3557	0.352	0.016	0	CD14+Mono	ADAP1
0	0.354031	0.29	0.007	0	CD14+Mono	TMEM141
0	0.354002	0.348	0.018	0	CD14+Mono	TIMM10
0	0.353218	0.863	0.193	0	CD14+Mono	PPT1
0	0.352699	0.475	0.05	0	CD14+Mono	EZR
0	0.352614	0.694	0.094	0	CD14+Mono	TCIRG1
0	0.351764	0.292	0.008	0	CD14+Mono	HDDC2
0	0.351642	0.33	0.014	0	CD14+Mono	TXNDC12
0	0.350541	0.782	0.139	0	CD14+Mono	CDV3
0	0.350364	0.607	0.073	0	CD14+Mono	LENG8
0	0.349519	0.522	0.048	0	CD14+Mono	U2SURP
0	0.349106	0.687	0.09	0	CD14+Mono	CBX3
0	0.34906	0.91	0.244	0	CD14+Mono	COX5B
0	0.348692	0.673	0.09	0	CD14+Mono	SELENOF
0	0.348069	0.326	0.016	0	CD14+Mono	IDH1
0	0.347639	0.34	0.016	0	CD14+Mono	CYB5R3
0	0.347489	0.329	0.015	0	CD14+Mono	GGA1
0	0.347221	0.54	0.051	0	CD14+Mono	CTNNA1
0	0.346656	0.514	0.042	0	CD14+Mono	DCTN3
0	0.346474	0.319	0.013	0	CD14+Mono	MORF4L2
0	0.345949	0.481	0.04	0	CD14+Mono	TMEM179B
0	0.345543	0.43	0.056	0	CD14+Mono	OTUD1
0	0.345453	0.342	0.019	0	CD14+Mono	MUC20-OT1
0	0.34524	0.312	0.013	0	CD14+Mono	ARHGAP17
0	0.344218	0.515	0.049	0	CD14+Mono	AHCYL1
0	0.343409	0.632	0.079	0	CD14+Mono	C9orf72
0	0.342834	0.333	0.016	0	CD14+Mono	NUMA1
0	0.342106	0.348	0.016	0	CD14+Mono	PDS5A
0	0.341285	0.491	0.043	0	CD14+Mono	HDLBP
0	0.341176	0.321	0.014	0	CD14+Mono	2023-03-02
0	0.340771	0.319	0.014	0	CD14+Mono	DDX27
0	0.34031	0.341	0.015	0	CD14+Mono	PSMC4
0	0.339549	0.411	0.028	0	CD14+Mono	CTBP1
0	0.338313	0.317	0.015	0	CD14+Mono	FUBP1
0	0.337805	0.345	0.02	0	CD14+Mono	DARS
0	0.337569	0.378	0.021	0	CD14+Mono	AP3D1
0	0.337372	0.475	0.042	0	CD14+Mono	NUDT3
0	0.337274	0.395	0.023	0	CD14+Mono	CHCHD1
0	0.337229	0.812	0.145	0	CD14+Mono	PPP1CA
0	0.33714	0.31	0.014	0	CD14+Mono	DHX29
0	0.336381	0.337	0.015	0	CD14+Mono	NANS
0	0.336178	0.467	0.035	0	CD14+Mono	TXNL1
0	0.33611	0.349	0.019	0	CD14+Mono	ARL5A
0	0.33606	0.836	0.168	0	CD14+Mono	CD302
0	0.33601	0.346	0.019	0	CD14+Mono	TAF11
0	0.335471	0.303	0.011	0	CD14+Mono	SAR1B
0	0.335414	0.372	0.024	0	CD14+Mono	CBX6
0	0.335377	0.323	0.015	0	CD14+Mono	PIGT
0	0.335362	0.627	0.074	0	CD14+Mono	SPCS2
0	0.334588	0.442	0.033	0	CD14+Mono	COMMD8
0	0.332728	0.493	0.043	0	CD14+Mono	CNOT2
0	0.331837	0.394	0.027	0	CD14+Mono	SIGIRR
0	0.331558	0.658	0.105	0	CD14+Mono	SULT1A1
0	0.330904	0.469	0.045	0	CD14+Mono	PHKB
0	0.330894	0.487	0.045	0	CD14+Mono	SUN2
0	0.330793	0.456	0.034	0	CD14+Mono	RHEB
0	0.33067	0.436	0.036	0	CD14+Mono	EVI5
0	0.330163	0.84	0.185	0	CD14+Mono	HMGN2
0	0.329159	0.464	0.036	0	CD14+Mono	SCAMP2
0	0.329019	0.311	0.011	0	CD14+Mono	MCRIP1
0	0.328229	0.44	0.034	0	CD14+Mono	MTMR14
0	0.327974	0.329	0.016	0	CD14+Mono	BFAR
0	0.32787	0.412	0.027	0	CD14+Mono	MPC1
0	0.327833	0.472	0.041	0	CD14+Mono	XPO1
0	0.327285	0.52	0.053	0	CD14+Mono	TMED5
0	0.327239	0.348	0.019	0	CD14+Mono	HSPA4
0	0.326922	0.881	0.218	0	CD14+Mono	RTN4
0	0.326783	0.485	0.044	0	CD14+Mono	USP16
0	0.326732	0.43	0.034	0	CD14+Mono	TOP2B
0	0.326437	0.351	0.021	0	CD14+Mono	LRCH4
0	0.326241	0.316	0.014	0	CD14+Mono	MPST
0	0.325649	0.296	0.009	0	CD14+Mono	SDHA
0	0.325026	0.314	0.013	0	CD14+Mono	MED10
0	0.324222	0.539	0.055	0	CD14+Mono	TMCO1
0	0.323519	0.318	0.014	0	CD14+Mono	NUDT22
0	0.321818	0.333	0.021	0	CD14+Mono	TNRC6A
0	0.321681	0.34	0.019	0	CD14+Mono	HUWE1
0	0.321366	0.317	0.016	0	CD14+Mono	ANP32E
0	0.321315	0.378	0.023	0	CD14+Mono	PSMF1
0	0.321102	0.801	0.146	0	CD14+Mono	PSMB3
0	0.321022	0.443	0.036	0	CD14+Mono	SPG7
0	0.319526	0.615	0.079	0	CD14+Mono	HELZ
0	0.318782	0.371	0.021	0	CD14+Mono	SDF4
0	0.318376	0.327	0.014	0	CD14+Mono	LRRC59
0	0.318132	0.422	0.03	0	CD14+Mono	CAPN1
0	0.317655	0.602	0.077	0	CD14+Mono	CLEC4A
0	0.317315	0.342	0.018	0	CD14+Mono	BUB3
0	0.316279	0.323	0.014	0	CD14+Mono	KHSRP
0	0.315818	0.756	0.121	0	CD14+Mono	TRAPPC1
0	0.315698	0.308	0.012	0	CD14+Mono	STK11
0	0.315441	0.592	0.063	0	CD14+Mono	LSM3
0	0.314716	0.695	0.102	0	CD14+Mono	GNS
0	0.314689	0.47	0.044	0	CD14+Mono	EFCAB14
0	0.314191	0.381	0.029	0	CD14+Mono	RUNX1
0	0.313622	0.472	0.041	0	CD14+Mono	CAPRIN1
0	0.312815	0.418	0.038	0	CD14+Mono	RRBP1
0	0.312008	0.382	0.026	0	CD14+Mono	NAA10
0	0.31134	0.347	0.017	0	CD14+Mono	LSM12
0	0.311224	0.39	0.029	0	CD14+Mono	UBE2E1
0	0.31103	0.353	0.023	0	CD14+Mono	TTC17
0	0.310013	0.571	0.064	0	CD14+Mono	PKN1
0	0.309833	0.431	0.036	0	CD14+Mono	FRG1
0	0.3087	0.385	0.026	0	CD14+Mono	TMEM259
0	0.308657	0.544	0.054	0	CD14+Mono	TMED2
0	0.308041	0.33	0.017	0	CD14+Mono	FDPS
0	0.307587	0.334	0.02	0	CD14+Mono	PLPBP
0	0.306884	0.409	0.032	0	CD14+Mono	SNX1
0	0.30681	0.812	0.168	0	CD14+Mono	ARF1
0	0.306005	0.39	0.028	0	CD14+Mono	ATF6B
0	0.305231	0.301	0.012	0	CD14+Mono	STX8
0	0.305206	0.354	0.024	0	CD14+Mono	PRRC2B
0	0.304712	0.491	0.048	0	CD14+Mono	NEMF
0	0.304477	0.328	0.016	0	CD14+Mono	EIF2AK1
0	0.302105	0.395	0.03	0	CD14+Mono	NOL7
0	0.30107	0.322	0.017	0	CD14+Mono	PMPCB
0	0.30099	0.413	0.033	0	CD14+Mono	TUBB4B
0	0.29908	0.538	0.066	0	CD14+Mono	GTF2I
0	0.298955	0.639	0.082	0	CD14+Mono	OS9
0	0.298461	0.35	0.022	0	CD14+Mono	GALK1
0	0.295663	0.461	0.045	0	CD14+Mono	PCM1
0	0.294756	0.644	0.086	0	CD14+Mono	DIAPH1
0	0.294062	0.438	0.043	0	CD14+Mono	CNTRL
0	0.29392	0.33	0.016	0	CD14+Mono	UBE2V2
0	0.293737	0.37	0.023	0	CD14+Mono	BCKDK
0	0.293477	0.546	0.064	0	CD14+Mono	ROMO1
0	0.293276	0.35	0.023	0	CD14+Mono	TMED4
0	0.293179	0.429	0.035	0	CD14+Mono	ARRDC1
0	0.293066	0.566	0.064	0	CD14+Mono	PPCS
0	0.291729	0.474	0.045	0	CD14+Mono	BLOC1S6
0	0.290496	0.618	0.079	0	CD14+Mono	TRMT112
0	0.289967	0.353	0.022	0	CD14+Mono	SEC13
0	0.289659	0.326	0.019	0	CD14+Mono	NAP1L4
0	0.288638	0.555	0.063	0	CD14+Mono	PLEKHB2
0	0.288505	0.331	0.02	0	CD14+Mono	TMEM87A
0	0.287439	0.634	0.088	0	CD14+Mono	BRD2
0	0.286815	0.48	0.052	0	CD14+Mono	BRD7
0	0.285251	0.388	0.03	0	CD14+Mono	DHX15
0	0.284394	0.458	0.042	0	CD14+Mono	APH1A
0	0.284067	0.336	0.022	0	CD14+Mono	CEPT1
0	0.283164	0.596	0.076	0	CD14+Mono	PUM1
0	0.283093	0.573	0.067	0	CD14+Mono	OCIAD1
0	0.282638	0.463	0.04	0	CD14+Mono	ARF4
0	0.282433	0.402	0.031	0	CD14+Mono	ADRM1
0	0.28215	0.359	0.028	0	CD14+Mono	NBPF14
0	0.281193	0.335	0.021	0	CD14+Mono	NUDT21
0	0.280767	0.663	0.095	0	CD14+Mono	DBNL
0	0.280598	0.402	0.032	0	CD14+Mono	SMU1
0	0.280393	0.382	0.029	0	CD14+Mono	ARHGEF6
0	0.280157	0.366	0.025	0	CD14+Mono	DUSP23
0	0.279864	0.75	0.126	0	CD14+Mono	SAP18
0	0.279497	0.833	0.202	0	CD14+Mono	ZFAND5
0	0.279107	0.329	0.02	0	CD14+Mono	PHYKPL
0	0.278921	0.631	0.088	0	CD14+Mono	ARID1B
0	0.278908	0.352	0.025	0	CD14+Mono	IDH2
0	0.2788	0.354	0.026	0	CD14+Mono	HDAC2
0	0.277607	0.367	0.025	0	CD14+Mono	UBAC2
0	0.277607	0.457	0.042	0	CD14+Mono	ILK
0	0.277024	0.655	0.088	0	CD14+Mono	ZNHIT1
0	0.276751	0.531	0.061	0	CD14+Mono	FXR1
0	0.276633	0.455	0.045	0	CD14+Mono	AC096667.1
0	0.27628	0.456	0.04	0	CD14+Mono	PRPF8
0	0.275672	0.377	0.031	0	CD14+Mono	TMED7
0	0.275255	0.444	0.042	0	CD14+Mono	PPP2R5E
0	0.273828	0.768	0.133	0	CD14+Mono	GUK1
0	0.272549	0.492	0.046	0	CD14+Mono	PSMD13
0	0.27251	0.446	0.049	0	CD14+Mono	TTC14
0	0.272299	0.731	0.136	0	CD14+Mono	MYCBP2
0	0.270848	0.607	0.076	0	CD14+Mono	PPP1CC
0	0.270364	0.447	0.042	0	CD14+Mono	CNOT7
0	0.269416	0.379	0.027	0	CD14+Mono	WBP11
0	0.269245	0.774	0.139	0	CD14+Mono	POMP
0	0.267586	0.421	0.037	0	CD14+Mono	SRSF1
0	0.26683	0.513	0.052	0	CD14+Mono	ELOC
0	0.264917	0.513	0.053	0	CD14+Mono	TRABD
0	0.263891	0.443	0.041	0	CD14+Mono	FAM89B
0	0.263848	0.51	0.054	0	CD14+Mono	UBE2K
0	0.263726	0.363	0.028	0	CD14+Mono	CACYBP
0	0.263107	0.462	0.045	0	CD14+Mono	STX12
0	0.261697	0.389	0.03	0	CD14+Mono	POLR2B
0	0.261586	0.333	0.022	0	CD14+Mono	COPS2
0	0.260962	0.404	0.034	0	CD14+Mono	SMC3
0	0.260628	0.56	0.068	0	CD14+Mono	ARHGAP4
0	0.259788	0.652	0.099	0	CD14+Mono	BCLAF1
0	0.259625	0.702	0.116	0	CD14+Mono	SSR1
0	0.259433	0.505	0.053	0	CD14+Mono	ENSA
0	0.259268	0.852	0.199	0	CD14+Mono	CSDE1
0	0.258477	0.381	0.034	0	CD14+Mono	SORT1
0	0.256997	0.664	0.096	0	CD14+Mono	SPCS3
0	0.256395	0.396	0.035	0	CD14+Mono	GSDMD
0	0.256061	0.529	0.058	0	CD14+Mono	FLII
0	0.255216	0.349	0.027	0	CD14+Mono	SUPT16H
0	0.254546	0.436	0.041	0	CD14+Mono	OXR1
0	0.253809	0.414	0.035	0	CD14+Mono	GYG1
0	0.25204	0.39	0.033	0	CD14+Mono	LONP2
0	0.251063	0.401	0.037	0	CD14+Mono	ZFR
0	0.250869	0.422	0.038	0	CD14+Mono	SURF1
8.63213e-308	0.411164	0.269	0.001	2.25549e-303	CD14+Mono	SH3TC1
1.126e-307	0.381951	0.277	0.004	2.94213e-303	CD14+Mono	TRAPPC6A
1.17115e-307	0.293192	0.337	0.024	3.06009e-303	CD14+Mono	TRIP11
1.44986e-307	0.267926	0.319	0.018	3.78833e-303	CD14+Mono	PMF1
1.18957e-306	0.320823	0.309	0.015	3.10821e-302	CD14+Mono	ADK
2.73939e-306	0.266496	0.336	0.024	7.15774e-302	CD14+Mono	NPLOC4
2.78976e-306	0.383171	0.271	0.002	7.28936e-302	CD14+Mono	CENPB
4.6475e-306	0.423505	0.273	0.003	1.21434e-301	CD14+Mono	APOL3
8.95792e-306	0.25777	0.324	0.02	2.34061e-301	CD14+Mono	ELOVL1
1.2006e-305	0.403498	0.277	0.004	3.13704e-301	CD14+Mono	CERS6
1.77273e-305	0.444508	0.276	0.004	4.63196e-301	CD14+Mono	PLCB1
4.15429e-305	0.370918	0.278	0.005	1.08547e-300	CD14+Mono	EIF2B1
8.20508e-305	0.293526	0.316	0.018	2.14391e-300	CD14+Mono	DCXR
9.12963e-305	0.398052	0.279	0.005	2.38548e-300	CD14+Mono	DOCK10
1.01638e-304	1.0117	0.285	0.007	2.6557e-300	CD14+Mono	HLA-DRB6
1.20183e-304	0.322251	0.319	0.019	3.14026e-300	CD14+Mono	SLC44A1
1.38377e-304	0.271382	0.311	0.016	3.61565e-300	CD14+Mono	SNX14
3.58046e-304	0.339043	0.288	0.008	9.3554e-300	CD14+Mono	SBDS
4.23077e-304	0.336764	0.291	0.009	1.10546e-299	CD14+Mono	TSN
6.95215e-304	0.384623	0.271	0.003	1.81653e-299	CD14+Mono	GPS1
9.44994e-304	0.395582	0.265	0.001	2.46917e-299	CD14+Mono	RAB34
1.06628e-303	0.343673	0.288	0.009	2.78609e-299	CD14+Mono	JAGN1
1.47699e-303	0.468326	0.263	0	3.85923e-299	CD14+Mono	CRYBG3
2.59029e-303	0.326003	0.302	0.013	6.76816e-299	CD14+Mono	CHCHD7
4.87079e-303	0.501575	1	0.972	1.27269e-298	CD14+Mono	ACTB
6.443e-303	0.303698	0.303	0.014	1.68349e-298	CD14+Mono	SEC23B
8.36318e-303	0.342688	0.291	0.01	2.18521e-298	CD14+Mono	FKBP3
1.97821e-302	0.367852	0.28	0.006	5.16887e-298	CD14+Mono	TMEM203
2.09821e-302	0.367051	0.278	0.005	5.48241e-298	CD14+Mono	CTNNBL1
1.29759e-301	0.289392	0.311	0.017	3.39047e-297	CD14+Mono	ZNF277
4.58649e-300	0.362764	0.278	0.006	1.1984e-295	CD14+Mono	PARP1
4.83772e-300	0.317071	0.287	0.009	1.26405e-295	CD14+Mono	CCDC115
2.11704e-299	0.267903	0.305	0.015	5.53161e-295	CD14+Mono	EMC4
2.70755e-299	0.281814	0.305	0.016	7.07455e-295	CD14+Mono	C5orf15
9.92178e-299	0.348574	0.275	0.005	2.59246e-294	CD14+Mono	PSMD3
1.14495e-298	0.393977	0.283	0.008	2.99165e-294	CD14+Mono	ARHGEF3
9.77789e-298	0.378776	0.275	0.006	2.55487e-293	CD14+Mono	AGPS
1.17086e-297	0.381831	0.267	0.003	3.05933e-293	CD14+Mono	DDX1
3.57823e-297	0.300397	0.298	0.013	9.34957e-293	CD14+Mono	LUC7L2
5.44476e-297	0.378867	0.266	0.003	1.42266e-292	CD14+Mono	IMP4
6.44819e-297	0.335005	0.279	0.007	1.68485e-292	CD14+Mono	DDX39A
1.01206e-296	0.43179	0.257	0	2.64441e-292	CD14+Mono	PQLC3
2.07687e-296	0.270533	0.308	0.017	5.42664e-292	CD14+Mono	TMEM243
1.68321e-295	0.373971	0.264	0.003	4.39807e-291	CD14+Mono	IMPAD1
2.08179e-295	0.284237	0.313	0.019	5.43952e-291	CD14+Mono	ZNF451
2.2539e-295	0.401852	0.259	0.001	5.88922e-291	CD14+Mono	UBE2E2
2.2723e-295	0.395178	0.259	0.001	5.9373e-291	CD14+Mono	KLF11
5.62674e-295	0.433428	0.26	0.001	1.47021e-290	CD14+Mono	CAMK2D
9.25173e-295	0.306703	0.288	0.011	2.41738e-290	CD14+Mono	INTS10
1.03367e-294	0.34042	0.273	0.006	2.70087e-290	CD14+Mono	STOML2
1.18166e-294	0.330656	0.305	0.017	3.08757e-290	CD14+Mono	ARMCX3
2.20459e-294	0.383417	0.273	0.006	5.76037e-290	CD14+Mono	PDP1
4.63416e-294	0.372561	0.27	0.005	1.21086e-289	CD14+Mono	CALU
5.62114e-294	0.414676	0.259	0.001	1.46875e-289	CD14+Mono	TNS3
7.07739e-294	0.41223	0.262	0.002	1.84925e-289	CD14+Mono	SHPRH
9.28311e-294	0.341333	0.283	0.009	2.42558e-289	CD14+Mono	TFCP2
1.0042e-293	0.346617	0.273	0.006	2.62387e-289	CD14+Mono	GPAA1
2.14323e-293	0.355308	0.269	0.005	5.60005e-289	CD14+Mono	PSMC2
2.15042e-293	0.339058	0.275	0.007	5.61883e-289	CD14+Mono	DHPS
2.58858e-293	0.380869	0.263	0.003	6.76369e-289	CD14+Mono	XPA
3.57683e-293	0.455956	0.254	0	9.34589e-289	CD14+Mono	PID1
1.03295e-292	0.417657	0.253	0	2.699e-288	CD14+Mono	C19orf24
1.93262e-292	0.373458	0.275	0.007	5.04975e-288	CD14+Mono	LRRC8C
2.75624e-292	0.372292	0.264	0.003	7.20177e-288	CD14+Mono	IGFBP7
3.35582e-292	0.307354	0.294	0.013	8.76843e-288	CD14+Mono	SMC5
3.92956e-292	0.400708	0.263	0.003	1.02676e-287	CD14+Mono	FNIP2
5.64783e-292	0.399377	0.258	0.001	1.47572e-287	CD14+Mono	TSPAN4
1.20826e-291	0.367439	0.262	0.003	3.15706e-287	CD14+Mono	YIF1A
1.26323e-291	0.390314	0.263	0.003	3.30069e-287	CD14+Mono	NUS1
2.56121e-291	0.38995	0.262	0.003	6.69218e-287	CD14+Mono	NUP210
2.78578e-291	0.378134	0.263	0.003	7.27896e-287	CD14+Mono	NOP58
2.99422e-291	0.376938	0.258	0.002	7.82359e-287	CD14+Mono	NIPSNAP3A
4.24481e-291	0.415085	0.254	0.001	1.10913e-286	CD14+Mono	LRMDA
4.79883e-291	0.46854	0.252	0	1.25389e-286	CD14+Mono	FAM129A
5.61728e-291	0.307918	0.294	0.014	1.46774e-286	CD14+Mono	RFC1
9.9098e-291	0.363083	0.271	0.006	2.58933e-286	CD14+Mono	CSNK2A2
1.19653e-290	0.318137	0.297	0.015	3.1264e-286	CD14+Mono	C5orf24
2.04131e-290	0.336139	0.273	0.007	5.33375e-286	CD14+Mono	API5
2.35749e-290	0.37475	0.26	0.003	6.15989e-286	CD14+Mono	GLOD4
2.51569e-290	0.251263	0.318	0.023	6.57326e-286	CD14+Mono	SESTD1
4.37603e-290	0.366704	0.279	0.009	1.14341e-285	CD14+Mono	DDX52
4.59288e-290	0.358348	0.265	0.004	1.20007e-285	CD14+Mono	HCFC1
5.09521e-290	0.418661	0.259	0.003	1.33133e-285	CD14+Mono	ICE2
6.5939e-290	0.355756	0.303	0.017	1.72292e-285	CD14+Mono	HPSE
1.29034e-289	0.343887	0.262	0.003	3.37153e-285	CD14+Mono	SMARCB1
1.40126e-289	0.255046	0.318	0.023	3.66135e-285	CD14+Mono	ATAD2B
2.55987e-289	0.36033	0.26	0.003	6.68868e-285	CD14+Mono	TMEM126A
4.06655e-289	0.333724	0.284	0.011	1.06255e-284	CD14+Mono	PHACTR4
6.44063e-289	0.287574	0.306	0.019	1.68287e-284	CD14+Mono	NASP
1.12737e-288	0.37293	0.28	0.01	2.94571e-284	CD14+Mono	CEBPZ
1.65184e-288	0.38765	0.251	0	4.31609e-284	CD14+Mono	OAF
1.66873e-288	0.39099	0.254	0.001	4.36023e-284	CD14+Mono	ST14
1.71996e-288	1.08079	0.355	0.039	4.49407e-284	CD14+Mono	XIST
2.12331e-288	0.353093	0.269	0.006	5.548e-284	CD14+Mono	GRPEL1
4.62136e-288	0.361191	0.265	0.005	1.20752e-283	CD14+Mono	NNT
7.12385e-288	0.370233	0.257	0.002	1.86139e-283	CD14+Mono	TPCN1
8.82925e-288	0.383286	0.261	0.004	2.307e-283	CD14+Mono	TCOF1
9.57563e-288	0.366991	0.264	0.004	2.50202e-283	CD14+Mono	DNAJC2
1.64063e-287	0.451191	0.25	0	4.2868e-283	CD14+Mono	TLR7
1.8813e-287	0.316625	0.272	0.007	4.91564e-283	CD14+Mono	VPS25
6.67831e-287	0.35559	0.265	0.005	1.74498e-282	CD14+Mono	TOR2A
7.97474e-287	0.337973	0.273	0.008	2.08372e-282	CD14+Mono	ALG13
8.37293e-287	0.858721	0.306	0.02	2.18776e-282	CD14+Mono	SNHG29
2.60105e-286	0.72382	0.265	0.005	6.79627e-282	CD14+Mono	EGR1
3.64878e-285	0.388123	0.272	0.008	9.53389e-281	CD14+Mono	MIR22HG
4.1182e-285	0.37984	0.25	0.001	1.07605e-280	CD14+Mono	CLPB
4.13551e-285	0.31895	0.279	0.01	1.08057e-280	CD14+Mono	INSR
3.01432e-284	0.352396	0.264	0.006	7.87611e-280	CD14+Mono	GALNT2
5.28758e-284	0.329378	0.27	0.008	1.38159e-279	CD14+Mono	DGCR6L
6.37776e-284	0.326826	0.273	0.009	1.66644e-279	CD14+Mono	ZNF581
6.55484e-284	0.287911	0.295	0.016	1.71272e-279	CD14+Mono	COX20
6.56545e-284	0.328194	0.265	0.006	1.71549e-279	CD14+Mono	ZNF511
9.17868e-284	0.399478	0.263	0.005	2.3983e-279	CD14+Mono	BX284668.5
1.4886e-282	0.275272	0.285	0.013	3.88957e-278	CD14+Mono	DNAJB11
2.02633e-282	0.352539	0.263	0.006	5.2946e-278	CD14+Mono	RNF125
5.8991e-282	0.304746	0.291	0.015	1.54138e-277	CD14+Mono	TDG
5.9394e-282	0.356488	0.251	0.002	1.55191e-277	CD14+Mono	NUDCD2
5.99076e-282	0.358719	0.251	0.002	1.56533e-277	CD14+Mono	GTPBP6
7.19528e-282	0.386272	0.254	0.003	1.88006e-277	CD14+Mono	SMIM4
7.45945e-282	0.3168	0.269	0.008	1.94908e-277	CD14+Mono	CDK5RAP3
6.00839e-281	0.374341	0.258	0.004	1.56993e-276	CD14+Mono	PRDX2
7.73615e-281	0.317914	0.267	0.007	2.02138e-276	CD14+Mono	INTS11
8.95883e-281	0.35408	0.259	0.005	2.34085e-276	CD14+Mono	RABGGTB
3.67691e-280	0.34297	0.265	0.007	9.60739e-276	CD14+Mono	UPF3A
1.51079e-279	0.372024	0.252	0.003	3.94755e-275	CD14+Mono	SUCLG2
1.77066e-279	0.306758	0.271	0.009	4.62655e-275	CD14+Mono	EXOSC1
3.25545e-279	0.34189	0.266	0.007	8.50617e-275	CD14+Mono	MFSD12
3.64183e-279	0.318151	0.27	0.009	9.51574e-275	CD14+Mono	CUL4A
5.46493e-279	0.466933	0.261	0.006	1.42793e-274	CD14+Mono	CD83
2.72054e-278	0.425212	0.245	0.001	7.10851e-274	CD14+Mono	ASGR2
3.30933e-278	0.254618	0.289	0.016	8.64695e-274	CD14+Mono	SF3A3
4.18166e-278	0.28734	0.281	0.013	1.09263e-273	CD14+Mono	CCS
6.73862e-278	0.363737	0.246	0.001	1.76073e-273	CD14+Mono	ABCE1
1.43579e-277	0.354751	0.25	0.003	3.75157e-273	CD14+Mono	HDHD5
1.60204e-277	0.313367	0.263	0.007	4.18597e-273	CD14+Mono	METTL5
1.81481e-277	0.317122	0.257	0.005	4.74191e-273	CD14+Mono	PRMT1
2.21669e-277	0.255406	0.308	0.023	5.79198e-273	CD14+Mono	RECQL
3.39983e-277	0.486612	0.949	0.306	8.88342e-273	CD14+Mono	EMP3
5.59525e-277	0.352202	0.257	0.005	1.46198e-272	CD14+Mono	FAM210B
5.91943e-277	0.287457	0.277	0.012	1.54669e-272	CD14+Mono	KPNA3
1.38331e-276	0.412429	0.922	0.276	3.61444e-272	CD14+Mono	GNAS
1.51755e-276	0.303031	0.283	0.014	3.96522e-272	CD14+Mono	TK2
2.51677e-276	0.329982	0.254	0.004	6.57608e-272	CD14+Mono	SNRPA1
4.4708e-276	0.318303	0.264	0.008	1.16817e-271	CD14+Mono	CCNC
5.21428e-276	0.383799	0.246	0.002	1.36244e-271	CD14+Mono	TTC39C
8.24313e-276	0.286654	0.298	0.019	2.15385e-271	CD14+Mono	MAN2A1
1.1306e-275	0.358112	0.246	0.002	2.95416e-271	CD14+Mono	TBC1D9B
1.17797e-275	0.327183	0.256	0.005	3.07791e-271	CD14+Mono	TXNDC15
1.58259e-275	0.26547	0.284	0.014	4.13515e-271	CD14+Mono	ESRRA
2.0702e-275	0.429568	0.252	0.004	5.40924e-271	CD14+Mono	IL15
2.40379e-275	0.342038	0.246	0.002	6.28085e-271	CD14+Mono	DDX54
3.40442e-275	0.279354	0.287	0.016	8.89541e-271	CD14+Mono	RASSF1
5.92479e-275	0.295166	0.278	0.013	1.54809e-270	CD14+Mono	DELE1
7.10839e-275	0.373155	0.245	0.002	1.85735e-270	CD14+Mono	CPNE8
9.31594e-275	0.253983	0.297	0.02	2.43416e-270	CD14+Mono	TFAM
1.06875e-274	0.395548	0.245	0.002	2.79254e-270	CD14+Mono	QSER1
3.7542e-274	0.402132	0.239	0	9.80936e-270	CD14+Mono	FAM208A
5.14384e-274	0.338256	0.253	0.005	1.34403e-269	CD14+Mono	POGK
6.7641e-274	0.287576	0.276	0.012	1.76739e-269	CD14+Mono	TPRKB
3.12821e-273	0.355031	0.25	0.004	8.17371e-269	CD14+Mono	PFDN1
5.13881e-273	0.356445	0.264	0.008	1.34272e-268	CD14+Mono	PIGM
7.40617e-273	0.272507	0.277	0.013	1.93516e-268	CD14+Mono	MLLT10
2.08098e-272	0.335337	0.264	0.009	5.43739e-268	CD14+Mono	SMIM15
2.43838e-272	0.356504	0.245	0.002	6.37124e-268	CD14+Mono	USP14
4.5113e-272	0.33048	0.264	0.009	1.17876e-267	CD14+Mono	CLMN
4.73022e-272	0.335821	0.243	0.002	1.23596e-267	CD14+Mono	SSRP1
5.26181e-272	0.30031	0.275	0.013	1.37486e-267	CD14+Mono	AMFR
1.6024e-271	0.294112	0.272	0.012	4.18692e-267	CD14+Mono	ECPAS
2.34795e-271	0.361969	0.244	0.002	6.13496e-267	CD14+Mono	DNPEP
4.25732e-271	0.299613	0.258	0.007	1.1124e-266	CD14+Mono	METTL23
4.83218e-271	0.315005	0.262	0.008	1.2626e-266	CD14+Mono	BCAP29
9.8018e-271	0.253394	0.283	0.016	2.56111e-266	CD14+Mono	OSGEP
1.16265e-270	0.359854	0.245	0.003	3.03789e-266	CD14+Mono	PDCD7
1.31318e-270	0.342161	0.247	0.004	3.43122e-266	CD14+Mono	CWC27
1.37599e-270	0.346165	0.262	0.009	3.59532e-266	CD14+Mono	FAM13A
2.85647e-270	0.355054	0.262	0.009	7.46368e-266	CD14+Mono	LRRC75A
2.99103e-270	0.329633	0.249	0.004	7.81526e-266	CD14+Mono	UCHL3
4.48759e-270	0.341335	0.25	0.005	1.17256e-265	CD14+Mono	HCFC1R1
6.27133e-270	0.371493	0.238	0.001	1.63864e-265	CD14+Mono	MTRNR2L8
1.36222e-269	0.380523	0.253	0.006	3.55935e-265	CD14+Mono	FAM118A
1.42589e-269	0.36783	0.242	0.002	3.72572e-265	CD14+Mono	GTPBP4
1.50337e-269	0.352507	0.887	0.291	3.92815e-265	CD14+Mono	DUSP6
2.04735e-269	0.336036	0.25	0.005	5.34953e-265	CD14+Mono	UTP18
2.90042e-269	0.331273	0.25	0.005	7.5785e-265	CD14+Mono	APIP
4.2479e-269	0.356762	0.241	0.002	1.10993e-264	CD14+Mono	CARD9
4.73239e-269	0.30651	0.264	0.009	1.23653e-264	CD14+Mono	TM7SF3
5.57936e-269	0.284731	0.272	0.012	1.45783e-264	CD14+Mono	CYB561D2
8.0892e-269	0.345878	0.239	0.001	2.11363e-264	CD14+Mono	MCRIP2
1.90673e-268	0.316156	0.248	0.004	4.98211e-264	CD14+Mono	THAP11
2.00105e-268	0.320778	0.267	0.011	5.22854e-264	CD14+Mono	PER1
2.65844e-268	0.334456	0.24	0.002	6.94624e-264	CD14+Mono	NBEAL1
3.08379e-268	0.370555	0.234	0	8.05763e-264	CD14+Mono	SSFA2
3.16181e-268	0.381891	0.238	0.001	8.26149e-264	CD14+Mono	CTSO
7.96045e-268	0.309144	0.255	0.007	2.07999e-263	CD14+Mono	MGAT2
1.43661e-267	0.368401	0.237	0.001	3.75371e-263	CD14+Mono	HAVCR2
1.85534e-267	0.334968	0.248	0.005	4.84781e-263	CD14+Mono	NSMCE1
2.05629e-267	0.314031	0.258	0.008	5.37287e-263	CD14+Mono	ARPC5L
2.53309e-267	0.355885	0.245	0.004	6.61871e-263	CD14+Mono	ARL14EP
4.96345e-267	0.271545	0.27	0.012	1.2969e-262	CD14+Mono	RBM14
1.40783e-266	0.3632	0.241	0.003	3.67852e-262	CD14+Mono	ZNF22
3.80155e-266	0.334814	0.239	0.002	9.93307e-262	CD14+Mono	SUN1
4.65596e-266	0.297748	0.26	0.009	1.21656e-261	CD14+Mono	YLPM1
4.7187e-266	0.322624	0.254	0.007	1.23295e-261	CD14+Mono	RBBP7
5.21262e-266	0.356302	0.238	0.002	1.362e-261	CD14+Mono	SDAD1
5.56087e-266	0.337611	0.248	0.005	1.453e-261	CD14+Mono	LYAR
2.60685e-265	0.269368	0.264	0.011	6.81144e-261	CD14+Mono	TECR
2.86772e-265	0.301163	0.266	0.011	7.49307e-261	CD14+Mono	FAM110A
3.69823e-265	0.285854	0.257	0.008	9.6631e-261	CD14+Mono	OPA1
5.00647e-265	0.325957	0.243	0.004	1.30814e-260	CD14+Mono	EPB41L4A-AS1
8.13536e-265	0.343682	0.234	0.001	2.12569e-260	CD14+Mono	UROS
1.05052e-264	0.322356	0.252	0.007	2.7449e-260	CD14+Mono	CYB561A3
3.08394e-264	0.366916	0.236	0.001	8.05802e-260	CD14+Mono	DENND6B
1.43453e-263	0.344723	0.241	0.003	3.74827e-259	CD14+Mono	SNHG15
1.53909e-263	0.3381	0.79	0.243	4.02148e-259	CD14+Mono	NFKBIA
2.59204e-263	0.367161	0.234	0.001	6.77274e-259	CD14+Mono	PTPMT1
5.05392e-263	0.380787	0.237	0.002	1.32054e-258	CD14+Mono	ESF1
9.75763e-263	0.339297	0.235	0.002	2.54957e-258	CD14+Mono	TIMM9
9.81456e-263	0.340764	0.248	0.006	2.56445e-258	CD14+Mono	PAXBP1
1.07513e-262	0.368704	0.237	0.002	2.80921e-258	CD14+Mono	PTGER2
2.09064e-262	0.322707	0.242	0.004	5.46263e-258	CD14+Mono	BCCIP
4.56271e-262	0.322986	0.246	0.005	1.19219e-257	CD14+Mono	TARS
5.07424e-262	0.376214	0.229	0	1.32585e-257	CD14+Mono	FGD6
6.42962e-262	0.300386	0.241	0.004	1.67999e-257	CD14+Mono	SNRNP40
9.67451e-262	0.290426	0.247	0.006	2.52785e-257	CD14+Mono	PYM1
1.28835e-261	0.294089	0.262	0.011	3.36634e-257	CD14+Mono	ARMC10
2.63308e-261	0.255478	0.265	0.012	6.87997e-257	CD14+Mono	AHSA1
4.22123e-261	0.352705	0.241	0.004	1.10297e-256	CD14+Mono	PTCD3
6.64957e-261	0.310465	0.253	0.008	1.73747e-256	CD14+Mono	MAPKAPK5-AS1
1.97201e-260	0.316585	0.243	0.005	5.15266e-256	CD14+Mono	CENPX
2.98244e-260	0.302756	0.252	0.008	7.79282e-256	CD14+Mono	RNF220
3.06305e-260	0.310479	0.257	0.009	8.00345e-256	CD14+Mono	DNASE2
4.06846e-260	0.276329	0.265	0.012	1.06305e-255	CD14+Mono	RALA
7.33494e-260	0.370827	0.228	0	1.91655e-255	CD14+Mono	CACNA2D3
1.06351e-259	0.275048	0.264	0.012	2.77884e-255	CD14+Mono	CPSF6
1.98914e-259	0.334768	0.234	0.002	5.19742e-255	CD14+Mono	MBD3
2.06315e-259	0.427928	0.227	0	5.39079e-255	CD14+Mono	EIF1AY
2.2746e-259	0.275897	0.254	0.009	5.94331e-255	CD14+Mono	DCTN6
8.42157e-259	0.315744	0.252	0.008	2.20047e-254	CD14+Mono	PRKD3
1.28459e-258	0.373887	0.229	0.001	3.35651e-254	CD14+Mono	CATSPER1
1.68156e-258	0.345998	0.232	0.002	4.39376e-254	CD14+Mono	STAC3
2.43045e-258	0.320934	0.238	0.004	6.35053e-254	CD14+Mono	EI24
3.58248e-258	0.281145	0.259	0.011	9.36066e-254	CD14+Mono	SLC35F6
4.75294e-258	0.322194	0.247	0.007	1.2419e-253	CD14+Mono	NOL8
5.35287e-258	0.312456	0.239	0.004	1.39865e-253	CD14+Mono	RNF126
5.40271e-258	0.30579	0.243	0.006	1.41168e-253	CD14+Mono	CCDC107
7.64831e-258	0.322781	0.251	0.008	1.99843e-253	CD14+Mono	ZMYM4
7.87463e-258	0.30808	0.24	0.004	2.05756e-253	CD14+Mono	COMMD10
1.03343e-257	0.346953	0.231	0.001	2.70024e-253	CD14+Mono	NLN
1.39702e-257	0.359546	0.226	0	3.65027e-253	CD14+Mono	CCDC6
1.65141e-257	0.350169	0.228	0.001	4.31498e-253	CD14+Mono	ARHGEF10L
2.99974e-257	0.276038	0.247	0.007	7.83801e-253	CD14+Mono	FASTK
6.58503e-257	0.323063	0.235	0.003	1.7206e-252	CD14+Mono	HTT
8.29523e-257	0.390259	0.225	0	2.16746e-252	CD14+Mono	MYOF
1.33529e-256	0.399163	0.229	0.001	3.48897e-252	CD14+Mono	Z93241.1
1.34297e-256	0.542586	0.286	0.021	3.50904e-252	CD14+Mono	RBIS
1.4686e-256	0.315504	0.244	0.006	3.83731e-252	CD14+Mono	ARL2
2.68626e-256	0.26705	0.258	0.011	7.01894e-252	CD14+Mono	ATP13A3
3.28621e-256	0.321378	0.239	0.004	8.58655e-252	CD14+Mono	APEH
3.35539e-256	0.254134	0.264	0.013	8.7673e-252	CD14+Mono	COMMD5
4.41822e-256	0.389813	0.226	0	1.15444e-251	CD14+Mono	PLA2G7
4.62864e-256	0.299617	0.243	0.006	1.20942e-251	CD14+Mono	DHX30
4.78264e-256	0.314557	0.24	0.005	1.24966e-251	CD14+Mono	REEP4
7.83771e-256	0.343481	0.224	0	2.04791e-251	CD14+Mono	ASNA1
1.00134e-255	0.333609	0.24	0.005	2.6164e-251	CD14+Mono	RFK
1.03231e-255	0.30156	0.249	0.008	2.69732e-251	CD14+Mono	SMIM19
4.17109e-255	0.326088	0.234	0.003	1.08986e-250	CD14+Mono	NUBP1
5.78665e-255	0.260844	0.272	0.016	1.51199e-250	CD14+Mono	IL18
1.39144e-254	0.36344	0.225	0.001	3.63569e-250	CD14+Mono	TYW3
1.47527e-254	0.575429	0.304	0.028	3.85474e-250	CD14+Mono	SNHG6
1.77173e-254	0.298974	0.244	0.007	4.62935e-250	CD14+Mono	STIP1
1.84005e-254	0.34637	0.228	0.001	4.80787e-250	CD14+Mono	DHRS4
2.07728e-254	0.339251	0.229	0.002	5.42772e-250	CD14+Mono	AFG3L2
3.05123e-254	0.309781	0.251	0.009	7.97256e-250	CD14+Mono	ELK4
5.25543e-254	0.31381	0.232	0.003	1.37319e-249	CD14+Mono	BZW2
5.76133e-254	0.2789	0.252	0.01	1.50538e-249	CD14+Mono	PAIP1
6.10331e-254	0.317136	0.235	0.004	1.59473e-249	CD14+Mono	NUBP2
6.63745e-254	0.345749	0.23	0.002	1.7343e-249	CD14+Mono	SNAPC3
9.16608e-254	0.342459	0.229	0.002	2.39501e-249	CD14+Mono	IPO9
9.38915e-254	0.286549	0.247	0.008	2.45329e-249	CD14+Mono	DNAJC19
1.09931e-253	0.329123	0.231	0.003	2.87238e-249	CD14+Mono	GGA2
1.54551e-253	0.31798	0.231	0.003	4.03826e-249	CD14+Mono	SF3B3
2.36119e-253	0.350256	0.226	0.001	6.16954e-249	CD14+Mono	TMA16
2.43893e-253	0.264404	0.249	0.009	6.37269e-249	CD14+Mono	KLHDC3
3.43118e-253	0.324424	0.232	0.003	8.96533e-249	CD14+Mono	COPS4
6.89684e-253	0.333869	0.23	0.003	1.80208e-248	CD14+Mono	CMAS
8.65239e-253	0.279865	0.262	0.013	2.26078e-248	CD14+Mono	DMXL1
1.05335e-252	0.31745	0.226	0.001	2.7523e-248	CD14+Mono	ALG5
4.6905e-252	0.361379	0.225	0.001	1.22558e-247	CD14+Mono	ASCC3
6.14923e-252	0.352854	0.221	0	1.60673e-247	CD14+Mono	PLA2G16
6.34008e-252	0.334373	0.225	0.001	1.6566e-247	CD14+Mono	ABHD14B
1.29683e-251	0.334691	0.221	0	3.38848e-247	CD14+Mono	CRLS1
1.52554e-251	0.29178	0.239	0.006	3.98608e-247	CD14+Mono	RBM15B
1.63236e-251	0.317907	0.234	0.004	4.26519e-247	CD14+Mono	CLASP2
1.81667e-251	0.338769	0.224	0.001	4.74678e-247	CD14+Mono	CD300C
3.087e-251	0.319352	0.23	0.003	8.06601e-247	CD14+Mono	NAA15
3.39871e-251	0.305094	0.233	0.004	8.88048e-247	CD14+Mono	GNA15
7.9315e-251	0.35168	0.243	0.007	2.07242e-246	CD14+Mono	TCF4
9.71279e-251	0.327104	0.23	0.003	2.53785e-246	CD14+Mono	ELOA
1.27819e-250	0.350957	0.228	0.003	3.3398e-246	CD14+Mono	TRG-AS1
2.15088e-250	0.304521	0.231	0.004	5.62003e-246	CD14+Mono	ATG101
2.20619e-250	0.318145	0.225	0.002	5.76455e-246	CD14+Mono	SAMM50
2.56078e-250	0.341368	0.22	0	6.69106e-246	CD14+Mono	FAM173A
4.67226e-250	0.259227	0.254	0.011	1.22081e-245	CD14+Mono	TSPAN32
8.45905e-250	0.253937	0.257	0.012	2.21027e-245	CD14+Mono	MANF
9.71324e-250	0.315088	0.235	0.005	2.53797e-245	CD14+Mono	HTATSF1
2.0091e-249	0.315735	0.231	0.004	5.24958e-245	CD14+Mono	MPV17
6.0129e-249	0.376135	0.22	0	1.57111e-244	CD14+Mono	MARCO
8.51256e-249	0.258771	0.253	0.011	2.22425e-244	CD14+Mono	BTAF1
1.11339e-248	0.291684	0.227	0.003	2.90917e-244	CD14+Mono	ZPR1
1.2668e-248	0.466755	0.22	0	3.31001e-244	CD14+Mono	NR4A1
2.49948e-248	0.31954	0.228	0.003	6.53089e-244	CD14+Mono	ZFAND1
2.87355e-248	0.262728	0.243	0.008	7.50829e-244	CD14+Mono	HMG20B
4.20357e-248	0.323207	0.22	0.001	1.09835e-243	CD14+Mono	SYNGR1
8.50493e-248	0.320479	0.223	0.002	2.22225e-243	CD14+Mono	GLO1
1.25811e-247	0.282547	0.242	0.008	3.28732e-243	CD14+Mono	SUMF1
1.71083e-247	0.279489	0.254	0.012	4.47023e-243	CD14+Mono	ATL3
1.71192e-247	0.314687	0.229	0.004	4.47307e-243	CD14+Mono	BUD23
2.15438e-247	0.3213	0.221	0.001	5.62919e-243	CD14+Mono	NAXE
5.7582e-247	0.329914	0.223	0.002	1.50456e-242	CD14+Mono	UQCC2
5.85977e-247	0.287367	0.24	0.007	1.5311e-242	CD14+Mono	CSRP1
8.17585e-247	0.279564	0.248	0.01	2.13627e-242	CD14+Mono	CITED4
1.67897e-246	0.285668	0.257	0.013	4.38698e-242	CD14+Mono	ARSD
1.83866e-246	0.315836	0.224	0.002	4.80423e-242	CD14+Mono	ALG3
2.02065e-246	0.311544	0.225	0.003	5.27975e-242	CD14+Mono	NEK4
3.22601e-246	0.316636	0.227	0.003	8.42925e-242	CD14+Mono	RRP7A
3.51664e-246	0.274375	0.248	0.01	9.18862e-242	CD14+Mono	DLG1
9.99254e-246	0.250067	0.258	0.014	2.61095e-241	CD14+Mono	CLCN7
1.03767e-245	0.31636	0.228	0.004	2.71131e-241	CD14+Mono	MPHOSPH10
1.72853e-245	0.293728	0.238	0.007	4.51648e-241	CD14+Mono	CES2
3.16406e-245	0.321626	0.228	0.004	8.26738e-241	CD14+Mono	WDR43
3.16489e-245	0.28391	0.234	0.006	8.26953e-241	CD14+Mono	LUC7L
9.36011e-245	0.329092	0.22	0.001	2.4457e-240	CD14+Mono	TATDN1
1.48917e-244	0.334178	0.217	0.001	3.89106e-240	CD14+Mono	NRROS
1.55196e-244	0.413155	0.222	0.002	4.05511e-240	CD14+Mono	MAP3K7CL
1.75004e-244	0.321007	0.223	0.003	4.57269e-240	CD14+Mono	GNL3
2.19082e-244	0.259204	0.243	0.009	5.72438e-240	CD14+Mono	THYN1
2.61134e-244	0.298902	0.224	0.003	6.82318e-240	CD14+Mono	PDHA1
2.92094e-244	0.282925	0.226	0.004	7.63213e-240	CD14+Mono	YIF1B
2.98063e-244	0.307191	0.232	0.005	7.78808e-240	CD14+Mono	TMEM18
3.01652e-244	0.306701	0.22	0.002	7.88187e-240	CD14+Mono	PRDX4
3.02165e-244	0.338768	0.22	0.002	7.89526e-240	CD14+Mono	COG2
4.38603e-244	0.288522	0.228	0.004	1.14603e-239	CD14+Mono	PRPF31
3.11673e-243	0.30164	0.221	0.002	8.1437e-239	CD14+Mono	TOR3A
5.53878e-243	0.261981	0.245	0.01	1.44723e-238	CD14+Mono	HMGXB4
5.86183e-243	0.283857	0.229	0.005	1.53164e-238	CD14+Mono	ATMIN
5.91084e-243	0.297768	0.238	0.008	1.54444e-238	CD14+Mono	KBTBD11
8.32488e-243	0.329283	0.227	0.004	2.17521e-238	CD14+Mono	DDI2
1.50524e-242	0.264736	0.252	0.013	3.93304e-238	CD14+Mono	SLC30A1
1.86092e-242	0.277383	0.237	0.007	4.8624e-238	CD14+Mono	TMX2
2.55656e-242	0.281986	0.23	0.005	6.68004e-238	CD14+Mono	OCEL1
6.56055e-242	0.315811	0.221	0.003	1.71421e-237	CD14+Mono	SIL1
9.48082e-242	0.414126	0.222	0.003	2.47724e-237	CD14+Mono	SAMD4A
2.39546e-241	0.3011	0.218	0.002	6.25909e-237	CD14+Mono	CHCHD3
3.31165e-241	0.31319	0.214	0	8.65302e-237	CD14+Mono	FARSA
4.16208e-241	0.273542	0.233	0.007	1.08751e-236	CD14+Mono	MGAT4B
4.94829e-241	0.293888	0.225	0.004	1.29294e-236	CD14+Mono	ACADM
1.18073e-240	0.260477	0.256	0.015	3.08513e-236	CD14+Mono	PLAGL2
1.27872e-240	0.261142	0.238	0.008	3.34116e-236	CD14+Mono	CRTC3
2.35097e-240	0.252959	0.239	0.009	6.14286e-236	CD14+Mono	NELFB
2.55619e-240	0.318356	0.212	0	6.67907e-236	CD14+Mono	PQLC1
3.05163e-240	0.400007	0.213	0	7.9736e-236	CD14+Mono	NRG1
3.11027e-240	0.304167	0.224	0.004	8.12683e-236	CD14+Mono	COQ2
3.46212e-240	0.257472	0.244	0.011	9.04617e-236	CD14+Mono	BRD9
4.78366e-240	0.329199	0.214	0.001	1.24992e-235	CD14+Mono	TXNRD2
4.93496e-240	0.429068	0.964	0.319	1.28946e-235	CD14+Mono	ELOB
6.27982e-240	0.318686	0.216	0.001	1.64085e-235	CD14+Mono	TMED3
6.28693e-240	0.323122	0.216	0.001	1.64271e-235	CD14+Mono	IPO5
7.30731e-240	0.252066	0.244	0.011	1.90933e-235	CD14+Mono	ADAM9
8.47844e-240	0.284073	0.236	0.008	2.21533e-235	CD14+Mono	ZNF280D
1.02843e-239	0.269607	0.241	0.01	2.68718e-235	CD14+Mono	TOR4A
1.16711e-239	0.316844	0.219	0.003	3.04955e-235	CD14+Mono	GOSR2
3.51028e-239	0.288088	0.231	0.007	9.17202e-235	CD14+Mono	MAP4
5.81624e-239	0.304443	0.215	0.001	1.51973e-234	CD14+Mono	SMIM30
1.04204e-238	0.263225	0.236	0.008	2.72275e-234	CD14+Mono	SS18
1.07185e-238	0.300216	0.219	0.003	2.80064e-234	CD14+Mono	NOC2L
1.13213e-238	0.308759	0.22	0.003	2.95815e-234	CD14+Mono	GFM1
1.22961e-238	0.321172	0.212	0	3.21284e-234	CD14+Mono	ZNF593
3.09794e-238	0.3083	0.218	0.002	8.09461e-234	CD14+Mono	POP5
3.11887e-238	0.373717	0.218	0.002	8.1493e-234	CD14+Mono	TMEM144
3.21388e-238	0.253798	0.25	0.013	8.39756e-234	CD14+Mono	DDHD1
3.22644e-238	0.295367	0.231	0.007	8.43036e-234	CD14+Mono	GLMP
3.329e-238	0.335006	0.219	0.003	8.69835e-234	CD14+Mono	SMAD5
7.76896e-238	0.297937	0.221	0.004	2.02995e-233	CD14+Mono	RTL8C
9.41391e-238	0.277741	0.241	0.01	2.45976e-233	CD14+Mono	FRMD4B
1.11753e-237	0.298116	0.214	0.001	2.92e-233	CD14+Mono	THOC6
1.3125e-237	0.401805	0.212	0.001	3.42942e-233	CD14+Mono	CDKN1A
2.2664e-237	0.304929	0.22	0.003	5.92186e-233	CD14+Mono	EXOSC6
2.76874e-237	0.294875	0.212	0.001	7.23445e-233	CD14+Mono	PMVK
3.28657e-237	0.270219	0.227	0.006	8.58748e-233	CD14+Mono	HSF1
7.45473e-237	0.291254	0.214	0.002	1.94785e-232	CD14+Mono	SRP68
9.2759e-237	0.312765	0.218	0.003	2.4237e-232	CD14+Mono	SLC12A7
9.52223e-237	0.312056	0.218	0.003	2.48806e-232	CD14+Mono	RTN1
1.02143e-236	0.293486	0.226	0.006	2.66889e-232	CD14+Mono	SIDT2
1.13875e-236	0.303543	0.215	0.002	2.97543e-232	CD14+Mono	NSMCE4A
1.88271e-236	0.318027	0.212	0.001	4.91934e-232	CD14+Mono	GGCT
2.59902e-236	0.563478	0.228	0.006	6.79099e-232	CD14+Mono	NAPSB
2.92074e-236	0.418238	0.672	0.204	7.6316e-232	CD14+Mono	RHOB
3.26303e-236	0.359528	0.214	0.002	8.52596e-232	CD14+Mono	CPM
4.62849e-236	0.275167	0.223	0.005	1.20938e-231	CD14+Mono	HPRT1
8.88433e-236	0.259317	0.232	0.008	2.32139e-231	CD14+Mono	SSBP3
9.17729e-236	0.29611	0.219	0.003	2.39793e-231	CD14+Mono	RAP1GDS1
1.37494e-235	0.301802	0.222	0.004	3.59257e-231	CD14+Mono	DMAC1
1.57677e-235	0.265855	0.24	0.01	4.11995e-231	CD14+Mono	CDYL
1.65984e-235	0.363149	0.208	0	4.33699e-231	CD14+Mono	DST
3.13831e-235	0.258737	0.23	0.007	8.20009e-231	CD14+Mono	LETMD1
3.30215e-235	0.325937	0.214	0.002	8.62819e-231	CD14+Mono	LMAN1
3.613e-235	0.271783	0.227	0.006	9.4404e-231	CD14+Mono	GPAT4
1.44501e-234	0.294975	0.214	0.002	3.77565e-230	CD14+Mono	ATPAF2
2.25846e-234	0.289065	0.232	0.008	5.90112e-230	CD14+Mono	TMEM87B
6.61441e-234	0.326758	0.207	0	1.72828e-229	CD14+Mono	SEPT6
1.32651e-233	0.27633	0.227	0.007	3.46604e-229	CD14+Mono	UQCC3
1.64195e-233	0.370927	0.208	0	4.29024e-229	CD14+Mono	FAM198B-AS1
1.67781e-233	0.290807	0.22	0.004	4.38395e-229	CD14+Mono	ARMC1
1.75206e-233	1.36921	0.413	0.104	4.57796e-229	CD14+Mono	GPX1
2.21241e-233	0.329758	0.21	0.001	5.7808e-229	CD14+Mono	FBN2
4.70538e-233	0.287167	0.216	0.003	1.22947e-228	CD14+Mono	WDR46
7.89951e-233	0.345744	0.212	0.002	2.06406e-228	CD14+Mono	SLC16A7
8.49759e-233	0.284598	0.226	0.007	2.22034e-228	CD14+Mono	FAM126A
1.03173e-232	0.298529	0.218	0.004	2.69581e-228	CD14+Mono	UBE2Q2
2.01175e-232	0.317724	0.209	0.001	5.2565e-228	CD14+Mono	LIMD1
1.25892e-231	0.284176	0.214	0.003	3.28942e-227	CD14+Mono	GORASP2
1.61651e-231	0.559143	0.213	0.003	4.22378e-227	CD14+Mono	GASK1B
1.93424e-231	0.289485	0.231	0.009	5.05398e-227	CD14+Mono	MGA
2.79686e-231	0.292048	0.209	0.001	7.30791e-227	CD14+Mono	SHMT2
2.87532e-231	0.256473	0.219	0.005	7.51292e-227	CD14+Mono	EEF1E1
3.11797e-231	0.311758	0.211	0.002	8.14695e-227	CD14+Mono	TMEM192
3.814e-231	0.291637	0.208	0.001	9.9656e-227	CD14+Mono	MPDU1
4.10228e-231	0.282986	0.218	0.004	1.07188e-226	CD14+Mono	HCCS
1.4844e-230	0.294327	0.229	0.008	3.87859e-226	CD14+Mono	ARMH1
1.6618e-230	0.258111	0.227	0.008	4.34212e-226	CD14+Mono	PPA2
2.04535e-230	0.336926	0.211	0.002	5.34429e-226	CD14+Mono	FABP5
5.30671e-230	0.294854	0.208	0.001	1.38659e-225	CD14+Mono	PPIE
3.72746e-229	1.42694	0.88	0.601	9.73948e-225	CD14+Mono	FOS
4.75812e-229	0.349347	0.217	0.005	1.24325e-224	CD14+Mono	SGMS2
4.78796e-229	0.289212	0.207	0.001	1.25105e-224	CD14+Mono	PTGES2
5.34268e-229	0.298174	0.209	0.002	1.39599e-224	CD14+Mono	OPN3
8.4766e-229	0.275299	0.222	0.006	2.21485e-224	CD14+Mono	METTL21A
8.78635e-229	0.277988	0.206	0.001	2.29579e-224	CD14+Mono	SLC25A39
1.21012e-228	0.302818	0.21	0.002	3.16192e-224	CD14+Mono	SUSD1
1.92314e-228	0.285469	0.212	0.003	5.02496e-224	CD14+Mono	NSMCE3
3.34704e-228	0.266576	0.223	0.007	8.74548e-224	CD14+Mono	MAPKAPK5
7.93775e-228	0.286953	0.205	0.001	2.07406e-223	CD14+Mono	CCDC22
1.87883e-227	0.299906	0.206	0.001	4.90919e-223	CD14+Mono	SETD7
1.15043e-226	0.592173	0.978	0.465	3.00597e-222	CD14+Mono	CFL1
1.57896e-226	0.285196	0.218	0.006	4.12567e-222	CD14+Mono	CREBL2
3.26166e-226	0.285078	0.21	0.003	8.52239e-222	CD14+Mono	PDXDC1
6.7661e-226	0.300688	0.209	0.003	1.76791e-221	CD14+Mono	KIF13B
1.33469e-225	0.348513	0.203	0.001	3.48741e-221	CD14+Mono	CHML
1.51073e-225	0.265233	0.212	0.004	3.94738e-221	CD14+Mono	UROD
1.70951e-225	0.271387	0.228	0.009	4.46678e-221	CD14+Mono	ZNF326
2.19225e-225	0.284887	0.212	0.004	5.72812e-221	CD14+Mono	ATP13A1
4.40562e-225	0.297966	0.238	0.013	1.15114e-220	CD14+Mono	ATF3
1.36672e-224	0.313361	0.204	0.001	3.57111e-220	CD14+Mono	ADGRE1
4.30819e-224	0.301086	0.204	0.002	1.12569e-219	CD14+Mono	TCEAL8
5.64932e-224	0.291643	0.209	0.003	1.47611e-219	CD14+Mono	TRIO
8.02151e-224	0.280268	0.202	0.001	2.09594e-219	CD14+Mono	IDH3A
1.40637e-223	0.268933	0.219	0.007	3.67472e-219	CD14+Mono	ZADH2
1.58157e-223	0.278527	0.207	0.003	4.1325e-219	CD14+Mono	DDX49
3.27453e-223	0.293258	0.207	0.003	8.55603e-219	CD14+Mono	UTP11
3.48455e-223	0.250861	0.214	0.005	9.10479e-219	CD14+Mono	PPP6R1
4.65739e-223	0.302504	0.201	0.001	1.21693e-218	CD14+Mono	VEZT
5.92292e-223	0.257722	0.218	0.007	1.5476e-218	CD14+Mono	DDX41
1.53989e-222	0.304908	0.211	0.004	4.02357e-218	CD14+Mono	CNTLN
1.84798e-222	0.26397	0.217	0.006	4.8286e-218	CD14+Mono	OTUD4
2.25681e-222	0.254568	0.212	0.005	5.89683e-218	CD14+Mono	PGRMC1
6.13138e-222	0.277566	0.206	0.003	1.60207e-217	CD14+Mono	KDM1A
6.41052e-222	0.295884	0.201	0.001	1.67501e-217	CD14+Mono	LRRC41
1.37163e-221	0.256905	0.219	0.007	3.58393e-217	CD14+Mono	MILR1
8.32309e-221	0.31772	0.207	0.003	2.17474e-216	CD14+Mono	NDUFA7
1.2404e-220	0.261142	0.208	0.004	3.24105e-216	CD14+Mono	IMPDH2
1.73839e-220	0.296809	0.206	0.003	4.54225e-216	CD14+Mono	GCHFR
7.2182e-220	0.274617	0.205	0.003	1.88604e-215	CD14+Mono	ABCB7
7.69987e-220	0.260503	0.208	0.004	2.0119e-215	CD14+Mono	PSMG3
7.80536e-220	0.637786	0.202	0.002	2.03946e-215	CD14+Mono	CCL3
8.66068e-220	0.270625	0.201	0.002	2.26295e-215	CD14+Mono	CRYL1
1.77699e-219	0.315657	0.201	0.002	4.6431e-215	CD14+Mono	ARPIN
1.7995e-219	0.253942	0.215	0.007	4.7019e-215	CD14+Mono	CHD6
2.99391e-219	0.257474	0.218	0.007	7.8228e-215	CD14+Mono	WDR41
1.88208e-218	0.337605	0.211	0.005	4.91769e-214	CD14+Mono	OLIG1
3.66385e-217	0.259448	0.204	0.004	9.57327e-213	CD14+Mono	URM1
5.29422e-217	0.27122	0.207	0.005	1.38333e-212	CD14+Mono	TMEM50B
9.84005e-217	0.273067	0.201	0.003	2.57111e-212	CD14+Mono	NELFCD
6.11003e-216	0.252954	0.21	0.006	1.59649e-211	CD14+Mono	WDR6
6.19346e-216	0.275134	0.201	0.003	1.61829e-211	CD14+Mono	ZNF428
6.55002e-216	0.259442	0.202	0.003	1.71145e-211	CD14+Mono	NUP93
1.27072e-215	0.291082	0.2	0.003	3.32027e-211	CD14+Mono	SRD5A1
1.29484e-215	0.292624	0.2	0.003	3.38328e-211	CD14+Mono	C1orf35
1.91455e-215	0.252939	0.207	0.005	5.00252e-211	CD14+Mono	ACSF3
1.94621e-215	0.262923	0.202	0.003	5.08524e-211	CD14+Mono	STK25
6.73725e-214	0.443635	0.2	0.003	1.76038e-209	CD14+Mono	NFIA
2.05224e-213	0.254052	0.206	0.005	5.36229e-209	CD14+Mono	CCDC57
1.98743e-212	0.275986	0.202	0.004	5.19296e-208	CD14+Mono	CCDC25
2.81726e-212	0.262216	0.201	0.004	7.36122e-208	CD14+Mono	LINC00667
3.77851e-212	0.255409	0.205	0.005	9.87287e-208	CD14+Mono	SRSF8
6.19059e-210	0.252906	0.202	0.005	1.61754e-205	CD14+Mono	EAF2
6.42724e-210	0.33161	0.2	0.004	1.67937e-205	CD14+Mono	H1F0
2.62159e-209	0.264443	0.202	0.005	6.84995e-205	CD14+Mono	CCDC43
1.08397e-208	0.255946	0.201	0.005	2.83229e-204	CD14+Mono	HPF1
2.31286e-208	0.278486	0.207	0.007	6.04326e-204	CD14+Mono	IER5L
2.76349e-208	0.250465	0.208	0.007	7.22071e-204	CD14+Mono	SCO1
3.48354e-208	0.514305	0.273	0.032	9.10214e-204	CD14+Mono	SNHG5
1.33385e-207	0.250028	0.207	0.007	3.48522e-203	CD14+Mono	DDX50
3.91585e-207	0.254397	0.201	0.005	1.02317e-202	CD14+Mono	CLN8
2.25782e-195	0.545088	0.981	0.425	5.89947e-191	CD14+Mono	ARPC1B
1.68632e-192	0.264876	0.949	0.323	4.40619e-188	CD14+Mono	SRP14
3.45154e-187	0.277401	0.945	0.34	9.01854e-183	CD14+Mono	SERPINB1
6.25758e-182	0.317688	0.219	0.019	1.63504e-177	CD14+Mono	TLE5
4.10359e-180	0.47769	0.97	0.44	1.07223e-175	CD14+Mono	TKT
8.99547e-173	0.317581	0.217	0.022	2.35043e-168	CD14+Mono	GAS5
2.28185e-167	0.427349	0.99	0.632	5.96225e-163	CD14+Mono	COTL1
5.39492e-155	0.399381	0.989	0.503	1.40964e-150	CD14+Mono	PFN1
2.15163e-150	0.373973	0.997	0.715	5.622e-146	CD14+Mono	SH3BGRL3
6.99803e-147	0.522217	0.927	0.514	1.82851e-142	CD14+Mono	JUNB
1.27378e-131	0.543894	1	0.998	3.32826e-127	CD14+Mono	S100A9
1.51324e-128	0.392118	0.967	0.504	3.95395e-124	CD14+Mono	UBC
4.15653e-112	0.267216	1	0.987	1.08606e-107	CD14+Mono	TMSB4X
5.87163e-107	0.545017	0.818	0.591	1.5342e-102	CD14+Mono	DUSP1
4.14878e-87	0.261368	0.994	0.629	1.08403e-82	CD14+Mono	FCER1G
0	2.79103	0.665	0.389	0	IFITM2+Mono	IFIT2
0	2.50253	0.999	0.862	0	IFITM2+Mono	IFITM2
0	2.46514	0.892	0.246	0	IFITM2+Mono	CXCR2
0	2.26726	0.977	0.769	0	IFITM2+Mono	NAMPT
0	2.25427	0.89	0.737	0	IFITM2+Mono	SOD2
0	2.24451	0.849	0.593	0	IFITM2+Mono	SLC25A37
0	2.23641	0.986	0.24	0	IFITM2+Mono	FCGR3B
0	2.21224	0.904	0.7	0	IFITM2+Mono	LITAF
0	2.13753	0.642	0.201	0	IFITM2+Mono	NIBAN1
0	2.11899	0.85	0.531	0	IFITM2+Mono	MXD1
0	2.07069	0.753	0.677	0	IFITM2+Mono	SORL1
0	2.02571	0.564	0.203	0	IFITM2+Mono	IFITM1
0	1.99515	0.883	0.886	0	IFITM2+Mono	RIPOR2
0	1.93536	0.762	0.343	0	IFITM2+Mono	RESF1
0	1.91617	0.645	0.192	0	IFITM2+Mono	CMTM2
0	1.87544	0.827	0.764	0	IFITM2+Mono	RNF149
0	1.85766	0.438	0.083	0	IFITM2+Mono	CXCR1
0	1.84342	0.904	0.812	0	IFITM2+Mono	SMCHD1
0	1.82827	0.677	0.263	0	IFITM2+Mono	LUCAT1
0	1.79824	0.991	0.988	0	IFITM2+Mono	ITM2B
0	1.78975	0.799	0.724	0	IFITM2+Mono	TMEM154
0	1.76191	0.786	0.713	0	IFITM2+Mono	YPEL3
0	1.75018	0.852	0.878	0	IFITM2+Mono	GCA
0	1.74188	0.959	0.941	0	IFITM2+Mono	CSF3R
0	1.67845	0.805	0.792	0	IFITM2+Mono	ANP32A
0	1.58532	0.517	0.12	0	IFITM2+Mono	MME
0	1.54637	0.977	0.983	0	IFITM2+Mono	TXNIP
0	1.5437	0.994	0.993	0	IFITM2+Mono	SRGN
0	1.51762	0.812	0.812	0	IFITM2+Mono	SELL
0	1.48118	0.789	0.859	0	IFITM2+Mono	FPR1
0	1.45335	0.999	0.996	0	IFITM2+Mono	NEAT1
0	1.33379	0.99	0.997	0	IFITM2+Mono	MNDA
0	1.29656	0.921	0.968	0	IFITM2+Mono	EVI2B
0	1.29087	0.993	0.996	0	IFITM2+Mono	H3F3A
0	1.21131	0.82	0.943	0	IFITM2+Mono	FYB1
0	1.18923	0.841	0.858	0	IFITM2+Mono	RGS2
0	1.18182	0.801	0.916	0	IFITM2+Mono	SDCBP
0	1.08863	0.896	0.969	0	IFITM2+Mono	HLA-E
0	1.08797	0.979	0.99	0	IFITM2+Mono	H3F3B
0	1.0879	0.92	0.97	0	IFITM2+Mono	PTPRC
0	1.0477	0.964	0.991	0	IFITM2+Mono	S100A11
0	1.01208	0.983	0.996	0	IFITM2+Mono	HLA-C
0	0.848134	0.999	1	0	IFITM2+Mono	FTH1
0	0.7196	1	1	0	IFITM2+Mono	B2M
0	0.71684	0.994	1	0	IFITM2+Mono	HLA-B
9.38954e-296	1.77964	0.689	0.507	2.45339e-291	IFITM2+Mono	BASP1
5.60222e-295	1.43402	0.77	0.779	1.46381e-290	IFITM2+Mono	LRRK2
4.22155e-292	1.91993	0.727	0.788	1.10305e-287	IFITM2+Mono	SMAP2
6.48021e-276	1.72603	0.698	0.584	1.69322e-271	IFITM2+Mono	MX2
3.63068e-274	1.01003	0.813	0.946	9.4866e-270	IFITM2+Mono	ARPC5
4.17143e-270	1.87629	0.665	0.475	1.08995e-265	IFITM2+Mono	ALOX5AP
1.27799e-267	1.94436	0.5	0.187	3.33927e-263	IFITM2+Mono	FFAR2
8.35371e-264	1.03046	0.814	0.895	2.18274e-259	IFITM2+Mono	MCL1
1.19534e-262	1.20199	0.806	0.884	3.1233e-258	IFITM2+Mono	ZFP36L1
9.1858e-256	1.56272	0.623	0.384	2.40016e-251	IFITM2+Mono	NCF1C
1.31775e-254	1.77471	0.576	0.32	3.44315e-250	IFITM2+Mono	AQP9
1.21417e-248	2.50267	0.607	0.406	3.1725e-244	IFITM2+Mono	IFIT3
4.29936e-248	2.25447	0.483	0.212	1.12338e-243	IFITM2+Mono	ISG20
3.09434e-244	1.33791	0.735	0.863	8.0852e-240	IFITM2+Mono	LYN
6.42514e-244	0.565601	1	1	1.67883e-239	IFITM2+Mono	MALAT1
6.72859e-241	1.57258	0.711	0.782	1.75811e-236	IFITM2+Mono	CFLAR
2.91257e-239	1.82378	0.698	0.725	7.61025e-235	IFITM2+Mono	TSC22D3
2.87123e-236	1.52309	0.71	0.768	7.50224e-232	IFITM2+Mono	WIPF1
5.72559e-236	1.96697	0.357	0.08	1.49604e-231	IFITM2+Mono	TNFAIP6
2.16044e-230	1.24365	0.739	0.877	5.64502e-226	IFITM2+Mono	PNRC1
7.51806e-226	1.40376	0.468	0.154	1.96439e-221	IFITM2+Mono	CYP4F3
4.71623e-224	1.49419	0.667	0.55	1.2323e-219	IFITM2+Mono	VNN2
2.50226e-222	2.42204	0.552	0.342	6.53815e-218	IFITM2+Mono	IFIT1
2.0568e-221	2.64414	0.538	0.332	5.3742e-217	IFITM2+Mono	RSAD2
5.09085e-205	1.73607	0.624	0.517	1.33019e-200	IFITM2+Mono	ACSL1
2.02248e-204	1.71592	0.668	0.717	5.28453e-200	IFITM2+Mono	TAGLN2
2.99355e-197	2.24349	0.5	0.284	7.82185e-193	IFITM2+Mono	HERC5
8.2762e-193	0.764376	0.852	0.978	2.16249e-188	IFITM2+Mono	LST1
9.44188e-191	1.44782	0.688	0.747	2.46707e-186	IFITM2+Mono	IRF1
3.76899e-188	1.37423	0.695	0.81	9.84799e-184	IFITM2+Mono	RAB11FIP1
9.20595e-180	0.361165	0.194	0.633	2.40542e-175	IFITM2+Mono	IRAK3
3.64504e-175	2.04231	0.714	0.867	9.52414e-171	IFITM2+Mono	TNFSF10
1.4481e-172	1.40762	0.449	0.198	3.78375e-168	IFITM2+Mono	HIST1H2AC
5.01189e-171	0.290093	0.179	0.588	1.30956e-166	IFITM2+Mono	ADAM10
6.25934e-171	0.287407	0.211	0.657	1.6355e-166	IFITM2+Mono	SEC62
1.13733e-168	0.271564	0.193	0.616	2.97172e-164	IFITM2+Mono	PPP1CB
2.52062e-167	1.79571	0.575	0.491	6.58612e-163	IFITM2+Mono	SEC14L1
1.69879e-166	1.62694	0.637	0.67	4.43876e-162	IFITM2+Mono	UBE2B
1.88653e-166	0.340682	0.167	0.554	4.92931e-162	IFITM2+Mono	NDUFB3
7.50007e-166	1.09903	0.845	0.962	1.95969e-161	IFITM2+Mono	SAT1
6.01665e-165	0.262685	0.153	0.519	1.57209e-160	IFITM2+Mono	STAT6
[truncated: 1,144 more rows]
