# Supplementary material for: Single-cell profiling of peripheral blood and muscle cells reveals inflammatory features of juvenile dermatomyositis
Source: Front Cell Dev Biol. 2023 Apr 20;11:1166017. doi: 10.3389/fcell.2023.1166017 (PMC10157079; doi:10.3389/fcell.2023.1166017)
Supplement: Supplementary file 4 [file Table4.XLS]

p_val	avg_log2FC	pct.1	pct.2	p_val_adj	cluster	gene
0	1.17554836024233	0.841	0.33	0	CD4-GIMAP7	PRKCQ-AS1
0	1.16799509094532	0.96	0.386	0	CD4-GIMAP7	SNHG29
0	1.02167848923332	0.951	0.396	0	CD4-GIMAP7	TLE5
2.17557859573888e-298	1.27669696685918	0.765	0.3	5.68456931280612e-294	CD4-GIMAP7	AC243919.1
3.23584655663134e-292	1.0112044867128	0.928	0.378	8.45494346782202e-288	CD4-GIMAP7	GAS5
6.65223122175368e-266	0.918882376949565	0.891	0.373	1.73816149593202e-261	CD4-GIMAP7	SNHG6
3.08295415633541e-244	0.871420819349669	0.958	0.812	8.0554509150888e-240	CD4-GIMAP7	BCL11B
1.02912731234058e-242	0.721882531019462	0.994	0.95	2.6890067544147e-238	CD4-GIMAP7	GIMAP7
5.21709849831402e-239	0.874904968553904	0.941	0.662	1.36317566662447e-234	CD4-GIMAP7	CCR7
2.29059288900816e-214	0.929681096843066	0.88	0.64	5.98509015968942e-210	CD4-GIMAP7	LINC00861
6.67577074934842e-208	0.803062634438986	0.815	0.365	1.74431213909725e-203	CD4-GIMAP7	SEPTIN6
7.10328432984602e-204	0.764136799639314	0.804	0.355	1.85601716254547e-199	CD4-GIMAP7	SEPTIN7
6.55623601861921e-201	0.801210557758935	0.91	0.633	1.71307890930501e-196	CD4-GIMAP7	HIST1H4C
1.33356088146546e-194	0.768914444743979	0.764	0.333	3.4844612271811e-190	CD4-GIMAP7	SNHG5
1.07293235389952e-193	0.790488589160429	0.764	0.34	2.80346494750405e-189	CD4-GIMAP7	XIST
5.36150931254119e-189	0.734009922414291	0.669	0.291	1.40090876827389e-184	CD4-GIMAP7	LINC01578
6.08818930249685e-182	0.800842294898307	0.808	0.371	1.5907829828494e-177	CD4-GIMAP7	PCED1B-AS1
2.99383803876438e-178	0.98878848449815	0.52	0.167	7.82259941148744e-174	CD4-GIMAP7	MTND1P23
2.64175412861741e-176	0.704900690584216	0.63	0.266	6.90263936266444e-172	CD4-GIMAP7	RBIS
1.07782096867175e-159	0.682589359497887	0.565	0.234	2.81623840904243e-155	CD4-GIMAP7	AC113935.1
1.05283404920566e-157	0.671560717245637	0.616	0.275	2.75095008716947e-153	CD4-GIMAP7	MICOS10
7.03547694712902e-146	0.651638594360044	0.594	0.267	1.83829977151534e-141	CD4-GIMAP7	SEPTIN9
8.60291105541209e-145	0.620192329325859	0.668	0.31	2.24785462966862e-140	CD4-GIMAP7	PLAAT4
3.33820243656466e-143	0.582509077274851	0.853	0.48	8.72238914649979e-139	CD4-GIMAP7	IFITM1
1.56189196233341e-141	0.599240601908428	0.47	0.182	4.08106750838098e-137	CD4-GIMAP7	SNHG32
4.75038379957921e-118	0.574908086273197	0.615	0.292	1.24122778299205e-113	CD4-GIMAP7	RESF1
1.87751630284128e-116	0.658776573013895	0.756	0.539	4.90576234769399e-112	CD4-GIMAP7	ITM2A
4.37529943317911e-110	0.559928326735359	0.473	0.212	1.14322198889537e-105	CD4-GIMAP7	CCDC18-AS1
1.77092594320938e-108	0.479564574975599	0.277	0.078	4.62725239701178e-104	CD4-GIMAP7	LEF1-AS1
8.36272181493236e-108	0.567812965451529	0.509	0.238	2.18509558302367e-103	CD4-GIMAP7	SEPTIN1
3.2018333749162e-105	0.588887303694606	0.571	0.281	8.36607042531853e-101	CD4-GIMAP7	IFI44L
2.99693276811659e-102	0.509059664258664	0.418	0.178	7.83068562981183e-98	CD4-GIMAP7	GABPB1-IT1
8.3104881746583e-101	0.673389893526876	0.699	0.497	2.17144745515647e-96	CD4-GIMAP7	TRAT1
6.35534969327185e-100	0.38404207403102	0.996	0.992	1.660589321355e-95	CD4-GIMAP7	BTG1
1.95445465208692e-98	0.454590128568662	0.282	0.088	5.10679456043792e-94	CD4-GIMAP7	SATB1-AS1
2.26999000012019e-96	0.613662317978082	0.664	0.443	5.93125687131405e-92	CD4-GIMAP7	IL6ST
7.51285751992779e-95	0.496883160288613	0.904	0.845	1.96303454138193e-90	CD4-GIMAP7	IKZF1
1.10258493415391e-94	0.495246183932239	0.429	0.189	2.88094417445076e-90	CD4-GIMAP7	GVINP1
1.7539799219466e-93	0.493029069692227	0.332	0.126	4.58297413805428e-89	CD4-GIMAP7	FAM153CP
2.37756502668069e-93	0.469648253805658	0.458	0.212	6.21233965821399e-89	CD4-GIMAP7	LINC-PINT
1.44390789374229e-88	0.488767722670356	0.448	0.217	3.77278693555924e-84	CD4-GIMAP7	OIP5-AS1
2.15363276113313e-88	0.466356315885593	0.368	0.153	5.62722704156475e-84	CD4-GIMAP7	RAB30-DT
4.04679061324162e-84	0.526772745511166	0.667	0.438	1.0573859193339e-79	CD4-GIMAP7	JPX
7.64999703823883e-83	0.450879112886065	0.346	0.146	1.99886772612143e-78	CD4-GIMAP7	AC046185.3
1.00109675942143e-82	0.53894247950656	0.588	0.363	2.61576572269226e-78	CD4-GIMAP7	IRF9
2.25794656650544e-80	0.452069758236541	0.418	0.202	5.89978858362207e-76	CD4-GIMAP7	MICOS13
4.14149162773527e-75	0.487412734097717	0.799	0.641	1.08213034741095e-70	CD4-GIMAP7	LEF1
3.7123985904707e-73	0.427091866312912	0.906	0.767	9.7001262770409e-69	CD4-GIMAP7	SELL
1.3248668609789e-72	0.331357408465283	0.99	0.98	3.46174462105176e-68	CD4-GIMAP7	KLF2
9.27733327181034e-72	0.39745032150206	0.386	0.187	2.42407441059132e-67	CD4-GIMAP7	AC116533.1
5.33941590643469e-69	0.440803562078999	0.88	0.813	1.39513598219232e-64	CD4-GIMAP7	ETS1
5.57175484046428e-68	0.304952573697062	0.989	0.982	1.45584382226491e-63	CD4-GIMAP7	SARAF
6.3047835560939e-68	0.360514471597485	0.251	0.092	1.64737689537178e-63	CD4-GIMAP7	AL499604.1
9.54370089582821e-68	0.44316954482147	0.719	0.517	2.49367360707095e-63	CD4-GIMAP7	NUCB2
1.75376711771723e-67	0.443776226332253	0.389	0.191	4.58241810188334e-63	CD4-GIMAP7	SNHG14
9.76632834472491e-67	0.474746140612712	0.504	0.304	2.55184393319317e-62	CD4-GIMAP7	CHRM3-AS2
1.48526027478775e-66	0.428784670626291	0.325	0.146	3.88083657199292e-62	CD4-GIMAP7	NOG
9.70511019770706e-65	0.367235299965376	0.3	0.13	2.53584824355888e-60	CD4-GIMAP7	FRG1HP
1.65736403199552e-64	0.405168810724449	0.377	0.188	4.33052647920109e-60	CD4-GIMAP7	SNHG16
4.4212252212873e-64	0.550741367947852	0.561	0.366	1.15522193807016e-59	CD4-GIMAP7	XAF1
4.98379673526877e-64	0.44107147893557	0.793	0.671	1.30221624895838e-59	CD4-GIMAP7	SEC62
8.24111880594347e-63	0.436120543560951	0.865	0.777	2.15332193280497e-58	CD4-GIMAP7	GIMAP1
1.42284164193215e-61	0.518403353447005	0.677	0.522	3.71774292620452e-57	CD4-GIMAP7	SATB1
1.66265793394677e-61	0.464336895920771	0.948	0.905	4.34435891560951e-57	CD4-GIMAP7	IL7R
4.24090085651894e-61	0.368437829003685	0.304	0.137	1.10810498479983e-56	CD4-GIMAP7	TUG1
5.66816351982875e-61	0.373317072314454	0.301	0.135	1.48103444609605e-56	CD4-GIMAP7	STAG3L3
6.26397321726114e-61	0.463480493432512	0.699	0.548	1.63671356193816e-56	CD4-GIMAP7	FCMR
1.23813790966191e-60	0.375323276817725	0.913	0.848	3.2351305441556e-56	CD4-GIMAP7	GIMAP4
3.22237985451357e-59	0.369201326504716	0.318	0.151	8.4197563218585e-55	CD4-GIMAP7	FAM174C
3.34564083103153e-59	0.37625260595836	0.27	0.115	8.74182492740229e-55	CD4-GIMAP7	GARS-DT
1.38709818457985e-58	0.314009711505159	0.213	0.075	3.62434884648869e-54	CD4-GIMAP7	ANKRD55
3.43228123005092e-58	0.414424139554546	0.887	0.802	8.96820762600006e-54	CD4-GIMAP7	ARL4C
4.04243694971077e-58	0.399739695775787	0.777	0.645	1.05624835058993e-53	CD4-GIMAP7	RNASET2
5.75982580813166e-58	0.323321567908105	0.964	0.93	1.50498488540672e-53	CD4-GIMAP7	CD3G
9.31708536759846e-58	0.4641018760877	0.563	0.395	2.4344612356998e-53	CD4-GIMAP7	MAML2
3.16021480290456e-57	0.499164483112489	0.375	0.2	8.25732525850933e-53	CD4-GIMAP7	LRRN3
4.39524367259059e-57	0.492711922077036	0.294	0.134	1.14843321921119e-52	CD4-GIMAP7	IFIT3
7.77661635527132e-57	0.324973976632698	0.263	0.111	2.03195208746884e-52	CD4-GIMAP7	RRN3P1
9.42827329959674e-57	0.368273764624196	0.329	0.162	2.46351353045163e-52	CD4-GIMAP7	DANCR
3.77470968523616e-56	0.368752326720171	0.266	0.115	9.86293893655356e-52	CD4-GIMAP7	AC008875.3
5.90649161484363e-56	0.476390102320102	0.655	0.511	1.54330719404249e-51	CD4-GIMAP7	CAMK4
2.1631991789432e-54	0.355782202576847	0.314	0.153	5.65222313466069e-50	CD4-GIMAP7	NSUN5P1
2.5880655734281e-53	0.337636186714885	0.378	0.203	6.76235653681029e-49	CD4-GIMAP7	CIAO2B
6.61092686151499e-53	0.362920231111893	0.883	0.795	1.72736907964525e-48	CD4-GIMAP7	RGS10
2.95574234070638e-52	0.433976694056451	0.293	0.138	7.72305916203169e-48	CD4-GIMAP7	ADTRP
1.51373921538314e-51	0.34456741660794	0.295	0.143	3.9552491958746e-47	CD4-GIMAP7	PA2G4P6
2.69979075828238e-51	0.329518776797006	0.232	0.097	7.05428327231602e-47	CD4-GIMAP7	AC024293.1
3.24637184757553e-51	0.350735265375941	0.326	0.167	8.4824450005301e-47	CD4-GIMAP7	SHFL
1.05980758642435e-50	0.375689117195053	0.329	0.174	2.76917124256817e-46	CD4-GIMAP7	LINC02273
1.07147295086967e-50	0.285966235218056	0.221	0.089	2.79965167332736e-46	CD4-GIMAP7	AC092338.3
2.97087027137603e-50	0.303533277541335	0.227	0.095	7.76258693207843e-46	CD4-GIMAP7	RNF216P1
1.10079707778735e-49	0.354963036891086	0.906	0.868	2.87627268455056e-45	CD4-GIMAP7	RIPOR2
1.14093206598193e-49	0.427422819960282	0.472	0.308	2.98114139520419e-45	CD4-GIMAP7	HIST1H1D
2.748060014067e-49	0.320437174723643	0.416	0.237	7.18040601075566e-45	CD4-GIMAP7	GPX1
9.17969837653074e-49	0.402706416438258	0.307	0.152	2.39856338880372e-44	CD4-GIMAP7	IFIT1
1.19157130020837e-47	0.434062276340931	0.655	0.526	3.11345665031446e-43	CD4-GIMAP7	RGCC
2.19569301439953e-46	0.377811842602995	0.504	0.332	5.73712627732454e-42	CD4-GIMAP7	MX1
4.44234016773396e-46	0.400794878326228	0.457	0.303	1.16073906242721e-41	CD4-GIMAP7	RETREG1
9.93547614819374e-46	0.467963043947338	0.497	0.354	2.59604056276154e-41	CD4-GIMAP7	MARCKSL1
1.67892918497124e-45	0.323110923404361	0.263	0.126	4.38687406741136e-41	CD4-GIMAP7	AC009950.1
2.35894298048149e-45	0.302354266775783	0.255	0.122	6.1636821137001e-41	CD4-GIMAP7	NCBP2AS2
2.77638025125763e-45	0.4499297322407	0.538	0.389	7.25440395851105e-41	CD4-GIMAP7	RFLNB
3.46607834827309e-45	0.299102835455639	0.275	0.134	9.05651611620275e-41	CD4-GIMAP7	SNHG3
5.00517252474752e-43	0.284951005591218	0.285	0.146	1.30780152899128e-38	CD4-GIMAP7	RO60
1.78162575272711e-42	0.288495714735204	0.245	0.117	4.65520992930067e-38	CD4-GIMAP7	HCP5
2.03311139741597e-42	1.40679321291869	0.214	0.095	5.31231677030819e-38	CD4-GIMAP7	HBB
3.49280680513568e-42	0.337580993990775	0.395	0.242	9.12635490113902e-38	CD4-GIMAP7	GIMAP5
6.23251591713375e-41	0.310832708253806	0.881	0.821	1.62849408398788e-36	CD4-GIMAP7	AAK1
9.11444211777132e-41	0.327971924661618	0.768	0.662	2.38151258095247e-36	CD4-GIMAP7	CYTIP
3.23655306242772e-40	0.279085975872502	0.241	0.113	8.45678949681738e-36	CD4-GIMAP7	RSAD2
1.02036022497893e-38	0.273620205491404	0.269	0.141	2.66609923184746e-34	CD4-GIMAP7	HMGN4
1.08863360657906e-38	0.261668118578858	0.241	0.119	2.84449075063042e-34	CD4-GIMAP7	7SK.4
2.92738637408557e-38	0.286740264491731	0.222	0.108	7.64896785684819e-34	CD4-GIMAP7	TASOR2
4.02775261655235e-38	0.330592356628542	0.688	0.583	1.05241148117896e-33	CD4-GIMAP7	ZRANB2
9.62147983494768e-38	0.307844082456329	0.749	0.64	2.51399646607348e-33	CD4-GIMAP7	CHURC1
1.34438629274567e-37	0.264714801158407	0.218	0.103	3.51274694431517e-33	CD4-GIMAP7	RAD51-AS1
3.56357165001866e-37	0.257408684662061	0.207	0.095	9.31125636433375e-33	CD4-GIMAP7	AC106795.1
3.02877814758121e-36	0.30416200054001	0.262	0.14	7.91389442181495e-32	CD4-GIMAP7	FBLN5
1.00886362238896e-35	0.313807897386394	0.874	0.819	2.63605975894012e-31	CD4-GIMAP7	FOXP1
2.82810163183633e-35	0.327993237588674	0.774	0.701	7.38954675382515e-31	CD4-GIMAP7	EIF2S3
3.12195007846838e-35	0.367312991317647	0.514	0.386	8.15734336003003e-31	CD4-GIMAP7	AC243960.1
5.28928350769531e-35	0.3573202864636	0.557	0.433	1.38203688772571e-30	CD4-GIMAP7	ABLIM1
1.28871639709333e-34	0.287612238421175	0.255	0.138	3.36728707396517e-30	CD4-GIMAP7	EEF1G
1.33247766401057e-34	0.312494224235196	0.565	0.436	3.48163088829322e-30	CD4-GIMAP7	SAMD9
1.70080318213161e-34	0.38309441941566	0.372	0.247	4.44402863459169e-30	CD4-GIMAP7	STMN1
7.74573589421281e-34	0.259516742885108	0.226	0.112	2.02388333179886e-29	CD4-GIMAP7	IFIT2
1.41082868206246e-33	0.285449987198102	0.846	0.75	3.686354263361e-29	CD4-GIMAP7	IFITM2
3.20007914779545e-33	0.26296271629264	0.285	0.162	8.36148680527473e-29	CD4-GIMAP7	SEPTIN2
7.66137794525684e-33	0.276367175101474	0.235	0.123	2.00184144331616e-28	CD4-GIMAP7	TRDMT1
1.10810109379753e-32	0.310376642190538	0.383	0.245	2.89535734798357e-28	CD4-GIMAP7	FHIT
1.40382151036343e-32	0.355403858500543	0.407	0.284	3.66804522442862e-28	CD4-GIMAP7	MLLT3
1.72109298308999e-32	0.300869928535665	0.318	0.195	4.49704385551583e-28	CD4-GIMAP7	AC005842.1
2.14117984760925e-32	0.294384119748928	0.793	0.728	5.5946888238182e-28	CD4-GIMAP7	JAK1
2.81150945486846e-32	0.300196253523854	0.448	0.303	7.3461930546258e-28	CD4-GIMAP7	CD40LG
3.70530380872648e-32	0.262176376121533	0.238	0.127	9.68158832182141e-28	CD4-GIMAP7	TASOR
3.89826823299484e-32	0.319392345368585	0.632	0.511	1.01857850659922e-27	CD4-GIMAP7	KLF13
1.18892582456854e-31	0.317260663849907	0.763	0.669	3.10654428701514e-27	CD4-GIMAP7	LBH
1.61891783068903e-31	0.25142961254924	0.219	0.112	4.23007039980738e-27	CD4-GIMAP7	PEBP1P3
3.17446946747211e-31	0.254732659745627	0.233	0.125	8.29457127155788e-27	CD4-GIMAP7	GUSBP3
3.95550953196167e-31	0.2584250716699	0.244	0.133	1.03353508560627e-26	CD4-GIMAP7	MTATP6P1
8.99347509854924e-31	0.267535085788023	0.329	0.203	2.34990510849993e-26	CD4-GIMAP7	NUTM2A-AS1
1.66560728110128e-30	0.26266923083709	0.25	0.14	4.35206526478952e-26	CD4-GIMAP7	MTLN
4.28826036551068e-30	0.311450790686794	0.759	0.695	1.12047955090428e-25	CD4-GIMAP7	GCC2
5.08852637046434e-30	0.270708789999652	0.591	0.431	1.32958105533863e-25	CD4-GIMAP7	AIF1
8.28996488784076e-30	0.266357539999373	0.277	0.161	2.16608492554391e-25	CD4-GIMAP7	ANK3
1.14718837747328e-29	0.351713147359196	0.391	0.274	2.99748851149994e-25	CD4-GIMAP7	ITGA6
1.80245907242892e-29	0.277695764540636	0.482	0.361	4.70964531034952e-25	CD4-GIMAP7	IFI6
2.00801615805346e-29	0.254175566630823	0.24	0.133	5.24674541937789e-25	CD4-GIMAP7	PRAG1
3.21225275161777e-29	0.274719700836758	0.763	0.692	8.39329521470206e-25	CD4-GIMAP7	SLFN5
4.97724181897986e-29	0.254313344464922	0.208	0.108	1.30050351488125e-24	CD4-GIMAP7	AC004889.1
1.23117804027445e-28	0.300755154837471	0.436	0.316	3.2169451014331e-24	CD4-GIMAP7	NFE2L2
1.25751101498168e-28	0.279010647395485	0.797	0.727	3.28575053104562e-24	CD4-GIMAP7	PRMT2
1.66681268623518e-28	0.28086859855628	0.455	0.331	4.35521486786389e-24	CD4-GIMAP7	TNFSF10
3.03930474543947e-28	0.286342628635677	0.776	0.719	7.94139936935879e-24	CD4-GIMAP7	RCAN3
3.92324733023186e-28	0.307331659958487	0.317	0.204	1.02510529491628e-23	CD4-GIMAP7	BACH2
6.03679135423879e-28	0.286207293985622	0.806	0.759	1.57735321294905e-23	CD4-GIMAP7	STK17B
9.38533751936399e-28	0.338943675442456	0.567	0.47	2.45229484043462e-23	CD4-GIMAP7	GIMAP2
2.1056424221797e-27	0.259040764162594	0.875	0.812	5.50183308491334e-23	CD4-GIMAP7	ATM
3.24045100533568e-27	0.297452874154412	0.432	0.316	8.46697443184159e-23	CD4-GIMAP7	MX2
7.82675167373668e-27	0.2679126955079	0.269	0.162	2.04505194483066e-22	CD4-GIMAP7	ZNF141
9.5185256147934e-27	0.340829178354442	0.517	0.421	2.48709555788937e-22	CD4-GIMAP7	CHD3
1.20684369200026e-26	0.263587195487591	0.747	0.671	3.15336188282747e-22	CD4-GIMAP7	SELENOH
4.3845721818672e-26	0.25610051821341	0.916	0.853	1.14564486540008e-21	CD4-GIMAP7	NOSIP
6.84859448618094e-26	0.292272530505145	0.44	0.326	1.78946925329422e-21	CD4-GIMAP7	SAMD3
8.1086747500481e-26	0.305502851200687	0.647	0.539	2.11871562544007e-21	CD4-GIMAP7	TRABD2A
2.05490234497949e-25	0.31436937873065	0.472	0.367	5.36925433719691e-21	CD4-GIMAP7	EIF2AK2
2.9887513903223e-25	0.322719058155887	0.363	0.252	7.80930850777315e-21	CD4-GIMAP7	TMEM161B-AS1
3.011910673345e-25	0.295955018612887	0.629	0.533	7.86982139838316e-21	CD4-GIMAP7	DENND2D
3.09798668738469e-25	0.267211300150765	0.836	0.804	8.09472941546745e-21	CD4-GIMAP7	NSA2
3.91648768680183e-25	0.31811000186252	0.591	0.498	1.02333906768445e-20	CD4-GIMAP7	OXNAD1
4.89174377892048e-25	0.267899646023069	0.35	0.241	1.27816373199413e-20	CD4-GIMAP7	TFAM
5.03686817197895e-24	0.25726792270292	0.803	0.755	1.31608328465638e-19	CD4-GIMAP7	PIK3IP1
1.07082835642338e-23	0.35925511979006	0.833	0.811	2.79796741249864e-19	CD4-GIMAP7	SNHG8
1.69858964558585e-23	0.284522282445803	0.607	0.521	4.43824488495126e-19	CD4-GIMAP7	EIF1AX
2.1538396725163e-23	0.27978811984021	0.315	0.214	5.62776768031785e-19	CD4-GIMAP7	EPHX2
1.01477176813765e-22	0.307344362400473	0.45	0.355	2.65149715296687e-18	CD4-GIMAP7	CHMP7
1.46408870520788e-22	0.298323866026003	0.474	0.374	3.82551737783766e-18	CD4-GIMAP7	TGFBR2
5.81089849257313e-22	0.321058524822823	0.354	0.256	1.51832966712443e-17	CD4-GIMAP7	AC013264.1
1.71685239274947e-20	0.266504983044215	0.523	0.431	4.48596361701508e-16	CD4-GIMAP7	KLF3
3.61477566815283e-19	0.267014617511308	0.399	0.308	9.44504734331652e-15	CD4-GIMAP7	LINC01550
7.9515396566525e-18	0.320235830881945	0.863	0.855	2.07765779688673e-13	CD4-GIMAP7	TRBC2
8.11924249453228e-18	0.25211604579462	0.505	0.421	2.12147687139634e-13	CD4-GIMAP7	FTX
7.65454826594915e-17	0.349369731373643	0.47	0.397	2.00005691640985e-12	CD4-GIMAP7	FKBP5
1.55579501871659e-16	0.258801002814895	0.491	0.414	4.06513680440457e-12	CD4-GIMAP7	OSBPL8
6.83432288098179e-15	0.265695865699966	0.271	0.196	1.78574022557173e-10	CD4-GIMAP7	EEA1
1.861755980679e-14	0.274518742722162	0.603	0.541	4.86458220191616e-10	CD4-GIMAP7	MAL
3.61450538520299e-13	0.269565630649311	0.318	0.243	9.44434112099688e-09	CD4-GIMAP7	ID3
2.53925504460949e-10	0.262013250396246	0.454	0.403	6.63481950606014e-06	CD4-GIMAP7	XBP1
1.30511479319985e-306	1.59705592291801	0.789	0.252	3.41013444315188e-302	CD4-ITGB1	ITGB1
1.73583679236821e-305	1.31659497015934	0.526	0.079	4.53556795477889e-301	CD4-ITGB1	MAF
8.35957126406495e-279	1.2555981031312	0.734	0.21	2.18427237558753e-274	CD4-ITGB1	AHNAK
8.83962430866797e-262	1.70256059331114	0.55	0.107	2.30970543561185e-257	CD4-ITGB1	KLRB1
1.90509987190306e-254	1.02694292114766	0.59	0.129	4.97783545529551e-250	CD4-ITGB1	ANXA2
2.30381277308321e-234	1.67921187202113	0.927	0.66	6.01963239478911e-230	CD4-ITGB1	S100A4
2.63205000327671e-216	1.22255655639138	0.896	0.538	6.87728345356172e-212	CD4-ITGB1	S100A11
6.10368905802705e-197	0.46819634704196	1	1	1.59483291397189e-192	CD4-ITGB1	B2M
1.06161866361222e-195	0.822097895795216	0.521	0.126	2.77390340615237e-191	CD4-ITGB1	MYO1F
6.45149336941922e-189	0.78937769067963	0.536	0.138	1.68571070249555e-184	CD4-ITGB1	ANXA5
3.23721746198999e-185	0.842869799586457	0.979	0.903	8.45852550643365e-181	CD4-ITGB1	SH3BGRL3
2.40956280813096e-183	1.31439054744919	0.801	0.418	6.29594666136538e-179	CD4-ITGB1	ANXA1
1.38719293439618e-154	0.565560791278973	0.329	0.057	3.62459641828379e-150	CD4-ITGB1	TNFRSF4
2.77700981339685e-149	1.11394208236013	0.954	0.784	7.25604894142463e-145	CD4-ITGB1	NEAT1
1.72122422947263e-147	0.648501793014483	0.985	0.986	4.49738678918904e-143	CD4-ITGB1	CD52
4.49323084832207e-145	0.482379961568571	0.22	0.023	1.17403628835807e-140	CD4-ITGB1	FUT7
9.96663014163063e-142	0.887994390780418	0.94	0.772	2.60418078970667e-137	CD4-ITGB1	S100A10
2.03130278959958e-140	1.14442547980081	0.6	0.244	5.30759105894473e-136	CD4-ITGB1	LIMS1
8.36130216294797e-140	0.84573103138206	0.84	0.496	2.18472464215668e-135	CD4-ITGB1	CLIC1
4.42711975882127e-138	0.775645812999041	0.641	0.26	1.15676212178241e-133	CD4-ITGB1	TRADD
3.5536157017923e-130	0.925822512123134	0.846	0.48	9.2852424672131e-126	CD4-ITGB1	KLF6
1.78860155122417e-120	0.759164535068526	0.909	0.704	4.67343699319363e-116	CD4-ITGB1	GSTK1
8.034465801982e-119	0.628710587768413	0.5	0.171	2.09932556939988e-114	CD4-ITGB1	PHACTR2
2.77751870679587e-118	0.529680923019342	0.295	0.062	7.25737862898694e-114	CD4-ITGB1	NPDC1
1.20308752969145e-115	0.758682909491562	0.959	0.918	3.14354740633079e-111	CD4-ITGB1	S100A6
1.28477476965073e-115	0.724311895593492	0.831	0.514	3.3569879956204e-111	CD4-ITGB1	CD99
1.29631883209427e-112	1.13040017302222	0.383	0.114	3.38715147637911e-108	CD4-ITGB1	LGALS1
7.633265811783e-112	0.780223497313123	0.862	0.583	1.99449602396078e-107	CD4-ITGB1	COTL1
1.55841595874787e-110	0.710381933908398	0.651	0.304	4.07198505861231e-106	CD4-ITGB1	OPTN
9.42343376446074e-108	0.649763724267221	0.965	0.879	2.46224900831595e-103	CD4-ITGB1	GAPDH
2.48990208819873e-107	0.466264352211011	0.999	0.989	6.50586516625447e-103	CD4-ITGB1	HLA-A
2.36278326798028e-104	0.720999026514464	0.956	0.898	6.17371640090568e-100	CD4-ITGB1	IL32
8.00399340996001e-104	0.39296219124406	0.207	0.032	2.09136343808845e-99	CD4-ITGB1	CTSH
9.8381283570689e-104	0.392247768558127	0.997	1	2.57060455841853e-99	CD4-ITGB1	TMSB4X
3.20106428672364e-100	0.716994875143372	0.663	0.336	8.36406087478019e-96	CD4-ITGB1	FLNA
1.20059873610948e-98	0.69459917314914	0.925	0.772	3.13704443758047e-94	CD4-ITGB1	EMP3
8.0401474432852e-97	0.781394129756281	0.845	0.594	2.10081012545599e-92	CD4-ITGB1	PPP2R5C
5.8676633586998e-96	0.546175165072539	0.236	0.047	1.53316175899467e-91	CD4-ITGB1	LGALS3
3.56220781306174e-94	0.453218325835323	0.352	0.103	9.30769279474901e-90	CD4-ITGB1	CD82
1.14192308146492e-93	0.520893823756173	0.264	0.061	2.9837308195597e-89	CD4-ITGB1	MIAT
8.99939041471902e-93	0.666384756319929	0.454	0.175	2.35145072146193e-88	CD4-ITGB1	CD84
5.70397090200581e-92	0.709481442794553	0.974	0.959	1.4903905569851e-87	CD4-ITGB1	VIM
7.40444818288559e-91	0.503319709538901	0.394	0.133	1.93470826570618e-86	CD4-ITGB1	YWHAH
2.67016129739393e-89	0.4889980127858	0.383	0.127	6.9768644539606e-85	CD4-ITGB1	ACTN4
1.731552042671e-87	0.717764101650185	0.685	0.367	4.52437233229506e-83	CD4-ITGB1	SYNE2
5.37221591321392e-87	0.440617621341209	0.231	0.049	1.40370629596366e-82	CD4-ITGB1	CYTOR
3.92657541871303e-86	0.667819697845455	0.639	0.338	1.02597489115553e-81	CD4-ITGB1	PLP2
1.20118496484123e-85	0.666314012882476	0.791	0.5	3.13857619463364e-81	CD4-ITGB1	TAGLN2
3.84774591443625e-85	0.734341453808633	0.566	0.273	1.00537752998305e-80	CD4-ITGB1	GPR183
9.4121309298813e-85	0.933180299775703	0.591	0.306	2.45929569066869e-80	CD4-ITGB1	CRIP1
2.10668371080508e-81	0.384764133475026	0.261	0.066	5.50455386796259e-77	CD4-ITGB1	CAPG
2.16160012401265e-79	0.7762803530355	0.671	0.403	5.64804496403266e-75	CD4-ITGB1	AQP3
3.36128249797581e-79	0.625084224690296	0.797	0.538	8.78269503896098e-75	CD4-ITGB1	SRGN
2.3177413356594e-76	0.459282052653619	0.973	0.947	6.05602633594445e-72	CD4-ITGB1	MYL6
3.85737119631704e-76	0.607403520172371	0.81	0.574	1.00789251988568e-71	CD4-ITGB1	LDHA
1.71591944043999e-74	0.350416312724683	0.233	0.059	4.48352590592565e-70	CD4-ITGB1	PIEZO1
3.87598323883772e-73	0.540250220173004	0.48	0.215	1.01275566047591e-68	CD4-ITGB1	TIMP1
1.00012835882236e-72	0.545872300713687	0.528	0.251	2.61323538876694e-68	CD4-ITGB1	MYO1G
1.41013106846678e-72	0.434173423349172	0.244	0.065	3.68453146879686e-68	CD4-ITGB1	PRDM1
3.24470620700302e-72	0.593724671916983	0.857	0.654	8.47809284827818e-68	CD4-ITGB1	LRRFIP1
1.78983688661965e-71	0.494952277054418	0.966	0.921	4.67666480104848e-67	CD4-ITGB1	UBC
2.43530030492915e-71	0.486240609144488	0.384	0.15	6.36319616674937e-67	CD4-ITGB1	GPRIN3
4.49738336194947e-70	0.406286558228554	0.31	0.101	1.17512129864378e-65	CD4-ITGB1	ERN1
4.59380856949659e-69	0.492842740317161	0.497	0.228	1.20031624112377e-64	CD4-ITGB1	CAPN2
1.6525806221019e-68	0.631945887517421	0.991	0.98	4.31802790749005e-64	CD4-ITGB1	LTB
1.25501284667549e-66	0.515831659309959	0.99	0.996	3.27922306707839e-62	CD4-ITGB1	ACTB
1.41704758072282e-66	0.497358993395528	0.596	0.31	3.70260362367065e-62	CD4-ITGB1	IL10RA
9.52017784893947e-66	0.554656297655014	0.9	0.756	2.4875272701494e-61	CD4-ITGB1	ARPC1B
5.79770244859699e-64	0.6634789840057	0.67	0.43	1.51488167279391e-59	CD4-ITGB1	RORA
1.40173530535584e-62	0.411241257389342	0.392	0.162	3.66259417936428e-58	CD4-ITGB1	RILPL2
3.4476519401835e-61	0.537349062786003	0.411	0.178	9.00836975450546e-57	CD4-ITGB1	TYMP
5.54476473499495e-61	0.355056700918934	0.273	0.09	1.44879157760683e-56	CD4-ITGB1	PHTF2
8.13888967239972e-61	0.551491297148835	0.725	0.464	2.12661048250132e-56	CD4-ITGB1	CAST
2.10161018934217e-60	0.380037022368997	0.322	0.121	5.49129726373215e-56	CD4-ITGB1	PREX1
2.24791258473317e-59	0.295108423830828	0.218	0.061	5.87357079264931e-55	CD4-ITGB1	STOM
2.25797600030338e-59	0.522558863677721	0.601	0.343	5.89986549119269e-55	CD4-ITGB1	EZR
6.63649296891284e-59	0.331786189365877	0.981	0.995	1.73404924784724e-54	CD4-ITGB1	FTH1
9.52776180958188e-59	0.454786547225193	0.937	0.835	2.48950888322565e-54	CD4-ITGB1	FXYD5
9.73761787295504e-59	0.534619662912135	0.616	0.356	2.54434217402442e-54	CD4-ITGB1	TXN
2.5470717389603e-58	0.460865465658702	0.438	0.205	6.65524374672936e-54	CD4-ITGB1	TPM4
8.01235834375299e-58	0.468452171298448	0.978	0.964	2.09354911163922e-53	CD4-ITGB1	PFN1
9.45166032106727e-58	0.312672098136814	0.261	0.085	2.46962432529167e-53	CD4-ITGB1	SLAMF1
9.18890007259507e-57	0.446506437743367	0.523	0.273	2.40096769996837e-52	CD4-ITGB1	SSBP4
7.4903309377951e-55	0.372800596162102	0.271	0.096	1.95714857073648e-50	CD4-ITGB1	ATP2B4
1.42922312436719e-54	0.445501920782048	0.938	0.846	3.73441710165904e-50	CD4-ITGB1	CYBA
5.82539822961394e-54	0.368471291718299	0.981	0.975	1.52211830341583e-49	CD4-ITGB1	CALM1
6.5159103266313e-53	0.369087835169138	0.361	0.154	1.70254220924549e-48	CD4-ITGB1	TNFRSF1B
9.08169505340332e-53	0.49864099998786	0.713	0.479	2.37295610050375e-48	CD4-ITGB1	DYNLL1
1.14415819902203e-52	0.415191573713705	0.376	0.167	2.98957095822466e-48	CD4-ITGB1	CD226
1.32147098223864e-52	0.277555413662308	0.997	0.999	3.45287152949135e-48	CD4-ITGB1	HLA-B
1.56640941404584e-52	0.318317208521938	0.242	0.081	4.09287115796039e-48	CD4-ITGB1	VCL
5.69832093802349e-52	0.405185705102055	0.966	0.916	1.48891427789616e-47	CD4-ITGB1	ARPC2
1.26904287045351e-51	0.491146421489117	0.816	0.608	3.31588211620799e-47	CD4-ITGB1	LCP1
1.43980279742841e-51	0.411202201728462	0.411	0.192	3.7620607294007e-47	CD4-ITGB1	NABP1
2.01331133853453e-51	0.454579437315993	0.506	0.261	5.26058119645688e-47	CD4-ITGB1	DOK2
1.66824365486231e-50	0.520010875378383	0.66	0.427	4.35895384578973e-46	CD4-ITGB1	PBXIP1
3.07529658203964e-50	0.556924784628616	0.559	0.336	8.03544243921138e-46	CD4-ITGB1	ALOX5AP
2.50072080939168e-49	0.459698886507877	0.418	0.207	6.53413340285953e-45	CD4-ITGB1	CLDND1
3.40884796246064e-49	0.358110847730971	0.321	0.133	8.90697884111341e-45	CD4-ITGB1	GLIPR2
1.09514159325573e-48	0.492700681934699	0.621	0.387	2.86149546901789e-44	CD4-ITGB1	CORO1B
1.65211102566695e-48	0.412875232684563	0.33	0.139	4.31680089896516e-44	CD4-ITGB1	PYHIN1
1.82978435888388e-48	0.463795011684843	0.429	0.217	4.78104355132769e-44	CD4-ITGB1	GATA3
2.55525990275856e-48	0.490358624145482	0.739	0.512	6.67663859991783e-44	CD4-ITGB1	EIF3A
6.56722278682086e-48	0.349811138763798	0.976	0.96	1.71594964196842e-43	CD4-ITGB1	CFL1
8.06431067169641e-48	0.48540763302703	0.883	0.754	2.10712373540756e-43	CD4-ITGB1	CD2
1.45774097433615e-47	0.447892995369191	0.569	0.325	3.80893139184292e-43	CD4-ITGB1	VMP1
7.8211872688387e-47	0.516973479528063	0.707	0.484	2.04359802147486e-42	CD4-ITGB1	CFLAR
2.04621433099596e-46	0.485145663080463	0.612	0.385	5.34655342545934e-42	CD4-ITGB1	ODF2L
2.37054340115081e-46	0.44101740886595	0.806	0.602	6.19399285286694e-42	CD4-ITGB1	ITGB2
2.88437310488421e-46	0.331320693262358	0.328	0.14	7.53657848575195e-42	CD4-ITGB1	GALM
5.52149582178229e-46	0.48085860621372	0.674	0.459	1.44271164327349e-41	CD4-ITGB1	TGFB1
5.92671702287374e-46	0.435432351786491	0.475	0.256	1.54859189090668e-41	CD4-ITGB1	IQGAP2
9.00796842928959e-46	0.392504543033197	0.502	0.274	2.35369207088908e-41	CD4-ITGB1	PDIA6
9.49704349433632e-46	0.286075200628908	0.997	0.995	2.48148249463514e-41	CD4-ITGB1	HLA-C
1.58372202840175e-45	0.458231326469865	0.559	0.329	4.13810728801094e-41	CD4-ITGB1	TTC39C
3.51017672534014e-45	0.436562953270823	0.758	0.553	9.17174076564125e-41	CD4-ITGB1	PPP1CA
1.08245244156576e-44	0.521115993167523	0.633	0.417	2.82833998456717e-40	CD4-ITGB1	MACF1
3.51689867091048e-44	0.404430975586213	0.515	0.291	9.18930453722199e-40	CD4-ITGB1	JPT1
4.87797986479526e-44	0.382429670674681	0.369	0.173	1.27456735887235e-39	CD4-ITGB1	TRIB2
7.43663218109935e-44	0.452690814373649	0.632	0.414	1.94311762259945e-39	CD4-ITGB1	YWHAQ
2.34124019974773e-43	0.300279007715643	0.278	0.113	6.11742651792084e-39	CD4-ITGB1	SLCO3A1
2.37630693640773e-43	0.415437447596601	0.859	0.708	6.20905239413976e-39	CD4-ITGB1	YWHAZ
3.06045790254473e-43	0.371706611806721	0.936	0.889	7.99667045355913e-39	CD4-ITGB1	ARPC3
4.02136167990968e-43	0.43572589995619	0.764	0.57	1.0507415933436e-38	CD4-ITGB1	SEC61B
1.17668185097685e-42	0.38066645617639	0.271	0.112	3.0745520084174e-38	CD4-ITGB1	PTGER2
2.54862102933927e-42	0.405680058619425	0.463	0.252	6.65929188756058e-38	CD4-ITGB1	SH3BP5
2.81844438150961e-42	0.377235855124569	0.462	0.246	7.36431332444646e-38	CD4-ITGB1	REEP5
3.0309914340838e-42	0.312105758529111	0.261	0.103	7.91967751811756e-38	CD4-ITGB1	ATXN1
5.26768701392391e-42	0.380833908653341	0.517	0.29	1.37639393986818e-37	CD4-ITGB1	MDFIC
5.5813298651277e-42	0.341487663441533	0.945	0.897	1.45834568045922e-37	CD4-ITGB1	MYL12B
9.351462320764e-42	0.468787448875676	0.974	0.97	2.44344358979243e-37	CD4-ITGB1	ACTG1
2.18028571435841e-41	0.346516114479584	0.299	0.13	5.69686854304708e-37	CD4-ITGB1	RAB11FIP1
2.55815033974396e-41	0.454878494025044	0.381	0.196	6.684191022717e-37	CD4-ITGB1	GLIPR1
3.96807665306029e-41	0.391547927621872	0.523	0.302	1.03681874867812e-36	CD4-ITGB1	TBCB
2.12563275464589e-40	0.323929044206564	0.309	0.14	5.55406582461426e-36	CD4-ITGB1	MAP4
3.74592067219346e-40	0.412231261315454	0.481	0.271	9.7877161243743e-36	CD4-ITGB1	MAP3K1
1.01741484473565e-39	0.384212506155009	0.543	0.309	2.65840324780979e-35	CD4-ITGB1	CD40LG
1.16898727598939e-39	0.474879551815777	0.395	0.206	3.05444685343268e-35	CD4-ITGB1	LPAR6
1.30926295702722e-39	0.37098752886562	0.377	0.19	3.42097318041643e-35	CD4-ITGB1	CORO7
2.45014203834206e-39	0.345564930515992	0.385	0.195	6.40197613198398e-35	CD4-ITGB1	CCDC167
4.39812539820106e-39	0.399273926582818	0.499	0.292	1.14918618529596e-34	CD4-ITGB1	CAPNS1
4.93940783425908e-39	0.395885180525182	0.411	0.219	1.29061787301356e-34	CD4-ITGB1	ATP2B1
1.04606605350777e-38	0.301619521280995	0.357	0.172	2.73326599121045e-34	CD4-ITGB1	ELOVL5
4.81291867447441e-38	0.336427118176077	0.318	0.149	1.25756752045342e-33	CD4-ITGB1	CDC42EP3
5.77954406767601e-38	0.360462777473832	0.919	0.829	1.51013706944306e-33	CD4-ITGB1	PSME1
7.25875143015995e-38	0.409551130837702	0.947	0.851	1.89663916118649e-33	CD4-ITGB1	JUND
9.06989381858484e-38	0.39182052659486	0.643	0.423	2.36987255585803e-33	CD4-ITGB1	CAPZA1
1.142537606995e-37	0.406441690185938	0.588	0.372	2.98533651331723e-33	CD4-ITGB1	DSTN
1.2655938960747e-37	0.39300008992537	0.876	0.737	3.30687029105358e-33	CD4-ITGB1	TPM3
2.95837688674367e-37	0.347133288144906	0.386	0.2	7.72994296737254e-33	CD4-ITGB1	MPRIP
3.37222204550663e-37	0.337493825099224	0.408	0.218	8.81127898270427e-33	CD4-ITGB1	C4orf48
4.68876591619624e-37	0.286039612788007	0.969	0.955	1.22512764624292e-32	CD4-ITGB1	HINT1
9.04425285934238e-37	0.379912866012726	0.57	0.365	2.36317282961757e-32	CD4-ITGB1	OSTF1
2.26040609860559e-36	0.365687987434682	0.419	0.227	5.90621509504655e-32	CD4-ITGB1	NCOA7
2.96558091639089e-36	0.437658769237889	0.718	0.531	7.74876637643774e-32	CD4-ITGB1	EVI2B
3.20227281307499e-36	0.389162423475391	0.436	0.241	8.36721863328365e-32	CD4-ITGB1	IL6R
5.4055026598693e-36	0.358957630486383	0.492	0.288	1.41240378999725e-31	CD4-ITGB1	CKLF
6.72102253740917e-36	0.374004664355576	0.532	0.325	1.75613597879964e-31	CD4-ITGB1	SYTL1
7.81845519968794e-36	0.263779426303508	0.974	0.987	2.04288415912646e-31	CD4-ITGB1	MYL12A
8.12761962234072e-36	0.381183710725125	0.666	0.455	2.12366573112141e-31	CD4-ITGB1	ARF6
8.70944422241652e-36	0.391265866667909	0.828	0.688	2.27569068087521e-31	CD4-ITGB1	PPIB
1.74058927389475e-35	0.420369644830925	0.651	0.464	4.54798571375959e-31	CD4-ITGB1	ANXA6
9.10771722581188e-35	0.389660635050788	0.45	0.258	2.37975543393239e-30	CD4-ITGB1	CD28
1.1060143599794e-34	0.398186704040318	0.697	0.506	2.88990492119017e-30	CD4-ITGB1	ARHGAP15
2.39869086284303e-34	0.262261364767184	0.236	0.098	6.26753935552256e-30	CD4-ITGB1	OGDH
2.5994401510825e-34	0.513744787983397	0.443	0.262	6.79207717076346e-30	CD4-ITGB1	PPP1R15A
2.69959199919135e-34	0.274050341816066	0.226	0.092	7.05376393468708e-30	CD4-ITGB1	SLAMF6
8.8346487828837e-34	0.404017854645948	0.401	0.224	2.30840538047968e-29	CD4-ITGB1	USP10
9.52902413772522e-34	0.369109397104381	0.497	0.302	2.48983871694622e-29	CD4-ITGB1	CDC14A
2.2681483425908e-33	0.407992230783464	0.572	0.376	5.9264448043555e-29	CD4-ITGB1	TNFRSF25
1.2067508792635e-32	0.333731185476248	0.444	0.257	3.1531193724276e-28	CD4-ITGB1	RGS19
1.30346411630922e-32	0.267303330292804	0.305	0.147	3.40582138950435e-28	CD4-ITGB1	APOBEC3C
1.3841070234119e-32	0.415189166197793	0.767	0.61	3.61653324147296e-28	CD4-ITGB1	MYH9
1.38735595122154e-32	0.522493522137689	0.763	0.591	3.62502236494675e-28	CD4-ITGB1	SAT1
1.48198431526983e-32	0.300396022650584	0.3	0.144	3.87227681736855e-28	CD4-ITGB1	HSPA1A
2.49954470201704e-32	0.310063845792324	0.347	0.181	6.53106035190031e-28	CD4-ITGB1	MFSD10
3.10785098451735e-32	0.372780910000158	0.546	0.347	8.12050383744539e-28	CD4-ITGB1	SLC9A3R1
3.54590968324378e-32	0.370281260231446	0.7	0.509	9.26510741134768e-28	CD4-ITGB1	PRDX1
7.01249555934819e-32	0.418485389877248	0.8	0.662	1.83229496470209e-27	CD4-ITGB1	RNASET2
7.22603682685561e-32	0.404353374164369	0.751	0.576	1.8880911624891e-27	CD4-ITGB1	TSPO
7.27140786805455e-32	0.356021326070507	0.606	0.404	1.89994616184397e-27	CD4-ITGB1	ARHGDIA
1.16190805495288e-31	0.346283334013655	0.323	0.166	3.03594955678639e-27	CD4-ITGB1	TMEM156
1.33050336781181e-31	0.279901013419407	0.265	0.124	3.47647224975548e-27	CD4-ITGB1	PRNP
1.87024738845926e-31	0.364930421137964	0.71	0.524	4.8867694013052e-27	CD4-ITGB1	PKM
1.99091503263775e-31	0.401215997183017	0.454	0.276	5.20206188877917e-27	CD4-ITGB1	CMTM6
2.44204207923617e-31	0.338317377119696	0.333	0.173	6.38081174883619e-27	CD4-ITGB1	MIS18BP1
6.2473800598904e-31	0.352336030712388	0.489	0.295	1.63237793584876e-26	CD4-ITGB1	ARID5B
7.146861744525e-31	0.274871360439976	0.214	0.089	1.86740350522694e-26	CD4-ITGB1	CRIP2
1.07171597299371e-30	0.369538527723711	0.672	0.488	2.80028666583528e-26	CD4-ITGB1	TPI1
1.6778749353068e-30	0.443998012323978	0.644	0.465	4.38411941846314e-26	CD4-ITGB1	IFI16
1.72616365815891e-30	0.346741577149377	0.847	0.729	4.51029302240343e-26	CD4-ITGB1	GNAI2
1.73769418680812e-30	0.360644699227298	0.717	0.541	4.54042114071093e-26	CD4-ITGB1	DEK
2.31055719367089e-30	0.451964884674711	0.699	0.507	6.03725489134267e-26	CD4-ITGB1	IRF1
2.33594890732842e-30	0.260604440641098	0.347	0.18	6.10360089995842e-26	CD4-ITGB1	CAPN1
2.34089777732976e-30	0.360258472656212	0.556	0.357	6.11653180238494e-26	CD4-ITGB1	SPTAN1
2.36055462220374e-30	0.299257562249378	0.329	0.17	6.16789317235615e-26	CD4-ITGB1	RNF19A
3.05598166318284e-30	0.43293728860199	0.468	0.292	7.98497448773043e-26	CD4-ITGB1	AC058791.1
5.51409046040162e-30	0.302949306144161	0.957	0.923	1.44077669639834e-25	CD4-ITGB1	HSP90AA1
6.63524476168697e-30	0.311385816880461	0.363	0.197	1.73372310378119e-25	CD4-ITGB1	CTSB
9.37801590935036e-30	0.332685865872485	0.361	0.195	2.45038177695416e-25	CD4-ITGB1	AC016831.5
1.60598533982465e-29	0.344506672757873	0.799	0.654	4.19627909442784e-25	CD4-ITGB1	ICAM3
2.73641432196421e-29	0.310591201088697	0.438	0.257	7.14997698186028e-25	CD4-ITGB1	FBXW5
3.37104864285415e-29	0.318300441914813	0.356	0.192	8.80821299891361e-25	CD4-ITGB1	IER5
7.36267501405396e-29	0.265935932985049	0.302	0.152	1.92379335442216e-24	CD4-ITGB1	SP140
7.88281878019253e-29	0.371210012783222	0.798	0.654	2.05970171907651e-24	CD4-ITGB1	PSMB9
1.01905600754888e-28	0.256116306456895	0.95	0.944	2.66269144212447e-24	CD4-ITGB1	YBX1
1.06372855920318e-28	0.381546557912258	0.901	0.774	2.77941635234199e-24	CD4-ITGB1	ANKRD12
1.43852274474444e-28	0.342929203961626	0.48	0.287	3.75871607974273e-24	CD4-ITGB1	CD4
1.56160280733901e-28	0.332273721757223	0.4	0.233	4.08031197529609e-24	CD4-ITGB1	CD63
2.61989436579191e-28	0.395213042975703	0.434	0.259	6.84552198837767e-24	CD4-ITGB1	SEPT9
2.66569154271456e-28	0.32411193413898	0.464	0.284	6.96518543195887e-24	CD4-ITGB1	SEC11C
3.3192491532641e-28	0.367177438771509	0.573	0.388	8.67286611256376e-24	CD4-ITGB1	EMB
6.19932436309463e-28	0.315133326966576	0.477	0.296	1.619821462833e-23	CD4-ITGB1	CTSC
6.5430563220656e-28	0.368374214488721	0.793	0.632	1.70963518639252e-23	CD4-ITGB1	IL2RG
7.65883729689949e-28	0.298576824297787	0.234	0.11	2.00117759730687e-23	CD4-ITGB1	LMO4
7.83795133297536e-28	0.267917927996574	0.328	0.174	2.04797830379313e-23	CD4-ITGB1	TMX4
1.29605403287436e-27	0.388179129060763	0.652	0.487	3.38645958249741e-23	CD4-ITGB1	MBP
1.5646940863689e-27	0.332882899875427	0.732	0.573	4.08838917827331e-23	CD4-ITGB1	MSN
1.82910583194584e-27	0.335332558059661	0.765	0.594	4.77927062829128e-23	CD4-ITGB1	EID1
2.20756739835086e-27	0.328025207007054	0.474	0.298	5.76815285515097e-23	CD4-ITGB1	SSR3
3.0649119006831e-27	0.337574722340639	0.579	0.398	8.00830830529486e-23	CD4-ITGB1	TLN1
3.2980581114022e-27	0.423756237381558	0.594	0.427	8.6174960392828e-23	CD4-ITGB1	CD6
3.50440979103513e-27	0.349303563386842	0.711	0.559	9.15667234299569e-23	CD4-ITGB1	CSTB
4.51373275570673e-27	0.380988827392806	0.553	0.364	1.17939323173861e-22	CD4-ITGB1	BIRC3
4.87372345229881e-27	0.306754977782729	0.436	0.26	1.27345520085115e-22	CD4-ITGB1	CDC25B
5.92707082690699e-27	0.302172540322465	0.296	0.153	1.54868433636253e-22	CD4-ITGB1	SMC4
6.3876615213663e-27	0.51663365568212	0.511	0.341	1.6690320789178e-22	CD4-ITGB1	TNFSF10
6.46715801907909e-27	0.287031983322703	0.286	0.147	1.68980371880518e-22	CD4-ITGB1	TIAM1
7.13944495235836e-27	0.30896389693584	0.486	0.301	1.86546557160172e-22	CD4-ITGB1	FERMT3
9.84924668786608e-27	0.298031186859371	0.533	0.347	2.57350966707253e-22	CD4-ITGB1	CHMP2A
1.17688790997545e-26	0.311373009261906	0.428	0.255	3.07509041997485e-22	CD4-ITGB1	RAP2B
1.39929534903393e-26	0.25933410972668	0.232	0.109	3.65621881749076e-22	CD4-ITGB1	ARL4A
1.47340282424791e-26	0.35613446486497	0.787	0.634	3.84985423947735e-22	CD4-ITGB1	PCSK7
1.55234524304528e-26	0.315863860410911	0.642	0.469	4.05612288555302e-22	CD4-ITGB1	ARPC4
1.74037496463356e-26	0.344972296691027	0.532	0.346	4.54742574509103e-22	CD4-ITGB1	INPP4B
2.10805749467853e-26	0.267373601425056	0.351	0.193	5.50814342784553e-22	CD4-ITGB1	SIAH2
2.27478415604767e-26	0.317571317614854	0.55	0.38	5.94378352133697e-22	CD4-ITGB1	CASP4
3.07083538592915e-26	0.320407654065999	0.828	0.708	8.02378577989427e-22	CD4-ITGB1	CAPZB
3.99980175837732e-26	0.296140706152895	0.818	0.681	1.04510820144641e-21	CD4-ITGB1	HNRNPF
4.14741453846532e-26	0.307254536962712	0.555	0.37	1.0836779447556e-21	CD4-ITGB1	PGAM1
4.96340588944081e-26	0.3356444685036	0.788	0.631	1.29688832485199e-21	CD4-ITGB1	SPOCK2
8.92736792715361e-26	0.274759573103778	0.422	0.253	2.33263196568597e-21	CD4-ITGB1	SMAP1
1.09467257623343e-25	0.274766581768908	0.497	0.311	2.86026997444032e-21	CD4-ITGB1	VCP
1.94800439173971e-25	0.319899146319033	0.534	0.361	5.08994067517669e-21	CD4-ITGB1	STK10
2.01383503747118e-25	0.295477017386644	0.47	0.301	5.26194956940845e-21	CD4-ITGB1	DHRS7
2.78610967159396e-25	0.289894712233139	0.302	0.161	7.27982596090786e-21	CD4-ITGB1	PFKL
2.85606292279698e-25	0.297225968235095	0.362	0.208	7.46260681097622e-21	CD4-ITGB1	MXD4
4.90046246764932e-25	0.46720154556083	0.535	0.373	1.28044183817209e-20	CD4-ITGB1	AES
5.308028035184e-25	0.328828233715653	0.832	0.66	1.38693464531323e-20	CD4-ITGB1	IER2
5.71986484926885e-25	0.315042799964918	0.655	0.485	1.49454348646546e-20	CD4-ITGB1	FMNL1
5.8138443126709e-25	0.288779341916661	0.231	0.113	1.51909938045778e-20	CD4-ITGB1	LGALS9
6.73481735214533e-25	0.343497100923288	0.28	0.15	1.75974042594205e-20	CD4-ITGB1	CTSA
8.37297180396862e-25	0.365449202840892	0.562	0.398	2.18777380265896e-20	CD4-ITGB1	NFKBIA
9.80753330878517e-25	0.289370641817596	0.493	0.321	2.56261037825248e-20	CD4-ITGB1	SIT1
1.43311221444821e-24	0.327095869440971	0.511	0.343	3.74457890513173e-20	CD4-ITGB1	DIAPH1
1.46196260956834e-24	0.320598692121815	0.782	0.638	3.81996210254111e-20	CD4-ITGB1	FAM107B
2.63582905841592e-24	0.398515469518608	0.617	0.447	6.88715774673495e-20	CD4-ITGB1	CD74
3.39265476792889e-24	0.272839306020188	0.484	0.312	8.86466764312139e-20	CD4-ITGB1	GNB2
4.37334496527191e-24	0.317363076682115	0.969	0.951	1.1427113059759e-19	CD4-ITGB1	TRAC
5.1692723319006e-24	0.278460047469477	0.232	0.114	1.35067916760231e-19	CD4-ITGB1	KLRG1
5.34121219913115e-24	0.293785734297624	0.518	0.346	1.39560533551098e-19	CD4-ITGB1	GNB1
6.88502169631105e-24	0.310007659216442	0.498	0.327	1.79898731902911e-19	CD4-ITGB1	RNPEPL1
7.64329546485267e-24	0.427440658296845	0.486	0.334	1.99711667201135e-19	CD4-ITGB1	IKZF3
8.33699459580338e-24	0.303788000616079	0.817	0.699	2.17837331793746e-19	CD4-ITGB1	RHOA
8.89325871773401e-24	0.293537358431326	0.552	0.378	2.32371957035672e-19	CD4-ITGB1	WDR1
2.1955379034157e-23	0.328305984996068	0.357	0.214	5.73672098783488e-19	CD4-ITGB1	SLC4A7
2.89574837560986e-23	0.312684581412213	0.683	0.525	7.566300930631e-19	CD4-ITGB1	ARF1
5.65449890063077e-23	0.312190886525192	0.506	0.346	1.47746401774581e-18	CD4-ITGB1	P4HB
6.52502784230041e-23	0.323304634517316	0.594	0.433	1.70492452491467e-18	CD4-ITGB1	M6PR
6.55567245019792e-23	0.322311587694358	0.546	0.38	1.71293165451222e-18	CD4-ITGB1	CCND2
6.62427002277351e-23	0.278428398785055	0.415	0.26	1.73085551425049e-18	CD4-ITGB1	PPP1R14B
1.6893376915779e-22	0.308064663753464	0.748	0.599	4.41407045432389e-18	CD4-ITGB1	EIF4G2
1.94508731069316e-22	0.353419696990358	0.509	0.338	5.08231863411016e-18	CD4-ITGB1	DUSP1
2.15692868370639e-22	0.25381084458949	0.434	0.269	5.63583895765643e-18	CD4-ITGB1	CCDC107
2.47725051393641e-22	0.305648825558297	0.56	0.394	6.47280786786444e-18	CD4-ITGB1	IQGAP1
3.10153245430056e-22	0.288768029580793	0.413	0.26	8.10399414984194e-18	CD4-ITGB1	PTPN7
3.13609951157108e-22	0.290838990284878	0.68	0.521	8.19431441378409e-18	CD4-ITGB1	PDIA3
3.2225134121365e-22	0.268437637661643	0.464	0.296	8.42010529457147e-18	CD4-ITGB1	HERPUD1
3.34508262771226e-22	0.293362875393357	0.395	0.251	8.74036639794935e-18	CD4-ITGB1	CDK2AP2
4.06431155298156e-22	0.269673821556794	0.927	0.866	1.06196396567855e-17	CD4-ITGB1	YWHAB
5.65113691797148e-22	0.259704159417271	0.407	0.254	1.47658556529677e-17	CD4-ITGB1	ITGB7
8.6922024035141e-22	0.30989723714796	0.755	0.621	2.2711855660142e-17	CD4-ITGB1	CD47
9.44331734590152e-22	0.278568435844214	0.637	0.461	2.46744438931061e-17	CD4-ITGB1	SH3KBP1
1.28471184561916e-21	0.318819614926575	0.505	0.346	3.3568235814183e-17	CD4-ITGB1	TAP1
1.36486351290092e-21	0.284541414925137	0.853	0.73	3.56625187285881e-17	CD4-ITGB1	CD44
1.8644246323082e-21	0.279067185029514	0.314	0.184	4.87155512175809e-17	CD4-ITGB1	RABGAP1L
1.89337239577163e-21	0.309079418176962	0.401	0.25	4.9471927329117e-17	CD4-ITGB1	ATP8B2
2.43314486046442e-21	0.297814036881098	0.614	0.452	6.35756420590749e-17	CD4-ITGB1	TMEM50A
2.62309236279202e-21	0.274519384999587	0.492	0.325	6.85387803473927e-17	CD4-ITGB1	TMEM173
2.89199886177093e-21	0.380423399909586	0.346	0.207	7.55650382592127e-17	CD4-ITGB1	KIAA1551
3.81990981526269e-21	0.354962650736303	0.548	0.395	9.98104235629989e-17	CD4-ITGB1	EML4
5.38910968225046e-21	0.290284221219532	0.739	0.572	1.40812046887522e-16	CD4-ITGB1	FNBP1
1.27990393044951e-20	0.30961827322114	0.528	0.376	3.34426097987154e-16	CD4-ITGB1	ICAM2
2.09754217786349e-20	0.330970335391127	0.695	0.545	5.4806679565395e-16	CD4-ITGB1	CNN2
2.1685900236817e-20	0.29075010572435	0.758	0.616	5.66630887287791e-16	CD4-ITGB1	PSME2
2.27766870281248e-20	0.292338566439557	0.534	0.376	5.95132055357873e-16	CD4-ITGB1	WNK1
3.17332470213734e-20	0.293017708549205	0.555	0.393	8.29158011421467e-16	CD4-ITGB1	HSPA5
3.76257813507804e-20	0.271999143343456	0.734	0.583	9.8312404091454e-16	CD4-ITGB1	SEC61G
4.07203880720978e-20	0.257376909568877	0.402	0.254	1.06398301993584e-15	CD4-ITGB1	STAT5B
5.13249361809664e-20	0.253896717509306	0.425	0.272	1.34106925747247e-15	CD4-ITGB1	STK24
6.94931734408939e-20	0.361458698817413	0.422	0.277	1.81578712883712e-15	CD4-ITGB1	PARP14
7.40373664947033e-20	0.279776262043668	0.603	0.435	1.9345223491401e-15	CD4-ITGB1	PPP1R12A
7.60742969970754e-20	0.30680555407161	0.776	0.64	1.98774530623658e-15	CD4-ITGB1	CYLD
1.178881634044e-19	0.28368639175612	0.418	0.277	3.08029982159356e-15	CD4-ITGB1	RNF149
1.3923876843045e-19	0.255882394256374	0.771	0.63	3.63816978031924e-15	CD4-ITGB1	VAMP8
1.41180641870221e-19	0.313127821692373	0.802	0.665	3.68890899142701e-15	CD4-ITGB1	SAMHD1
1.48659379534094e-19	0.256319078629496	0.626	0.465	3.88432092784633e-15	CD4-ITGB1	SEC11A
1.49817266821131e-19	0.277241179651146	0.991	0.976	3.91457536476934e-15	CD4-ITGB1	PTPRC
1.64860712291632e-19	0.317822632048231	0.303	0.183	4.30764555146805e-15	CD4-ITGB1	TNFAIP3
2.54117781192825e-19	0.250300945165509	0.446	0.289	6.63984350478731e-15	CD4-ITGB1	GSDMD
3.26827332317371e-19	0.281798073863078	0.746	0.594	8.53967136612058e-15	CD4-ITGB1	GUK1
3.64699314242357e-19	0.296973099986721	0.445	0.298	9.52922838183856e-15	CD4-ITGB1	SEPT7
5.01028471069074e-19	0.253243719783695	0.901	0.844	1.30913729205638e-14	CD4-ITGB1	SUB1
1.04252717573156e-18	0.29949937758658	0.423	0.283	2.72401925746899e-14	CD4-ITGB1	CD5
1.12631330877621e-18	0.306500835868837	0.563	0.401	2.94294404450137e-14	CD4-ITGB1	LAT
1.20742948188954e-18	0.268535680547548	0.759	0.624	3.15489249322919e-14	CD4-ITGB1	EIF5A
1.25792745971417e-18	0.269508834251229	0.473	0.324	3.28683865948716e-14	CD4-ITGB1	ANP32E
1.29272193263035e-18	0.26720453817239	0.528	0.376	3.37775313776984e-14	CD4-ITGB1	RHOG
1.44223192417708e-18	0.254857106686388	0.562	0.4	3.76840779468231e-14	CD4-ITGB1	UBE2L3
1.48553429367601e-18	0.276019681218605	0.768	0.635	3.88155255594605e-14	CD4-ITGB1	CAP1
2.12776898552223e-18	0.268274570111429	0.661	0.511	5.55964758227103e-14	CD4-ITGB1	COPE
3.18565617207129e-18	0.336699956884992	0.545	0.402	8.32380101200507e-14	CD4-ITGB1	AC004687.1
3.49117845819552e-18	0.283976041877628	0.396	0.253	9.12210019341906e-14	CD4-ITGB1	ITGAL
3.89537541569783e-18	0.323016392930009	0.591	0.444	1.01782264236769e-13	CD4-ITGB1	HMGB2
3.95699762282679e-18	0.320944335636494	0.613	0.468	1.03392390886841e-13	CD4-ITGB1	SNX6
4.0659849839248e-18	0.280403225506075	0.668	0.531	1.06240121644971e-13	CD4-ITGB1	SPCS2
5.1196009350352e-18	0.274302499277771	0.805	0.697	1.33770052831535e-13	CD4-ITGB1	ACTR3
1.51233977019252e-17	0.272290081901818	0.36	0.23	3.95159258553603e-13	CD4-ITGB1	MINOS1
2.2327941297868e-17	0.250386818240312	0.444	0.301	5.83406778171994e-13	CD4-ITGB1	LRP10
2.47841654722227e-17	0.260028214819799	0.726	0.6	6.47585459623708e-13	CD4-ITGB1	CIB1
2.66931316526893e-17	0.266512841922578	0.675	0.528	6.9746483695312e-13	CD4-ITGB1	HCLS1
3.32986085429185e-17	0.257608483394182	0.26	0.15	8.70059342617918e-13	CD4-ITGB1	TSHZ2
4.72274054980402e-17	0.280790517606861	0.497	0.355	1.23400487825829e-12	CD4-ITGB1	CANX
5.70486532648637e-17	0.342315517833348	0.588	0.457	1.49062426115762e-12	CD4-ITGB1	PAG1
7.11807538473329e-17	0.375341699631198	0.6	0.444	1.85988191727696e-12	CD4-ITGB1	JUN
1.01238618439883e-16	0.262009189933324	0.31	0.192	2.6452638612157e-12	CD4-ITGB1	ZBTB38
1.31834089872581e-16	0.27156879662456	0.776	0.647	3.44469293428067e-12	CD4-ITGB1	ACTR2
2.34823174480831e-16	0.256956226432783	0.342	0.219	6.13569472600962e-12	CD4-ITGB1	PLEC
2.36032380103749e-16	0.365551613055613	0.516	0.369	6.16729005973085e-12	CD4-ITGB1	FOSB
2.87519651671189e-16	0.273094691304657	0.531	0.372	7.51260097851649e-12	CD4-ITGB1	SLC2A3
3.17871570597652e-16	0.29148625541814	0.521	0.381	8.30566626814605e-12	CD4-ITGB1	SPN
4.4151490862077e-16	0.257423434873457	0.459	0.327	1.15363430473521e-11	CD4-ITGB1	MGST3
5.16536828333505e-16	0.262904375595087	0.722	0.593	1.34965907875261e-11	CD4-ITGB1	CD53
5.347016903644e-16	0.276925466603546	0.543	0.412	1.39712204675314e-11	CD4-ITGB1	CSK
5.39853869338083e-16	0.273043502141279	0.731	0.598	1.41058417519348e-11	CD4-ITGB1	NSD3
5.42209781029068e-16	0.263517007471423	0.721	0.613	1.41673993685085e-11	CD4-ITGB1	MCL1
6.5602312407141e-16	0.376304504561516	0.82	0.72	1.71412282088619e-11	CD4-ITGB1	RNF213
3.2508110248694e-15	0.265244140879115	0.729	0.605	8.49404412688125e-11	CD4-ITGB1	ARID4B
4.97150833689928e-15	0.255829779337718	0.681	0.539	1.29900541334841e-10	CD4-ITGB1	SRSF2
5.36005853276641e-15	0.285355157648698	0.936	0.915	1.40052969402654e-10	CD4-ITGB1	IL7R
1.25216998926361e-14	0.25159709236681	0.483	0.345	3.27179496494689e-10	CD4-ITGB1	CARD16
2.02674063912641e-14	0.251327589234891	0.743	0.625	5.29567061597338e-10	CD4-ITGB1	LSP1
2.23072051290212e-14	0.266013395696723	0.475	0.345	5.82864962816195e-10	CD4-ITGB1	GBP2
4.04518148681861e-14	0.254205345310163	0.554	0.417	1.05696547069084e-09	CD4-ITGB1	BRD2
4.90715133221911e-14	0.262257430250713	0.478	0.347	1.28218957159553e-09	CD4-ITGB1	SMG1
6.73815410828269e-14	0.275415338067756	0.6	0.478	1.76061228695319e-09	CD4-ITGB1	S1PR4
8.55607918007745e-14	0.315612772105219	0.783	0.671	2.23561792896244e-09	CD4-ITGB1	LY6E
9.85184216763163e-14	0.254615655119173	0.48	0.358	2.57418783998047e-09	CD4-ITGB1	TLK1
2.40098580402015e-13	0.272506402773468	0.377	0.261	6.27353580732425e-09	CD4-ITGB1	GOLGB1
7.89888220295941e-13	0.279873792770368	0.535	0.396	2.06389893081126e-08	CD4-ITGB1	FOS
1.11638501328283e-12	0.55406897260942	0.512	0.433	2.91700240120671e-08	CD4-ITGB1	ITGA4
8.37841205035373e-12	0.2937136441537	0.383	0.279	2.18919528463693e-07	CD4-ITGB1	GBP1
8.64627260835128e-11	0.271107072319776	0.688	0.564	2.25918456983611e-06	CD4-ITGB1	ZFP36L1
5.23386503373643e-10	0.271817442551832	0.825	0.77	1.36755659466499e-05	CD4-ITGB1	IFITM2
1.02303066507183e-09	0.342072262432722	0.297	0.214	2.67307682476619e-05	CD4-ITGB1	EPSTI1
1.36841065803643e-09	0.290600284462678	0.368	0.276	3.57552020838339e-05	CD4-ITGB1	PASK
1.70466145011289e-08	0.272304106426147	0.946	0.933	0.000445410990299996	CD4-ITGB1	FYB1
1.13274044436573e-06	0.266532987594139	0.341	0.266	0.0295973750708321	CD4-ITGB1	SAMD9L
0	2.4172011660953	0.986	0.093	0	CD8-CCR7	CD8B
0	2.01026501325293	0.798	0.036	0	CD8-CCR7	LINC02446
0	1.64269956357148	0.859	0.063	0	CD8-CCR7	CD8A
1.90646072251166e-226	1.08677475022999	0.971	0.463	4.98139122185072e-222	CD8-CCR7	GAS5
5.52321291543979e-215	0.362337433236634	0.205	0.005	1.44316030267526e-210	CD8-CCR7	KLRK1
1.10577509514367e-213	1.01842963209452	0.989	0.477	2.8892797461009e-209	CD8-CCR7	SNHG29
1.55162341060614e-213	0.616788086806367	0.402	0.06	4.05423680957278e-209	CD8-CCR7	ANTKMT
7.38076277785598e-203	0.947574141685781	0.902	0.38	1.92851950622599e-198	CD8-CCR7	SNHG5
1.84523219123309e-194	0.945032681305549	0.946	0.419	4.82140719247293e-190	CD8-CCR7	PCED1B-AS1
5.00687342051478e-193	0.945877180080007	0.869	0.407	1.30824595604631e-188	CD8-CCR7	AIF1
6.72107090664774e-163	0.635291835137282	0.586	0.172	1.75614861719799e-158	CD8-CCR7	CTSW
3.42688967656741e-138	0.464853104086661	0.347	0.069	8.95412003590298e-134	CD8-CCR7	YBX3
7.15084425988598e-138	0.417943808163261	0.283	0.045	1.86844409666561e-133	CD8-CCR7	CRTAM
3.34883384532418e-128	0.669788895328558	0.885	0.407	8.75016795444754e-124	CD8-CCR7	PRKCQ-AS1
7.70955267756218e-128	0.678540520711397	0.568	0.194	2.01442901912022e-123	CD8-CCR7	LRRN3
1.08548208867656e-127	0.636491466030065	0.894	0.414	2.83625614950299e-123	CD8-CCR7	SEPTIN7
1.18722493115883e-125	1.00082889865362	0.949	0.793	3.10210002262492e-121	CD8-CCR7	SNHG8
5.44586383466909e-125	0.622400165098612	0.368	0.089	1.42294976136069e-120	CD8-CCR7	FCER1G
1.51476736609491e-124	0.539048977634632	0.629	0.228	3.95793565086939e-120	CD8-CCR7	GPX1
2.39752641822142e-124	0.419672404433856	0.281	0.05	6.26449677817076e-120	CD8-CCR7	CD79A
3.56170722826459e-123	0.710907678372316	0.96	0.706	9.30638481673254e-119	CD8-CCR7	CCR7
3.89909011297365e-121	0.649897095415867	0.936	0.452	1.01879325561888e-116	CD8-CCR7	SNHG6
5.90261570651558e-120	0.63759390294656	0.898	0.425	1.54229445795546e-115	CD8-CCR7	SEPTIN6
1.34793398117661e-114	0.619498892975399	0.934	0.528	3.52201669941637e-110	CD8-CCR7	IFITM1
1.23624594247098e-113	0.601744699395554	0.783	0.349	3.23018702308243e-109	CD8-CCR7	PLAAT4
3.21380240187136e-111	0.320862479666179	0.237	0.039	8.39734429584969e-107	CD8-CCR7	CPNE2
6.86791073504038e-111	0.417756567364766	0.374	0.097	1.7945163959587e-106	CD8-CCR7	LINC01138
1.43130125816347e-104	0.538812020884052	0.575	0.227	3.73984705745533e-100	CD8-CCR7	THEMIS
1.90131774268964e-104	0.503149908953234	0.533	0.191	4.96795312987377e-100	CD8-CCR7	SNHG16
3.21156781955043e-103	0.657936157092368	0.863	0.524	8.39150555570331e-99	CD8-CCR7	NUCB2
1.58022941732701e-102	0.495530539827883	0.533	0.193	4.12898144453375e-98	CD8-CCR7	AC116533.1
4.61208311701378e-101	0.588232797076937	0.978	0.484	1.20509119764453e-96	CD8-CCR7	TLE5
1.27878484055824e-99	0.526544778988681	0.712	0.312	3.34133690989461e-95	CD8-CCR7	RBIS
3.76010718692385e-97	0.543924761238355	0.527	0.199	9.82478406871333e-93	CD8-CCR7	SNHG14
2.13781802493215e-96	0.564252746274468	0.973	0.81	5.58590471734523e-92	CD8-CCR7	HCST
7.88262102125545e-95	0.480351208934892	0.629	0.261	2.05965004664384e-90	CD8-CCR7	SEPTIN1
3.12157978132092e-94	0.493787559997367	0.418	0.141	8.15637581061343e-90	CD8-CCR7	CARS
1.02696010188703e-93	0.508439061385094	0.64	0.275	2.68334405022061e-89	CD8-CCR7	AC113935.1
6.94137230892206e-88	0.510751480087789	0.706	0.33	1.81371117059825e-83	CD8-CCR7	RESF1
5.39121320237846e-87	0.447426040086911	0.704	0.316	1.40867009764947e-82	CD8-CCR7	MICOS10
8.43113247753035e-86	0.392741667621544	0.388	0.126	2.20297060505391e-81	CD8-CCR7	MTATP6P1
3.1222765595919e-84	0.504266219516605	0.814	0.402	8.15819642255767e-80	CD8-CCR7	XIST
1.81002598090179e-82	0.298102312239967	0.216	0.044	4.72941688549828e-78	CD8-CCR7	SEPTIN11
2.38899548259935e-81	0.557531910490406	0.708	0.38	6.24220629648385e-77	CD8-CCR7	PDE3B
4.2133276297251e-79	0.48795696061245	0.546	0.237	1.10090037637087e-74	CD8-CCR7	TMEM161B-AS1
5.53640020708292e-77	0.390639540702159	0.532	0.218	1.4466060101087e-72	CD8-CCR7	MICOS13
1.88151952929257e-76	0.309500492432114	0.249	0.063	4.91622237808856e-72	CD8-CCR7	RUNX2
5.33540578054029e-75	0.388067621829106	0.446	0.168	1.39408817639737e-70	CD8-CCR7	DANCR
4.12611717440879e-74	0.393300693876824	0.672	0.308	1.07811315650127e-69	CD8-CCR7	SEPTIN9
2.37557067780913e-71	0.315779855222774	0.237	0.059	6.20712862404748e-67	CD8-CCR7	ARHGEF10
4.05469888956539e-68	0.452825107084629	0.978	0.886	1.05945227285454e-63	CD8-CCR7	HSP90AB1
6.70463069015049e-67	0.33044821266346	0.321	0.107	1.75185295302942e-62	CD8-CCR7	PECAM1
8.6717525369333e-67	0.506743165230644	0.809	0.536	2.2658422203753e-62	CD8-CCR7	GZMM
5.27779091919531e-66	0.365209846295035	0.714	0.346	1.37903398927654e-61	CD8-CCR7	LINC01578
1.07417941330668e-65	0.457662253460966	0.755	0.38	2.80672338902902e-61	CD8-CCR7	AC243919.1
6.22627406109487e-65	0.472338746825359	0.886	0.658	1.62686314942348e-60	CD8-CCR7	SELENOH
1.2315602221592e-62	0.45157648426176	0.797	0.504	3.21794370447978e-58	CD8-CCR7	MIF
5.90835672076518e-62	0.319927185761664	0.418	0.166	1.54379452756873e-57	CD8-CCR7	AC046185.3
2.97366137391408e-61	0.447301865976276	0.931	0.748	7.76987980390009e-57	CD8-CCR7	CD7
3.03340339576638e-61	0.404104957190022	0.489	0.218	7.92597973279799e-57	CD8-CCR7	GVINP1
8.90153841814017e-61	0.34690984992294	0.54	0.244	2.32588297327584e-56	CD8-CCR7	CCDC18-AS1
1.05047276245146e-60	0.33377817038615	0.482	0.207	2.74478028100942e-56	CD8-CCR7	GABPB1-IT1
4.65190984723152e-60	0.320708240583663	0.365	0.137	1.21549752398313e-55	CD8-CCR7	MTLN
4.96027545439539e-60	0.355510710938978	0.504	0.224	1.29607037347897e-55	CD8-CCR7	SNHG32
6.97668267706928e-60	0.372749939024736	0.987	0.918	1.82293741669143e-55	CD8-CCR7	PPIA
8.52927299789398e-59	0.322903363340487	0.533	0.24	2.22861374161972e-54	CD8-CCR7	OIP5-AS1
9.64391219239414e-58	0.322795914617838	0.365	0.141	2.51985781675066e-53	CD8-CCR7	SNHG3
7.36161504135666e-57	0.290765241050694	0.333	0.122	1.92351639415608e-52	CD8-CCR7	7SK.4
2.19609555121455e-55	0.313415313718394	0.379	0.153	5.7381780657685e-51	CD8-CCR7	PA2G4P6
2.4575173959243e-54	0.464322916315102	0.864	0.635	6.42124720381061e-50	CD8-CCR7	STK17A
2.91295602256399e-54	0.440471171522806	0.609	0.323	7.61126279135744e-50	CD8-CCR7	IFI44L
5.04641704316697e-54	0.251845313493411	0.274	0.093	1.3185783092091e-49	CD8-CCR7	BX890604.2
1.35469967821287e-53	0.290173676212402	0.478	0.214	3.53969478920242e-49	CD8-CCR7	CIAO2B
2.05284449979664e-53	0.363810255109247	0.939	0.674	5.36387739351865e-49	CD8-CCR7	HIST1H4C
5.03537412893794e-53	0.26364256582298	0.332	0.125	1.3156929061502e-48	CD8-CCR7	GUSBP3
1.23700941424931e-52	0.407766117255086	0.667	0.383	3.23218189849201e-48	CD8-CCR7	CD55
2.97652317457205e-52	0.331057920190143	0.444	0.2	7.77735740283932e-48	CD8-CCR7	NELL2
4.85096014240993e-52	0.283917024260267	0.394	0.165	1.26750737561029e-47	CD8-CCR7	NSUN5P1
3.14448879547222e-51	0.273403348356104	0.31	0.116	8.21623477368936e-47	CD8-CCR7	TPST2
5.35968227294512e-51	0.251503411826573	0.304	0.111	1.40043138109783e-46	CD8-CCR7	AHSA2P
1.41414743160606e-50	0.40601981409896	0.748	0.461	3.69502582404347e-46	CD8-CCR7	JPX
1.24493047920155e-49	0.334186080592363	0.535	0.267	3.25287884910572e-45	CD8-CCR7	ZNF22
1.75053039453225e-48	0.393970293390798	0.633	0.358	4.57396086787332e-44	CD8-CCR7	ACTN1
6.92238957995397e-48	0.279386060219082	0.383	0.165	1.80875117334617e-43	CD8-CCR7	SEPTIN2
1.36895208659139e-47	0.274297295252587	0.323	0.13	3.57693490705463e-43	CD8-CCR7	AC008875.3
2.15767431714438e-47	0.379143680387672	0.932	0.795	5.63778722326656e-43	CD8-CCR7	RAP1B
3.19390338532764e-47	0.256134522679253	0.344	0.141	8.3453501555226e-43	CD8-CCR7	EEF1G
3.19426814375356e-47	0.275342106874452	0.366	0.154	8.34630323281369e-43	CD8-CCR7	FAM153CP
6.37513883181238e-47	0.412854799531744	0.904	0.72	1.66576002536426e-42	CD8-CCR7	PRMT2
6.25929163477565e-46	0.356897891836949	0.944	0.798	1.63549031125053e-41	CD8-CCR7	RGS10
8.76212909439881e-45	0.482422867942295	0.536	0.302	2.28945671107547e-40	CD8-CCR7	ID2
4.31730680193954e-44	0.351220282558429	0.504	0.265	1.12806909427878e-39	CD8-CCR7	RUNX3
8.99177180901771e-41	0.252956756971121	0.353	0.157	2.34946005597824e-36	CD8-CCR7	TUG1
1.20307060596428e-38	0.33899607738474	0.468	0.248	3.14350318632407e-34	CD8-CCR7	AP1M1
1.60260462552776e-38	0.337278786125762	0.761	0.508	4.18744562604149e-34	CD8-CCR7	KLF13
1.89066286265339e-37	0.322167846920215	0.918	0.753	4.94011299382703e-33	CD8-CCR7	IFITM2
8.22849163416259e-35	0.312483185531484	0.413	0.218	2.15002257909034e-30	CD8-CCR7	TRG-AS1
9.6742231276317e-34	0.323576321966441	0.852	0.668	2.52777776101889e-29	CD8-CCR7	LBH
1.10134989613307e-33	0.32147694950636	0.612	0.378	2.87771714360611e-29	CD8-CCR7	PAXX
1.86795344329626e-33	0.315152411953747	0.93	0.813	4.8807755519888e-29	CD8-CCR7	ATM
2.37721975430037e-33	0.339236418166876	0.505	0.291	6.21143749601143e-29	CD8-CCR7	PCED1B
5.17959519733711e-31	0.345389680875811	0.633	0.421	1.35337642911221e-26	CD8-CCR7	PRDX6
9.50611563106026e-31	0.256230339722532	0.965	0.835	2.48385295323973e-26	CD8-CCR7	BCL11B
7.37079960693351e-29	0.261822849405548	0.411	0.226	1.92591622929566e-24	CD8-CCR7	ARMH1
1.12533128260504e-27	0.283987557911357	0.496	0.3	2.9403781083187e-23	CD8-CCR7	GPR155
1.17242759215849e-27	0.326074573224673	0.758	0.564	3.06343605555091e-23	CD8-CCR7	CCDC85B
1.25564845501974e-27	0.287592092818623	0.714	0.491	3.28088384812109e-23	CD8-CCR7	OXNAD1
1.62725107625859e-27	0.283967593819559	0.747	0.528	4.25184433715607e-23	CD8-CCR7	DENND2D
1.77475312494969e-27	0.274683379807866	0.67	0.452	4.63725244018105e-23	CD8-CCR7	CHCHD10
2.29961918946015e-27	0.254380829145749	0.659	0.435	6.00867498014044e-23	CD8-CCR7	ABLIM1
2.41238460172005e-27	0.261363762748144	0.867	0.655	6.30331972583433e-23	CD8-CCR7	LEF1
9.23376129677614e-27	0.311064069217478	0.74	0.528	2.41268948923464e-22	CD8-CCR7	HSPD1
4.59296372191025e-26	0.250576690053234	0.606	0.389	1.20009549089793e-21	CD8-CCR7	TOP1
6.06242096880103e-25	0.275068725745192	0.644	0.44	1.58404997493802e-20	CD8-CCR7	BANF1
6.5505045530278e-25	0.285573439387786	0.839	0.68	1.71158133466063e-20	CD8-CCR7	C19orf53
3.98491555550855e-23	0.292205596209575	0.791	0.607	1.04121858549883e-18	CD8-CCR7	PDCD4
5.24545042624267e-23	0.288091821550206	0.641	0.448	1.37058374187295e-18	CD8-CCR7	MYC
1.58803715041188e-22	0.252484747567554	0.899	0.757	4.1493822703112e-18	CD8-CCR7	SERBP1
5.0429870499757e-22	0.254887755269067	0.791	0.602	1.31768208628815e-17	CD8-CCR7	DRAP1
1.10645784639214e-20	0.614173081085427	0.228	0.112	2.89106370683803e-16	CD8-CCR7	HBB
4.1519615508114e-20	0.408194094105966	0.2	0.095	1.08486603361151e-15	CD8-CCR7	HBA2
1.05587248961729e-19	0.251355718264138	0.62	0.447	2.75888922812102e-15	CD8-CCR7	HSPB1
2.61112547421357e-17	0.442132773818285	0.373	0.254	6.82260975157265e-13	CD8-CCR7	MTND1P23
5.69658122186615e-255	1.09866994230745	0.686	0.195	1.48845970746141e-250	CD4-FOS	C6orf48
1.03419739615598e-254	1.388448434733	0.901	0.331	2.70225437641597e-250	CD4-FOS	FOS
4.9474930908885e-238	1.10149290476464	0.91	0.306	1.29273046971826e-233	CD4-FOS	AES
1.50371763492029e-223	1.16097373322161	0.887	0.302	3.92906380828322e-219	CD4-FOS	FOSB
8.14372246277234e-222	1.37476707790532	0.932	0.597	2.12787324229778e-217	CD4-FOS	JUNB
4.64304401082311e-211	1.22014274740728	0.925	0.386	1.21318096958797e-206	CD4-FOS	JUN
1.86851492101004e-158	0.823444701973574	0.645	0.23	4.88224263710714e-154	CD4-FOS	SEPT6
3.22828419217903e-156	0.59226739153523	0.986	0.976	8.43518376574458e-152	CD4-FOS	TOMM7
3.51276196127888e-156	0.338257004484055	0.999	0.999	9.17849572862559e-152	CD4-FOS	TPT1
1.55841532760278e-150	0.322907605840591	1	0.999	4.07198340949331e-146	CD4-FOS	EEF1A1
2.15527805072608e-146	0.924890856843331	0.712	0.302	5.63152601874216e-142	CD4-FOS	DUSP1
1.83173943464861e-145	0.738260420779051	0.684	0.256	4.78615196879336e-141	CD4-FOS	SEPT7
1.06268637831106e-135	0.9372013008708	0.908	0.647	2.77669323788898e-131	CD4-FOS	IER2
5.04910185394331e-131	0.721121726698738	0.623	0.233	1.31927982341685e-126	CD4-FOS	RARRES3
4.84261526242097e-129	0.734428731843307	0.603	0.229	1.26532694191798e-124	CD4-FOS	SEPT9
3.33553783012561e-120	0.685267783359171	0.51	0.181	8.71542679633522e-116	CD4-FOS	C8orf59
1.88504370272001e-111	0.587412571282337	0.501	0.18	4.92543069083712e-107	CD4-FOS	SEPT1
4.35203325909774e-111	0.62557591622992	0.528	0.2	1.13714277026965e-106	CD4-FOS	MINOS1
1.67899349326276e-110	0.888535431198423	0.672	0.348	4.38704209854627e-106	CD4-FOS	SLC2A3
1.14156253543617e-101	0.621148169027933	0.483	0.182	2.98278874884117e-97	CD4-FOS	MTRNR2L12
3.48044948750268e-97	0.642549523363282	0.948	0.851	9.09406646589576e-93	CD4-FOS	JUND
3.78190220350165e-84	0.63694610385599	0.518	0.244	9.88173226752945e-80	CD4-FOS	FHIT
7.20690779292279e-84	0.352909476615048	0.994	0.992	1.8830929372128e-79	CD4-FOS	EEF1B2
2.70719325358471e-74	0.587037949362254	0.359	0.133	7.07362525229148e-70	CD4-FOS	TSHZ2
1.1292447358072e-68	0.411289490526884	0.307	0.106	2.95060357019062e-64	CD4-FOS	EIF1AY
4.20793509315811e-65	0.473434226694257	0.335	0.129	1.09949136049128e-60	CD4-FOS	DDX3Y
7.22210059070483e-65	0.560090863281349	0.543	0.299	1.88706266334526e-60	CD4-FOS	LYZ
3.21909971334894e-62	0.49496608899655	0.303	0.108	8.41118564100946e-58	CD4-FOS	NR4A2
1.02446822569483e-59	0.523844452684389	0.576	0.34	2.67683302691802e-55	CD4-FOS	EIF4A1
4.75735171771135e-58	0.422589394684715	0.968	0.949	1.2430484303208e-53	CD4-FOS	DDX5
5.07441341506508e-57	0.444379682038253	0.378	0.168	1.32589348122235e-52	CD4-FOS	WDR83OS
1.4137522298584e-55	0.408457156533512	0.359	0.156	3.69399320139702e-51	CD4-FOS	C19orf70
1.42887214054582e-54	0.368512508882751	0.267	0.097	3.73350001603218e-50	CD4-FOS	SMIM37
2.02363661338988e-54	0.392002594177862	0.424	0.194	5.28756010712641e-50	CD4-FOS	KIAA1551
8.22147614443097e-50	0.498561320695045	0.592	0.397	2.14818950177837e-45	CD4-FOS	LAT
5.57137921322996e-48	0.539880394173025	0.596	0.389	1.45574567462486e-43	CD4-FOS	CD69
2.77627354808626e-47	0.364268659932614	0.29	0.12	7.2541251537946e-43	CD4-FOS	SEPT2
2.54622604918271e-45	0.366756029601826	0.268	0.11	6.65303404390951e-41	CD4-FOS	NCF1
7.45686494034979e-44	0.393521652740176	0.243	0.094	1.948404240264e-39	CD4-FOS	NR4A1
1.54606955982108e-43	0.368937051202461	0.318	0.146	4.03972515285649e-39	CD4-FOS	FAM96B
1.96839592809829e-43	0.313207332271273	0.22	0.081	5.14322172052803e-39	CD4-FOS	NCBP2-AS2
2.32190792324789e-43	0.407018916152976	0.896	0.83	6.06691321265441e-39	CD4-FOS	SRSF5
5.3591347700375e-43	0.421441780995319	0.466	0.259	1.4002883240631e-38	CD4-FOS	PPP1R15A
1.00405342566199e-42	0.342664047780735	0.264	0.108	2.62349119591221e-38	CD4-FOS	C19orf66
2.35900195817217e-42	0.528069978086201	0.665	0.508	6.16383621650808e-38	CD4-FOS	BTG2
1.29811632692929e-39	0.331938060858282	0.986	0.981	3.39184815063353e-35	CD4-FOS	H3F3B
9.17173968888094e-39	0.358872400349871	0.246	0.105	2.3964838633077e-34	CD4-FOS	SDR42E2
2.59720489223334e-36	0.402172440079935	0.306	0.153	6.7862366629165e-32	CD4-FOS	SOCS3
2.92776715210154e-36	0.365705017836939	0.278	0.125	7.64996279172611e-32	CD4-FOS	EGR1
2.32026439027498e-35	0.386718595586136	0.516	0.347	6.06261882534949e-31	CD4-FOS	DDT
8.45449358155695e-34	0.286585097380169	0.241	0.107	2.20907462792502e-29	CD4-FOS	C19orf24
1.16925627305413e-33	0.350307805125383	0.88	0.828	3.05514971586314e-29	CD4-FOS	CIRBP
2.56435045107343e-33	0.504434932824166	0.604	0.475	6.70039129360978e-29	CD4-FOS	TUBA1A
3.41429455562979e-33	0.453950060578942	0.65	0.513	8.92121024440508e-29	CD4-FOS	ILF3-DT
2.75460022754325e-32	0.265554288973953	0.201	0.082	7.19749493454776e-28	CD4-FOS	TROVE2
1.79548893987455e-30	0.257998455546365	0.981	0.973	4.69143305099822e-26	CD4-FOS	UQCRB
3.36018061999381e-29	0.379245745848097	0.432	0.285	8.77981594198183e-25	CD4-FOS	AC114760.2
8.06491244666493e-28	0.358433753321144	0.429	0.285	2.10728097318908e-23	CD4-FOS	CHMP4A
4.99632320241888e-27	0.272628765718134	0.967	0.956	1.30548928956003e-22	CD4-FOS	EIF3E
3.44465797925852e-26	0.28113666117954	0.893	0.862	9.00054683400458e-22	CD4-FOS	LAPTM5
7.36575748398248e-26	0.366039666768514	0.365	0.229	1.92459877298978e-21	CD4-FOS	TSPYL2
2.00921059859189e-25	0.337162807980533	0.746	0.659	5.24986637306075e-21	CD4-FOS	RBM3
2.66572486341217e-24	0.302166266107388	0.259	0.139	6.96527249560966e-20	CD4-FOS	AC026979.2
2.31862143256056e-22	0.266423689565805	0.252	0.135	6.05832594113748e-18	CD4-FOS	AC007952.4
7.20938534692271e-22	0.281697405819769	0.226	0.122	1.88374029729743e-17	CD4-FOS	AL118516.1
1.18508832812525e-21	0.287962947232266	0.794	0.718	3.09651729255846e-17	CD4-FOS	GPX4
2.71832270707148e-21	0.351019784392812	0.759	0.648	7.10270540130706e-17	CD4-FOS	H1FX
3.058809846157e-21	0.337285968867886	0.466	0.338	7.99236424702363e-17	CD4-FOS	GADD45B
1.63959065364112e-20	0.324345255870878	0.285	0.171	4.28408641889888e-16	CD4-FOS	DUSP2
2.39091599736716e-20	0.266467455056877	0.212	0.114	6.24722440952064e-16	CD4-FOS	COQ7
6.0094591558291e-20	0.324079581787833	0.568	0.464	1.57021158282659e-15	CD4-FOS	YME1L1
6.03325017832215e-20	0.267623083733858	0.284	0.166	1.57642793909379e-15	CD4-FOS	ADTRP
4.60683849370111e-19	0.286989995994039	0.637	0.547	1.20372083001916e-14	CD4-FOS	SRSF2
7.85791173741251e-19	0.270299924487002	0.237	0.138	2.05319375786851e-14	CD4-FOS	AL627171.1
1.75602235327511e-18	0.258413646475293	0.261	0.156	4.58831080687253e-14	CD4-FOS	CITED4
1.07940340521426e-17	0.316701658317408	0.476	0.37	2.82037315748434e-13	CD4-FOS	SLC38A2
2.6083424867296e-17	0.256028253225957	0.808	0.753	6.81533808357578e-13	CD4-FOS	EIF3L
4.23576073178959e-17	0.334095938419755	0.447	0.352	1.1067619216093e-12	CD4-FOS	DNAJB1
4.01248394061683e-16	0.296637336516599	0.306	0.206	1.04842192884377e-11	CD4-FOS	IFRD1
1.63512926827493e-15	0.267115589194215	0.645	0.557	4.27242926507555e-11	CD4-FOS	TRABD2A
5.32828409764437e-15	0.28446379092507	0.386	0.295	1.3922273518735e-10	CD4-FOS	YPEL5
1.03070796140593e-14	0.251708627291413	0.257	0.168	2.69313683235755e-10	CD4-FOS	TMEM8A
1.32276273178987e-14	0.284238707037955	0.527	0.444	3.45624674189375e-10	CD4-FOS	S100A9
2.50302004785543e-14	0.269959553644066	0.653	0.593	6.54014108304145e-10	CD4-FOS	CCNL1
2.88726530705888e-14	0.255503023271106	0.302	0.211	7.54413552081416e-10	CD4-FOS	LINC00623
3.33758715210703e-14	0.28818129766028	0.544	0.472	8.72078146974046e-10	CD4-FOS	ZFP36
1.21792230871011e-13	0.253602833641802	0.339	0.248	3.18230920042864e-09	CD4-FOS	APBA2
1.51203055637488e-13	0.267553585668523	0.423	0.338	3.95078464075193e-09	CD4-FOS	PABPC4
1.95314598428657e-13	0.286548175966635	0.371	0.281	5.10337514234239e-09	CD4-FOS	LRRC75A
1.92235704501328e-12	0.270484471674439	0.504	0.437	5.0229267229152e-08	CD4-FOS	STAT3
2.90365392987406e-12	0.25998386050338	0.524	0.463	7.58695735336792e-08	CD4-FOS	CYCS
5.51479986518711e-11	0.25997642576648	0.469	0.407	1.44096205677474e-06	CD4-FOS	TMC8
2.7600786800863e-08	0.254270729990461	0.485	0.445	0.00072118095831975	CD4-FOS	TLE4
1.42179282912029e-186	1.34874705733164	0.965	0.337	3.7150024832084e-182	CD4-JUNB	FOSB
3.54868421879942e-177	1.17054516351957	0.97	0.344	9.27235699530099e-173	CD4-JUNB	AES
1.13963564345758e-168	1.34960669684544	0.954	0.367	2.97775397279032e-164	CD4-JUNB	FOS
3.20445898310556e-167	1.39176355060261	0.984	0.419	8.37293087695653e-163	CD4-JUNB	JUN
3.9607748236563e-145	1.27394990849752	0.981	0.617	1.03491085367315e-140	CD4-JUNB	JUNB
1.19478444600794e-138	0.88990765158074	0.812	0.274	3.12185227897415e-134	CD4-JUNB	SEPT7
3.05980863241556e-135	0.910395227913917	0.744	0.25	7.99497397563861e-131	CD4-JUNB	RARRES3
4.79739741050521e-130	1.1676291068082	0.972	0.66	1.25351196939091e-125	CD4-JUNB	IER2
2.9243086987221e-126	1.13913490824362	0.911	0.502	7.64092619889099e-122	CD4-JUNB	KLF6
1.60425116150645e-123	0.78430539436723	0.728	0.244	4.19174785990019e-119	CD4-JUNB	SEPT9
3.07876509266651e-120	0.798867317600722	0.737	0.251	8.04450531062833e-116	CD4-JUNB	SEPT6
6.71296118542618e-120	1.00510161696531	0.809	0.322	1.75402962814001e-115	CD4-JUNB	DUSP1
6.85507126785958e-108	0.752915000850775	0.609	0.192	1.79116157157903e-103	CD4-JUNB	KIAA1551
8.67513385438647e-108	1.04671718520855	0.781	0.361	2.26672572481264e-103	CD4-JUNB	SLC2A3
1.63312939505174e-96	0.680647596252681	0.626	0.214	4.26720379633069e-92	CD4-JUNB	MINOS1
2.55525359655783e-95	0.317340449284343	1	0.999	6.67662212244597e-91	CD4-JUNB	EEF1A1
2.68121515852618e-94	0.702496872578652	0.653	0.234	7.00574708771306e-90	CD4-JUNB	C6orf48
2.97429930233784e-89	0.627808024409484	0.584	0.198	7.77154664707855e-85	CD4-JUNB	C8orf59
4.66481378717005e-89	0.644380741727408	0.577	0.195	1.21886919444966e-84	CD4-JUNB	MTRNR2L12
1.73235189709051e-81	0.778988468312801	0.842	0.443	4.5264622719078e-77	CD4-JUNB	ANXA1
1.21384646118589e-80	0.296680274561782	1	0.999	3.1716594184326e-76	CD4-JUNB	TPT1
1.40372555162661e-80	0.560373085638734	0.493	0.158	3.66779449384516e-76	CD4-JUNB	C19orf70
5.71032039630576e-80	0.686271200414955	0.642	0.257	1.49204961635073e-75	CD4-JUNB	PPP1R15A
2.56139436409078e-77	0.683917121790593	0.982	0.855	6.6926673339328e-73	CD4-JUNB	JUND
7.08104857882407e-77	0.537928951909187	0.46	0.145	1.85020718316094e-72	CD4-JUNB	FAM96B
5.0154353636735e-76	0.960161257208374	0.461	0.149	1.31048310617425e-71	CD4-JUNB	KLRB1
2.39665957045058e-75	0.6055955154727	0.553	0.198	6.26223179163031e-71	CD4-JUNB	SEPT1
1.01485850575796e-74	0.416975137299567	0.253	0.05	2.65172378969498e-70	CD4-JUNB	SCGB3A1
3.68892197433985e-71	0.537783399484983	0.993	0.922	9.63878422675258e-67	CD4-JUNB	UBC
2.15731017558006e-69	0.663571428636773	0.695	0.345	5.63683575777313e-65	CD4-JUNB	EIF4A1
2.29088483114068e-69	0.75370416271872	0.737	0.39	5.98585297528747e-65	CD4-JUNB	CD69
1.79921414624482e-68	0.488054943963613	0.493	0.172	4.70116664272309e-64	CD4-JUNB	WDR83OS
2.66086648483409e-67	0.708332069482308	0.591	0.262	6.95257803822299e-63	CD4-JUNB	PASK
9.27060282686164e-67	0.516404155608752	0.421	0.135	2.42231581263068e-62	CD4-JUNB	DDX3Y
1.27042076676397e-65	0.430883835150339	0.368	0.109	3.31948242147756e-61	CD4-JUNB	C19orf66
1.78277106185629e-65	0.638312731533551	0.67	0.334	4.65820250752431e-61	CD4-JUNB	VMP1
7.9514809852569e-64	0.503794362354334	0.335	0.096	2.07764246663778e-59	CD4-JUNB	NR4A1
2.07146952909081e-63	0.536922045408799	1	0.98	5.41254273256138e-59	CD4-JUNB	H3F3B
7.27474261201984e-61	0.423355856759291	0.353	0.106	1.90081749709466e-56	CD4-JUNB	C19orf24
8.68869407739339e-61	0.546642453643765	0.386	0.126	2.27026887548212e-56	CD4-JUNB	EGR1
9.68424355990744e-61	0.618028991100122	0.598	0.271	2.53039599976822e-56	CD4-JUNB	LIMS1
5.14824843992854e-60	0.561654881870611	0.872	0.534	1.34518583486893e-55	CD4-JUNB	CD99
2.824331498889e-57	0.480594871299626	0.654	0.306	7.37969577344707e-53	CD4-JUNB	ITGB1
8.13586565400644e-57	0.358935251993417	0.295	0.082	2.12582033673534e-52	CD4-JUNB	FAM208A
1.57844124376715e-56	0.594023645723828	0.246	0.062	4.12430912583918e-52	CD4-JUNB	TNF
2.27408840869927e-56	0.513518319087946	0.647	0.306	5.94196560309034e-52	CD4-JUNB	LYZ
1.19234019315446e-55	0.465904119119159	0.37	0.125	3.11546569069328e-51	CD4-JUNB	SEPT2
2.48583220551938e-54	0.359599175576814	0.998	0.995	6.49523096980159e-50	CD4-JUNB	EIF1
2.30848517253214e-53	0.43578076288514	0.935	0.679	6.03184090730922e-49	CD4-JUNB	S100A4
5.80142520706124e-53	0.403362147809809	0.353	0.116	1.51585439235303e-48	CD4-JUNB	EIF1AY
6.42766826403954e-53	0.45983660687999	0.993	0.948	1.67948544071089e-48	CD4-JUNB	DDX5
3.32513206414561e-52	0.537374760887551	0.351	0.117	8.68823757040606e-48	CD4-JUNB	NR4A2
8.6096138261437e-51	0.708282714804936	0.775	0.508	2.24960599663309e-46	CD4-JUNB	BTG2
9.5952633865405e-50	0.406374681176124	0.374	0.132	2.50714637026917e-45	CD4-JUNB	AC007952.4
2.37957360115314e-46	0.298667390820286	0.244	0.067	6.21758786245303e-42	CD4-JUNB	UTY
1.02994366811257e-45	0.32618148947119	0.226	0.06	2.69113981041134e-41	CD4-JUNB	FAM45A
1.47954885018176e-45	0.514281866253856	0.854	0.605	3.86591319063993e-41	CD4-JUNB	COTL1
3.53592121686896e-44	0.336241766335913	0.995	0.976	9.23900854755691e-40	CD4-JUNB	TOMM7
3.90883066728838e-44	0.490565788452149	0.447	0.196	1.02133836505578e-39	CD4-JUNB	IER5
2.71705842126087e-42	0.496770852549465	0.57	0.296	7.09940194891253e-38	CD4-JUNB	TRADD
2.34685136108089e-41	0.498176065517574	0.444	0.2	6.13208792136825e-37	CD4-JUNB	IFRD1
1.75740754169954e-40	0.466802983879739	0.554	0.283	4.59193016570673e-36	CD4-JUNB	CHMP4A
8.57577066771748e-40	0.510374502769173	0.804	0.583	2.2407631177679e-35	CD4-JUNB	CCNL1
7.80139214384661e-39	0.274177329194945	0.226	0.067	2.03842575326568e-34	CD4-JUNB	NBPF19
1.31045562077282e-37	0.346698731066277	0.542	0.269	3.42408949151731e-33	CD4-JUNB	AHNAK
2.34636190334696e-37	0.42887323025166	0.953	0.829	6.13080901725526e-33	CD4-JUNB	SRSF5
1.41881384406843e-36	0.435730119062491	0.681	0.402	3.70721869316639e-32	CD4-JUNB	LAT
2.64376511869986e-36	0.452587096499981	0.84	0.626	6.90789387865087e-32	CD4-JUNB	EIF5A
4.18678485523485e-35	0.286345453653459	0.998	0.992	1.09396501482431e-30	CD4-JUNB	FTH1
1.95498959197697e-34	0.502924237644722	0.377	0.17	5.10819230487662e-30	CD4-JUNB	DUSP2
3.38036120002125e-34	0.412053390025667	0.611	0.35	8.83254577953553e-30	CD4-JUNB	DDT
6.62167265192871e-34	0.32978910985894	0.286	0.107	1.73017684722245e-29	CD4-JUNB	SMIM37
6.05359061559288e-33	0.378136719197664	0.354	0.149	1.58174269194826e-28	CD4-JUNB	TSHZ2
6.17179063925049e-33	0.439866516844845	0.595	0.335	1.61262717612976e-28	CD4-JUNB	GADD45B
8.69933570148543e-33	0.467499122885343	0.582	0.344	2.27304942544113e-28	CD4-JUNB	TTC39C
7.69608869723115e-31	0.276719762726688	0.246	0.089	2.01091101569953e-26	CD4-JUNB	NCBP2-AS2
1.91359418147784e-30	0.420019685932863	0.46	0.243	5.00003023678344e-26	CD4-JUNB	IDS
2.23727803932858e-29	0.411502693796731	0.349	0.16	5.84578378896164e-25	CD4-JUNB	SOCS3
3.3326102683799e-29	0.383988219613243	0.402	0.201	8.70777737024984e-25	CD4-JUNB	PLK3
3.93751963403547e-29	0.468678766420162	0.681	0.46	1.02883450517713e-24	CD4-JUNB	YME1L1
4.3356878483775e-29	0.48807602823841	0.695	0.476	1.13287187790256e-24	CD4-JUNB	TUBA1A
8.66123328713663e-29	0.354754615864953	0.34	0.153	2.26309364559593e-24	CD4-JUNB	GALM
2.63848852937636e-28	0.380456899043801	0.623	0.38	6.8941066784075e-24	CD4-JUNB	STT3B
4.55357407949289e-28	0.423560586466599	0.921	0.825	1.1898033712307e-23	CD4-JUNB	SRSF7
1.20530478529657e-27	0.442039193063199	0.742	0.544	3.1493408735014e-23	CD4-JUNB	SRSF2
1.48230928398814e-27	0.344789142597364	0.37	0.179	3.8731259281326e-23	CD4-JUNB	C16orf72
3.4091402925442e-27	0.471692950147582	0.802	0.601	8.90774267038875e-23	CD4-JUNB	SAT1
3.75615179117189e-27	0.303130342668689	0.293	0.128	9.81444901515304e-23	CD4-JUNB	FKBP2
1.66630693516438e-26	0.335785878896726	0.993	0.958	4.35389339089101e-22	CD4-JUNB	VIM
3.81651201468984e-26	0.299849793149608	0.284	0.123	9.97216424318308e-22	CD4-JUNB	PTGER2
7.90320563598693e-26	0.299841640145809	0.984	0.955	2.06502860062702e-21	CD4-JUNB	HINT1
2.73796792071502e-25	0.273394457941436	0.296	0.133	7.15403638003629e-21	CD4-JUNB	PPP6R1
3.65776457523459e-25	0.301376450236114	0.918	0.8	9.55737305863046e-21	CD4-JUNB	NEAT1
2.02105317359891e-24	0.393865834583562	0.812	0.617	5.2808098372966e-20	CD4-JUNB	ITGB2
2.24793305445987e-24	0.39413970403944	0.575	0.367	5.8736242779982e-20	CD4-JUNB	PLP2
3.60888899796264e-24	0.321281672437302	0.94	0.86	9.42966606277657e-20	CD4-JUNB	LAPTM5
4.54686098630158e-24	0.339409931408744	0.479	0.281	1.18804930711074e-19	CD4-JUNB	PDCD6
8.52264032876135e-24	0.291834114363613	0.282	0.129	2.22688069150205e-19	CD4-JUNB	CD82
1.36537109126224e-23	0.280187584231557	0.988	0.961	3.5675781243591e-19	CD4-JUNB	EEF2
2.7349117089722e-23	0.337634034970337	0.925	0.828	7.14605080437347e-19	CD4-JUNB	CIRBP
4.09370788678949e-23	0.372247752029559	0.558	0.348	1.06964493373923e-18	CD4-JUNB	DNAJB1
5.56034700729671e-23	0.378570347294063	0.77	0.596	1.45286306953656e-18	CD4-JUNB	LDHA
7.26600990075269e-23	0.350666062255222	0.565	0.357	1.89853572696767e-18	CD4-JUNB	INPP4B
8.9214721613719e-23	0.25369125622155	0.991	0.968	2.33109146104486e-18	CD4-JUNB	ACTG1
1.06709931834927e-22	0.358755909462267	0.644	0.426	2.78822380891482e-18	CD4-JUNB	AQP3
1.36980647160825e-22	0.331423089169204	0.377	0.205	3.57916732966519e-18	CD4-JUNB	HEXIM1
2.26309501209676e-22	0.26501513661753	0.268	0.12	5.91324095710762e-18	CD4-JUNB	SUPT4H1
2.34148696994913e-22	0.323780062141081	0.872	0.723	6.11807130378009e-18	CD4-JUNB	GSTK1
2.51592679296254e-22	0.390953483941152	0.491	0.303	6.57386511733181e-18	CD4-JUNB	AC058791.1
2.6151530350714e-22	0.431943128070582	0.816	0.664	6.83313336533806e-18	CD4-JUNB	TSC22D3
2.79595777212088e-22	0.307736658776567	0.212	0.086	7.30555806277464e-18	CD4-JUNB	AC044849.1
5.14731747582071e-22	0.27232759566667	0.268	0.121	1.34494258325719e-17	CD4-JUNB	NCF1
1.1271604250464e-21	0.33180159669287	0.347	0.181	2.94515747460373e-17	CD4-JUNB	MTO1
1.37008152765405e-21	0.311784541755499	0.819	0.616	3.57988602360728e-17	CD4-JUNB	PPP2R5C
1.8299794775056e-21	0.284167303664474	0.963	0.886	4.78155337677439e-17	CD4-JUNB	GAPDH
8.16376720609906e-21	0.33571905064752	0.816	0.659	2.13311073328162e-16	CD4-JUNB	RBM3
9.65038407295771e-21	0.335522564778084	0.849	0.718	2.52154885442312e-16	CD4-JUNB	GPX4
1.16070605311661e-20	0.382823812292639	0.623	0.422	3.03280884618838e-16	CD4-JUNB	INTS6
1.51174133937241e-20	0.264091576813639	0.253	0.115	3.95002894564618e-16	CD4-JUNB	SDR42E2
2.28960723178878e-20	0.359493756135472	0.656	0.467	5.9825147359409e-16	CD4-JUNB	ZFP36
2.36703875197831e-20	0.277684856994512	0.512	0.301	6.18483555504414e-16	CD4-JUNB	GPR183
8.80016748808533e-20	0.330606834783122	0.447	0.27	2.29939576296181e-15	CD4-JUNB	SH3BP5
1.25816327415904e-19	0.266489826138454	0.286	0.142	3.28745481905016e-15	CD4-JUNB	LINC00513
1.41625176066521e-19	0.3799948404469	0.493	0.317	3.70052422544213e-15	CD4-JUNB	CDC14A
1.88822945244667e-19	0.378041906050571	0.547	0.371	4.93375473629791e-15	CD4-JUNB	SLC38A2
4.19695512815743e-19	0.326939450618499	0.411	0.235	1.09662240543625e-14	CD4-JUNB	TSPYL2
7.00407913973282e-19	0.339059577217007	0.7	0.52	1.83009583842079e-14	CD4-JUNB	ARHGAP15
1.05233602766598e-18	0.260684095462657	0.54	0.337	2.74964880668845e-14	CD4-JUNB	IL10RA
2.21304983008669e-18	0.30562825250485	0.425	0.257	5.7824779010335e-14	CD4-JUNB	TUBB4B
3.69639356681398e-18	0.25780817761168	0.368	0.204	9.65830675072826e-14	CD4-JUNB	CD84
5.94591054512478e-18	0.297163762329876	0.47	0.292	1.55360696633565e-13	CD4-JUNB	AC114760.2
8.49628292848602e-18	0.400979705414681	0.805	0.652	2.21999376638411e-13	CD4-JUNB	H1FX
1.7998605972468e-17	0.298164528617573	0.732	0.556	4.70285575454618e-13	CD4-JUNB	SUN2
1.87914825818926e-17	0.300310350000471	0.621	0.437	4.91002648382272e-13	CD4-JUNB	CD6
1.90281216346964e-17	0.304320640122022	0.43	0.265	4.97185790192981e-13	CD4-JUNB	ZFAND5
2.60840256601553e-17	0.321428050738513	0.805	0.656	6.81549506474198e-13	CD4-JUNB	ARL6IP4
3.29720982614072e-17	0.319069844923239	0.458	0.295	8.61527955472308e-13	CD4-JUNB	YPEL5
4.89960865307603e-17	0.273590277745804	0.428	0.256	1.28021874496224e-12	CD4-JUNB	CAPN2
5.88756219106622e-17	0.322667032891504	0.956	0.9	1.53836112490369e-12	CD4-JUNB	ZFP36L2
6.58466532105633e-17	0.277119335832702	0.87	0.751	1.72050720173881e-12	CD4-JUNB	EIF3L
8.57334869851899e-17	0.262278205579792	0.521	0.329	2.24013028143603e-12	CD4-JUNB	CD40LG
9.05944462311563e-17	0.273408975674937	0.368	0.212	2.36714228557388e-12	CD4-JUNB	NABP1
1.58212913541981e-16	0.268873940279223	0.523	0.343	4.13394521793841e-12	CD4-JUNB	OPTN
2.31652587008615e-15	0.283552317821078	0.8	0.665	6.0528504459481e-11	CD4-JUNB	ICAM3
2.33475409192771e-15	0.27552696361085	0.56	0.391	6.10047896679791e-11	CD4-JUNB	NDUFV2
2.82630810848534e-15	0.26245334051411	0.937	0.842	7.38486045666134e-11	CD4-JUNB	FXYD5
3.14896414615373e-15	0.254165984144522	0.54	0.372	8.22792841748509e-11	CD4-JUNB	FLNA
7.12552021892302e-15	0.299385184603539	0.582	0.409	1.8618271780024e-10	CD4-JUNB	CORO1B
1.03275266520112e-14	0.285842426805328	0.87	0.767	2.69847943890402e-10	CD4-JUNB	HNRNPDL
2.13734283100277e-14	0.263892144060349	0.795	0.645	5.58466308312715e-10	CD4-JUNB	PCSK7
2.70027331912969e-14	0.264977687418986	0.577	0.426	7.05554415555395e-10	CD4-JUNB	BRD2
5.745665306175e-14	0.310799013915411	0.498	0.352	1.50128488785047e-09	CD4-JUNB	PRKCB
9.10144101971866e-14	0.265650343590585	0.363	0.223	2.37811552404229e-09	CD4-JUNB	LPAR6
3.41750283130768e-13	0.27649303396019	0.682	0.532	8.92959314792384e-09	CD4-JUNB	HNRNPA0
6.36942935310949e-13	0.278127863645405	0.595	0.439	1.66426819567398e-08	CD4-JUNB	PPP1R10
7.53909332809894e-13	0.325491721157896	0.546	0.412	1.96988969569897e-08	CD4-JUNB	NFKBIA
1.0126661827967e-12	0.291098928906033	0.716	0.578	2.6459954690295e-08	CD4-JUNB	FYN
1.33298799373776e-12	0.277856790242157	0.711	0.553	3.48296432883739e-08	CD4-JUNB	TRA2B
2.09313716940176e-12	0.256648745176047	0.482	0.342	5.46915810992985e-08	CD4-JUNB	LENG8
2.47375907921861e-12	0.257680667895164	0.696	0.547	6.4636850980903e-08	CD4-JUNB	EVI2B
3.07768043406936e-12	0.259475336763038	0.368	0.241	8.04167120617984e-08	CD4-JUNB	USP10
3.16607614357058e-12	0.283501324473099	0.312	0.191	8.27264035553556e-08	CD4-JUNB	TNFAIP3
3.27676558432546e-12	0.26760919648916	0.579	0.439	8.56186079528399e-08	CD4-JUNB	TLE4
4.9499048387417e-12	0.263710634749744	0.672	0.521	1.29336063531482e-07	CD4-JUNB	ILF3-DT
0	1.01443680021408	0.337	0.007	0	CD4-FOXP3	FOXP3
3.7241127549489e-262	1.24675364356862	0.539	0.058	9.73073421740598e-258	CD4-FOXP3	IKZF2
3.09037470058089e-260	1.53379371630072	0.466	0.039	8.07484005514781e-256	CD4-FOXP3	RTKN2
6.02014568813191e-250	0.641215950448442	0.267	0.007	1.57300386685199e-245	CD4-FOXP3	FCRL3
2.67444422288522e-249	0.879489520138492	0.314	0.013	6.9880553099768e-245	CD4-FOXP3	LAIR2
1.27285876494585e-226	1.37484647562979	0.52	0.063	3.32585266692701e-222	CD4-FOXP3	TIGIT
5.85768870993021e-182	0.933993709958354	0.377	0.039	1.53055548301767e-177	CD4-FOXP3	IL2RA
1.36727417559418e-136	0.789436273813472	0.297	0.032	3.57255069341003e-132	CD4-FOXP3	AC133644.2
1.56061290999109e-86	1.10167828476127	0.747	0.369	4.07772547251573e-82	CD4-FOXP3	BIRC3
6.22485020058548e-84	0.453921814661702	0.208	0.025	1.62649110891098e-79	CD4-FOXP3	CTLA4
2.61284309173393e-82	0.912466232908289	0.504	0.164	6.8270977143916e-78	CD4-FOXP3	TNFRSF1B
5.90098773521771e-80	1.21593031055954	0.986	0.901	1.54186908533504e-75	CD4-FOXP3	IL32
1.38286672355562e-72	1.03825652714294	0.515	0.19	3.61329246197847e-68	CD4-FOXP3	GBP5
7.79089392499355e-71	0.838529828447109	0.293	0.063	2.03568267366157e-66	CD4-FOXP3	CYTOR
1.69133699925706e-69	0.748719812155209	0.461	0.148	4.41929444535878e-65	CD4-FOXP3	PYHIN1
1.63949970526002e-63	0.817727712622884	0.276	0.061	4.28384877987389e-59	CD4-FOXP3	SPATS2L
1.72840761037405e-62	1.10914878243041	0.916	0.791	4.51615624514635e-58	CD4-FOXP3	S100A10
2.93056255529081e-59	0.885716306990809	0.789	0.535	7.65726690071936e-55	CD4-FOXP3	USP15
2.32321884585103e-58	0.986330033518028	0.635	0.335	6.07033852232415e-54	CD4-FOXP3	IL10RA
1.16622891773289e-54	0.52006931354884	0.286	0.073	3.04723953914427e-50	CD4-FOXP3	STAM
1.39953918448242e-52	1.17625490246527	0.883	0.689	3.65685593513411e-48	CD4-FOXP3	S100A4
2.57063956210436e-50	0.453042102743371	1	1	6.71682411182248e-46	CD4-FOXP3	B2M
3.99554187149803e-47	0.910110936004996	0.611	0.317	1.04399513560372e-42	CD4-FOXP3	ITGB1
1.39577820705518e-46	0.728117630211784	0.244	0.062	3.64702887721449e-42	CD4-FOXP3	HLA-DRB1
7.90306769499479e-45	0.538784623975307	0.335	0.114	2.06499255802519e-40	CD4-FOXP3	SHMT2
1.9273113539403e-39	0.745581480623061	0.855	0.723	5.03587183671062e-35	CD4-FOXP3	ISG20
1.61477053020462e-38	0.398680389026896	0.998	0.999	4.21923391837164e-34	CD4-FOXP3	HLA-B
6.26204538962284e-37	0.414988675896972	0.995	0.995	1.63620983985455e-32	CD4-FOXP3	HLA-C
1.19986213031554e-35	0.711232064590742	0.553	0.309	3.13511976030148e-31	CD4-FOXP3	ARID5B
1.75498534875755e-32	0.724803606595853	0.728	0.538	4.58560121776859e-28	CD4-FOXP3	CLIC1
1.19584574641851e-31	0.729555496367271	0.422	0.212	3.12462535081692e-27	CD4-FOXP3	NABP1
9.97576892482308e-31	0.443787727805267	0.248	0.087	2.60656866236702e-26	CD4-FOXP3	GCNT4
8.60594624589512e-30	0.655639463624764	0.548	0.354	2.24864769458994e-25	CD4-FOXP3	CARD16
1.31701666740441e-29	0.710952874273575	0.323	0.136	3.44123285026099e-25	CD4-FOXP3	HERC5
1.6187793358752e-29	0.532915465726462	0.347	0.154	4.2297085267083e-25	CD4-FOXP3	ACTN4
3.90087028082906e-29	0.815495136037651	0.386	0.189	1.01925839567783e-24	CD4-FOXP3	ANXA2
8.87593577822465e-28	0.547457019877687	0.445	0.241	2.31919325949232e-23	CD4-FOXP3	TRIM14
1.00935443330739e-27	0.417708144912761	0.984	0.978	2.63734219878888e-23	CD4-FOXP3	PTPRC
1.10796290991183e-27	0.633000851365368	0.567	0.371	2.89499628730862e-23	CD4-FOXP3	EZR
4.77960252300092e-27	0.55310401845323	0.674	0.493	1.24886234323491e-22	CD4-FOXP3	CAST
3.66065497200375e-26	0.382955186450033	0.208	0.07	9.5649253763486e-22	CD4-FOXP3	IL2RB
8.08305019324991e-26	0.434399578877759	0.991	0.965	2.11202018499427e-21	CD4-FOXP3	PFN1
1.12892586437796e-24	0.797952015471594	0.574	0.406	2.94977039103317e-20	CD4-FOXP3	SYNE2
2.6090639224936e-24	0.634398897576827	0.379	0.192	6.81722312308352e-20	CD4-FOXP3	OAS1
5.15165174621984e-24	0.518312431697343	0.995	0.99	1.34607508476978e-19	CD4-FOXP3	HLA-A
6.15505504116522e-24	0.489601739386679	0.742	0.61	1.60825433170606e-19	CD4-FOXP3	NSD3
9.18881409890278e-24	0.64425166074979	0.522	0.354	2.40094523590231e-19	CD4-FOXP3	GBP2
1.71222878882265e-23	0.541360262349298	0.773	0.654	4.47388260231471e-19	CD4-FOXP3	SMCHD1
1.79599737235019e-23	0.650588935895709	0.703	0.591	4.6927615342138e-19	CD4-FOXP3	TPR
3.59853618902288e-23	0.538878042519859	0.382	0.203	9.40261520829789e-19	CD4-FOXP3	LFNG
5.19590369758665e-23	0.600863150091902	0.639	0.483	1.35763767714242e-18	CD4-FOXP3	IFI16
2.20906550059146e-22	0.602871046750684	0.478	0.28	5.77206724649542e-18	CD4-FOXP3	AHNAK
2.56194954243047e-22	0.537261175022867	0.41	0.232	6.69411795941658e-18	CD4-FOXP3	TBC1D4
9.94789143261914e-22	0.557440899928815	0.403	0.229	2.59928455242906e-17	CD4-FOXP3	CLDND1
1.06617005821173e-21	0.425848255041454	0.218	0.084	2.78579574510142e-17	CD4-FOXP3	PRDM1
1.61514991574759e-21	0.558602446390671	0.941	0.913	4.22022521485687e-17	CD4-FOXP3	SH3BGRL3
3.26036631502773e-21	0.473900878290173	0.967	0.953	8.51901114453594e-17	CD4-FOXP3	TRAC
1.37961781803411e-20	0.496492459446283	0.939	0.889	3.60480339674132e-16	CD4-FOXP3	GAPDH
2.16864020781314e-20	0.438224077631704	0.34	0.178	5.66643999899496e-16	CD4-FOXP3	SMS
2.84835912290196e-20	0.413431413662622	0.265	0.121	7.44247755223052e-16	CD4-FOXP3	BATF
5.49234379241081e-20	0.448801852738796	0.415	0.246	1.43509450951902e-15	CD4-FOXP3	PHKB
6.24767997559992e-20	0.520848984174133	0.66	0.509	1.6324563008245e-15	CD4-FOXP3	CFLAR
2.27193407841812e-19	0.53942274611806	0.426	0.254	5.9363365534987e-15	CD4-FOXP3	ID3
3.66403139277189e-19	0.455842449288207	0.74	0.622	9.57374762617367e-15	CD4-FOXP3	EPB41
8.18448125092821e-19	0.595952320959348	0.382	0.217	2.13852310605503e-14	CD4-FOXP3	EPSTI1
1.58729983889375e-18	0.535462405200725	0.438	0.28	4.14745574904547e-14	CD4-FOXP3	IQGAP2
1.71325073300149e-18	0.487853476277573	0.7	0.584	4.47655284025958e-14	CD4-FOXP3	BTN3A2
2.19787783119215e-18	0.529340185309998	0.4	0.238	5.74283498512197e-14	CD4-FOXP3	SESN3
4.25951771881674e-18	0.359906991158244	0.991	0.982	1.11296938474963e-13	CD4-FOXP3	KLF2
1.24974823625489e-17	0.329346179590602	0.984	0.989	3.26546716651039e-13	CD4-FOXP3	FTL
1.43532594718467e-17	0.403869348968652	0.89	0.874	3.75036316739882e-13	CD4-FOXP3	YWHAB
2.19287080210961e-17	0.489409165717488	0.501	0.349	5.7297521188322e-13	CD4-FOXP3	OPTN
2.7213623170201e-17	0.436536372290858	0.201	0.085	7.11064759814182e-13	CD4-FOXP3	MIAT
3.73441940431506e-17	0.439322384227558	0.3	0.159	9.75766446153482e-13	CD4-FOXP3	HSPA1A
5.16970692072026e-17	0.427802629795439	0.937	0.939	1.350792721315e-12	CD4-FOXP3	OAZ1
7.71383830003417e-17	0.427156690853621	0.539	0.395	2.01554880941593e-12	CD4-FOXP3	CCNDBP1
8.29868331721297e-17	0.626638658635756	0.208	0.092	2.16836296395458e-12	CD4-FOXP3	TNFRSF4
1.2532407405456e-16	0.399897203198579	0.876	0.83	3.2745927309716e-12	CD4-FOXP3	ETS1
1.27376104504195e-16	0.402433484153129	0.829	0.742	3.32821023459012e-12	CD4-FOXP3	JAK1
1.33154787958784e-16	0.444110614792102	0.59	0.459	3.47920145457506e-12	CD4-FOXP3	HMGB2
1.5453693753992e-16	1.03890443397303	0.279	0.148	4.03789564098056e-12	CD4-FOXP3	LGALS1
1.5838824350274e-16	0.362449679231698	0.272	0.138	4.1385264144831e-12	CD4-FOXP3	CASK
1.61684814710227e-16	0.498797512563586	0.649	0.487	4.22466252356351e-12	CD4-FOXP3	SEPTIN6
1.7962321921421e-16	0.549245182201132	0.358	0.213	4.6933750948481e-12	CD4-FOXP3	PHACTR2
1.95648736570527e-16	0.423172163117289	0.356	0.21	5.1121058378513e-12	CD4-FOXP3	KIAA0040
4.27722715583404e-16	0.473635959078806	0.834	0.794	1.11759668354788e-11	CD4-FOXP3	EMP3
4.29732668493781e-16	0.343915019524144	0.991	0.975	1.1228484895074e-11	CD4-FOXP3	CALM1
4.91271416686033e-16	0.495000830464454	0.775	0.708	1.28364308465894e-11	CD4-FOXP3	SLFN5
6.44199711357977e-16	0.33638964562552	0.218	0.1	1.68322942580726e-11	CD4-FOXP3	GPR82
7.19685645998718e-16	0.814181509855195	0.869	0.807	1.88046662443005e-11	CD4-FOXP3	NEAT1
1.20777509215579e-15	0.557252088766101	0.248	0.124	3.15579553829387e-11	CD4-FOXP3	FCER1G
1.27203129692381e-15	0.594214563504764	0.321	0.189	3.32369057573222e-11	CD4-FOXP3	HLA-DPB1
1.74735689880656e-15	0.351216162185812	0.864	0.817	4.56566884089167e-11	CD4-FOXP3	SOD1
2.19997323026487e-15	0.408331648346918	0.384	0.238	5.74831005335909e-11	CD4-FOXP3	UBL3
2.28125016060795e-15	0.496802575687372	0.714	0.636	5.96067854465252e-11	CD4-FOXP3	SP100
3.71384982461323e-15	0.392697394602503	0.672	0.555	9.70391820673192e-11	CD4-FOXP3	RAC1
4.16671959492267e-15	0.352268797883987	0.23	0.112	1.08872216295735e-10	CD4-FOXP3	ZNRF2
4.61220910863368e-15	0.274457739985123	0.222	0.105	1.20512411799489e-10	CD4-FOXP3	SEC14L1
5.33030448521131e-15	0.399045870968961	0.286	0.154	1.39275525894086e-10	CD4-FOXP3	NFAT5
6.40505052546108e-15	0.45753483257772	0.628	0.533	1.67357565179772e-10	CD4-FOXP3	PRDX1
7.68460905021078e-15	0.520700499005998	0.585	0.491	2.00791149872958e-10	CD4-FOXP3	S1PR4
8.68685669203731e-15	0.353812528751924	0.218	0.104	2.26978878506243e-10	CD4-FOXP3	LINC00402
2.55163319845923e-14	0.377485530205447	0.262	0.14	6.66716238425413e-10	CD4-FOXP3	GLCCI1
2.83090744472857e-14	0.538260112200339	0.585	0.466	7.39687806233127e-10	CD4-FOXP3	SAMD9
3.53355101563621e-14	0.334787892634359	0.244	0.124	9.23281544875585e-10	CD4-FOXP3	LGALS9
8.05969949236248e-14	0.325510988933944	0.97	0.958	2.10591888035939e-09	CD4-FOXP3	ARHGDIB
9.43656716782314e-14	0.497597071051549	0.41	0.271	2.46568063528051e-09	CD4-FOXP3	POU2F2
1.00932886867997e-13	0.336414472545723	0.225	0.112	2.63727540097391e-09	CD4-FOXP3	AC008555.4
1.02891717589711e-13	0.575680461868776	0.302	0.173	2.68845768890156e-09	CD4-FOXP3	IFIT3
1.05371455302784e-13	0.40811222332807	0.33	0.202	2.75325075560644e-09	CD4-FOXP3	ZBTB38
1.09232412437668e-13	0.64843897427765	0.279	0.162	2.85413370458383e-09	CD4-FOXP3	HLA-DPA1
1.34076103605205e-13	0.359492900694643	0.988	0.985	3.5032745111004e-09	CD4-FOXP3	CD52
1.36583713818768e-13	0.33737956623254	0.316	0.186	3.56879585837059e-09	CD4-FOXP3	RNF19A
1.3868566370506e-13	0.368763719697892	0.857	0.825	3.62371770694951e-09	CD4-FOXP3	ARL4C
2.65390176554519e-13	0.358768823721222	0.96	0.951	6.93437992319302e-09	CD4-FOXP3	MYL6
2.99427283280221e-13	0.396853655194687	0.637	0.538	7.82373548482889e-09	CD4-FOXP3	RCSD1
3.46485478880139e-13	0.506740006560263	0.368	0.241	9.05331907765915e-09	CD4-FOXP3	ATP2B1
4.28845405022164e-13	0.38386821586983	0.267	0.148	1.12053015878241e-08	CD4-FOXP3	TTN
5.96602503543909e-13	0.381960510179288	0.745	0.682	1.55886268150988e-08	CD4-FOXP3	SAMHD1
8.15374267381351e-13	0.361034863674642	0.918	0.865	2.13049142324073e-08	CD4-FOXP3	STK4
1.1215676877326e-12	0.356079049483157	0.511	0.38	2.93054421127652e-08	CD4-FOXP3	CNTRL
1.22984388626492e-12	0.436742230366887	0.71	0.55	3.21345909042162e-08	CD4-FOXP3	TLE5
1.25142084703273e-12	0.3014977964887	0.979	0.976	3.26983753121182e-08	CD4-FOXP3	H3F3A
1.68165830553269e-12	0.342117351091938	0.686	0.586	4.39400498652637e-08	CD4-FOXP3	FCMR
1.83413771694487e-12	0.321643870251626	0.251	0.137	4.79241844060526e-08	CD4-FOXP3	HAPLN3
2.17564115491715e-12	0.595235311820806	0.6	0.494	5.68473277368301e-08	CD4-FOXP3	MT2A
2.81315798789374e-12	0.474746504383365	0.419	0.291	7.35050050656757e-08	CD4-FOXP3	DOK2
3.13882276619068e-12	0.276589169217263	0.939	0.928	8.20143000577964e-08	CD4-FOXP3	PPIA
3.15157549210511e-12	0.409468987308896	0.316	0.192	8.23475160332143e-08	CD4-FOXP3	ANXA5
3.9890820810591e-12	0.313006153130497	0.23	0.121	1.04230725695993e-07	CD4-FOXP3	ATXN1
4.11847583979791e-12	0.347978249254084	0.581	0.473	1.0761165521808e-07	CD4-FOXP3	PAK2
4.22051903760281e-12	0.57941772695979	0.689	0.588	1.10277941933524e-07	CD4-FOXP3	S100A11
4.33738394580691e-12	0.403333769458535	0.621	0.529	1.13331505119989e-07	CD4-FOXP3	SKAP1
7.10681327601172e-12	0.545648563372546	0.63	0.575	1.8569392408891e-07	CD4-FOXP3	SRGN
8.65229893531161e-12	0.51709030297743	0.56	0.471	2.26075918880757e-07	CD4-FOXP3	COX5A
1.12138876296148e-11	0.444707124955386	0.564	0.461	2.93007669874205e-07	CD4-FOXP3	RORA
1.19448746476433e-11	0.486479309627333	0.679	0.584	3.12107629668273e-07	CD4-FOXP3	IFITM1
1.27725028670622e-11	0.361395548494115	0.878	0.852	3.33732727413467e-07	CD4-FOXP3	SUB1
1.36522847518396e-11	0.416391181612009	0.932	0.924	3.56720548280816e-07	CD4-FOXP3	S100A6
1.7316841838438e-11	0.42941587558196	0.583	0.495	4.52471760396546e-07	CD4-FOXP3	DYNLRB1
1.79078462207985e-11	0.44509042918576	0.297	0.189	4.67914113903243e-07	CD4-FOXP3	C12orf75
2.01197252182308e-11	0.346499325152369	0.707	0.637	5.25708300227153e-07	CD4-FOXP3	CD47
2.2951607290826e-11	0.396203793618268	0.258	0.149	5.99702546901992e-07	CD4-FOXP3	RAB11FIP1
2.30276430657665e-11	0.376625914202559	0.253	0.146	6.01689285665414e-07	CD4-FOXP3	PREX1
2.33956850104147e-11	0.543016706032938	0.489	0.376	6.11305853637125e-07	CD4-FOXP3	MX1
2.89708852412208e-11	0.31448799605642	0.909	0.893	7.56980260467859e-07	CD4-FOXP3	SUMO2
4.56945429631780e-11	0.635780580612303	0.539	0.469	1.19395271308488e-06	CD4-FOXP3	CD74
4.75053533307024e-11	0.494542564296968	0.492	0.401	1.24126737717792e-06	CD4-FOXP3	CCM2
5.92361984527722e-11	0.399238298635092	0.642	0.577	1.54778262937248e-06	CD4-FOXP3	RBX1
7.62622412857186e-11	0.447429764937011	0.616	0.541	1.99265610255454e-06	CD4-FOXP3	TAGLN2
7.67133299644645e-11	0.360193166727546	0.59	0.482	2.00444259864149e-06	CD4-FOXP3	SH3KBP1
8.18223992385244e-11	0.283273953490341	0.995	0.992	2.13793746970341e-06	CD4-FOXP3	FTH1
8.79299822896478e-11	0.416687337397091	0.454	0.355	2.29752250724621e-06	CD4-FOXP3	CASP8
9.36646813629133e-11	0.406960101658	0.66	0.518	2.44736445933156e-06	CD4-FOXP3	SNHG6
1.1338256053461e-10	0.28307181357706	0.923	0.904	2.96257292420882e-06	CD4-FOXP3	TRAF3IP3
1.18641554245724e-10	0.29356655603816	0.293	0.18	3.09998517088651e-06	CD4-FOXP3	SLC12A6
1.18805375478911e-10	0.455423416873396	0.543	0.416	3.10426565588847e-06	CD4-FOXP3	XAF1
1.42259080374426e-10	0.39626313865864	0.496	0.39	3.71708751110338e-06	CD4-FOXP3	TXN
1.80983319969922e-10	0.405997391542858	0.6	0.51	4.7289131674941e-06	CD4-FOXP3	DYNLL1
1.93469432218831e-10	0.316798318860037	0.803	0.779	5.05516279444584e-06	CD4-FOXP3	ARL6IP5
2.086537882672e-10	0.351097105372447	0.496	0.388	5.45191483363366e-06	CD4-FOXP3	UTRN
2.19178352350196e-10	0.323386407874309	0.911	0.925	5.72691116855828e-06	CD4-FOXP3	ARPC2
2.47884574816702e-10	0.38224817537413	0.452	0.354	6.4769760553856e-06	CD4-FOXP3	SELPLG
2.50861370278851e-10	0.49299179806834	0.393	0.263	6.55475674401609e-06	CD4-FOXP3	MTND1P23
2.64993461512904e-10	0.347769945024423	0.698	0.648	6.92401415587068e-06	CD4-FOXP3	KMT2E
2.65761486728767e-10	0.339818450404282	0.534	0.44	6.94408188673596e-06	CD4-FOXP3	CLTA
2.73600581338381e-10	0.32591881942824	0.672	0.617	7.14890958979055e-06	CD4-FOXP3	NDUFB8
2.85708179345619e-10	0.342703664728064	0.724	0.674	7.46526901812167e-06	CD4-FOXP3	PSMB9
3.30183755634358e-10	0.311111210252118	0.815	0.763	8.62737135097015e-06	CD4-FOXP3	PSMA7
4.18019843268098e-10	0.361422194140466	0.471	0.365	1.09224404847521e-05	CD4-FOXP3	ARL6IP1
4.49678333821867e-10	0.360207845798388	0.288	0.181	1.17496451844316e-05	CD4-FOXP3	MYO1F
4.60699080000746e-10	0.315789235746973	0.562	0.472	1.20376062613395e-05	CD4-FOXP3	RTN4
5.44841017112399e-10	0.334483772148057	0.548	0.455	1.42361509361299e-05	CD4-FOXP3	PPP1R12A
6.16785445490159e-10	0.366662720357948	0.508	0.419	1.61159869052124e-05	CD4-FOXP3	PPM1G
7.91692644421388e-10	0.330633778492887	0.429	0.308	2.06861371060864e-05	CD4-FOXP3	ZNF101
9.44469817855235e-10	0.294684734972475	0.848	0.813	2.46780518707394e-05	CD4-FOXP3	CALM2
1.11024932100256e-09	0.337909010788001	0.34	0.235	2.90097045084758e-05	CD4-FOXP3	TPM4
1.16720902563103e-09	0.422078329070622	0.623	0.559	3.04980046307131e-05	CD4-FOXP3	CD99
1.24068079456982e-09	0.345666467016431	0.522	0.395	3.24177484813147e-05	CD4-FOXP3	LINC01578
1.37372055100102e-09	0.40439323742677	0.67	0.641	3.58939442771057e-05	CD4-FOXP3	LSP1
1.71614300082833e-09	0.82388708246384	0.59	0.515	4.48411004686433e-05	CD4-FOXP3	ISG15
1.8493087509276e-09	0.316607784401002	0.827	0.763	4.83205883529872e-05	CD4-FOXP3	ARGLU1
1.8827491186775e-09	0.388174697265759	0.674	0.528	4.91943517219244e-05	CD4-FOXP3	KLF6
2.38202597892725e-09	0.305931590074368	0.398	0.293	6.223995680339e-05	CD4-FOXP3	ARHGAP25
2.43946921128186e-09	0.307808563996891	0.239	0.143	6.37408910215837e-05	CD4-FOXP3	SESN1
2.81612104026474e-09	0.314029698507364	0.63	0.54	7.35824266610775e-05	CD4-FOXP3	TERF2IP
2.92794402379214e-09	0.312261920467969	0.834	0.792	7.65042493976647e-05	CD4-FOXP3	ANKRD12
3.04049183104389e-09	0.340199159132558	0.29	0.192	7.94450110533458e-05	CD4-FOXP3	TMX4
3.08691509641175e-09	0.365975610659943	0.485	0.394	8.06580045541425e-05	CD4-FOXP3	RHOG
3.17291131276014e-09	0.388281979972188	0.539	0.452	8.29049996911096e-05	CD4-FOXP3	KLF3
3.97472050766688e-09	0.271894694069697	0.204	0.116	0.000103855472144828	CD4-FOXP3	TRAF1
4.55855793376121e-09	0.329077750964242	0.733	0.698	0.000119110560251247	CD4-FOXP3	PARK7
4.8832307049409e-09	0.390669938870412	0.457	0.358	0.000127593935089401	CD4-FOXP3	TTC39C
5.42427636023427e-09	0.35181791772315	0.347	0.243	0.000141730917016561	CD4-FOXP3	GATA3
6.04720252895447e-09	0.373851057117411	0.576	0.508	0.000158007354879051	CD4-FOXP3	FMNL1
6.73577559236478e-09	0.300734169800647	0.48	0.378	0.000175999080452899	CD4-FOXP3	TMPO
6.7900954813071e-09	0.378248097351738	0.314	0.221	0.000177418404831073	CD4-FOXP3	CASP1
7.17859843427342e-09	0.461729781308817	0.714	0.682	0.00018756959848913	CD4-FOXP3	UCP2
7.58649243572648e-09	0.282443963357031	0.656	0.585	0.000198227460853097	CD4-FOXP3	FYN
7.72637720925585e-09	0.280818986205072	0.71	0.653	0.000201882510100646	CD4-FOXP3	COX8A
7.97694670670423e-09	0.396929127654563	0.293	0.191	0.000208429640499475	CD4-FOXP3	IFIT1
8.19131434846616e-09	0.389903789637357	0.578	0.457	0.000214030852611072	CD4-FOXP3	XIST
8.43883915659267e-09	0.471752454092438	0.302	0.208	0.00022049842832261	CD4-FOXP3	TYMP
8.76334921095064e-09	0.493553870596768	0.452	0.358	0.000228977551532929	CD4-FOXP3	VMP1
8.83168252531912e-09	0.282261563994869	0.218	0.128	0.000230763032704063	CD4-FOXP3	C21orf91
9.02333255642755e-09	0.275749716101642	0.237	0.143	0.000235770656366895	CD4-FOXP3	CUTALP
1.02688347142415e-08	0.297453934836174	0.358	0.261	0.000268314382248417	CD4-FOXP3	CARHSP1
1.03745260384539e-08	0.326071529834753	0.614	0.553	0.000271075990858763	CD4-FOXP3	APBB1IP
1.08195000930668e-08	0.293463548886234	0.698	0.648	0.000282702717931743	CD4-FOXP3	BIN2
1.10743167689298e-08	0.395134207446895	0.382	0.288	0.000289360822855366	CD4-FOXP3	MYO1G
1.1393154587856e-08	0.272006184449833	0.279	0.181	0.000297691736226089	CD4-FOXP3	RO60
1.20377575550123e-08	0.342541567636326	0.384	0.285	0.000314534567154917	CD4-FOXP3	MORC3
1.27216522398888e-08	0.311107159893601	0.311	0.217	0.000332404051376053	CD4-FOXP3	TANK
1.37557508712268e-08	0.283731507373797	0.239	0.143	0.000359424014514286	CD4-FOXP3	MAF
1.54105844388612e-08	0.294381310366877	0.389	0.277	0.000402663160803004	CD4-FOXP3	LINC-PINT
1.58248687962858e-08	0.290407972777357	0.684	0.621	0.000413487996778151	CD4-FOXP3	TMEM59
1.83023679974689e-08	0.340817740376712	0.639	0.572	0.000478222573405864	CD4-FOXP3	SP110
1.8410573595545e-08	0.298994690558891	0.607	0.512	0.000481049877477994	CD4-FOXP3	WASF2
1.97276097776291e-08	0.375356463781813	0.407	0.321	0.000515462715879672	CD4-FOXP3	JPT1
2.1193096762338e-08	0.271464722303253	0.237	0.148	0.000553754425303129	CD4-FOXP3	IGF2R
2.12459115655615e-08	0.309283776546078	0.356	0.261	0.000555134423296557	CD4-FOXP3	SH3GLB1
2.30486817245979e-08	0.274021349871599	0.698	0.665	0.000602239004782019	CD4-FOXP3	ACTR2
2.60516490571013e-08	0.326830722622926	0.316	0.223	0.000680703538213	CD4-FOXP3	MPRIP
3.15954044074065e-08	0.364269024586599	0.689	0.646	0.000825556321761125	CD4-FOXP3	PSMB8
3.397560217554e-08	0.360833874733412	0.267	0.176	0.000887748509244684	CD4-FOXP3	P2RY10
3.68757730921347e-08	0.329148216972349	0.7	0.652	0.000963527075124387	CD4-FOXP3	CDC42SE1
4.00131930096438e-08	0.320220561442158	0.574	0.488	0.00104550472014898	CD4-FOXP3	CREBRF
4.10827367756933e-08	0.33360578927077	0.384	0.296	0.00107345082921209	CD4-FOXP3	PUM1
4.11124179592255e-08	0.300653190763176	0.302	0.213	0.0010742263688566	CD4-FOXP3	ZC3H7A
5.43968728140987e-08	0.311014897547943	0.728	0.668	0.00142133588975958	CD4-FOXP3	CHURC1
5.51225331839805e-08	0.356466404603836	0.555	0.495	0.00144029666956423	CD4-FOXP3	GLRX
5.97234328612907e-08	0.279559992160292	0.911	0.896	0.00156051357723266	CD4-FOXP3	ARPC3
6.0289039412533e-08	0.293448235417846	0.773	0.739	0.00157529231081008	CD4-FOXP3	CD27
6.49986031888884e-08	0.260539953012809	0.817	0.801	0.00169834850272247	CD4-FOXP3	RSRP1
6.7479515311791e-08	0.304843435287051	0.527	0.436	0.00176317225558179	CD4-FOXP3	THEM4
7.14689190985241e-08	0.275828838470374	0.398	0.297	0.00186741138712534	CD4-FOXP3	CMTM6
7.71451905521828e-08	0.335505092132837	0.522	0.463	0.00201572668393798	CD4-FOXP3	RAD21
7.97055757792938e-08	0.276404630996526	0.281	0.191	0.00208262698953717	CD4-FOXP3	SAMSN1
8.51554954948644e-08	0.278856171645188	0.625	0.571	0.00222502794178531	CD4-FOXP3	PRELID1
9.22735276037844e-08	0.263449702452594	0.506	0.413	0.00241101500275928	CD4-FOXP3	EML4
9.35746503407692e-08	0.309521789248154	0.567	0.509	0.00244501203875396	CD4-FOXP3	MBP
1.00601201909356e-07	0.296538434025019	0.391	0.298	0.00262860880468957	CD4-FOXP3	MAP3K1
1.03782905982375e-07	0.303221094960498	0.365	0.273	0.00271174355041346	CD4-FOXP3	UPP1
1.04973774663408e-07	0.326675589139072	0.389	0.294	0.00274285975818018	CD4-FOXP3	NORAD
1.08065760723471e-07	0.361972402810767	0.494	0.38	0.00282365026194356	CD4-FOXP3	RESF1
1.09234639032948e-07	0.318574176921301	0.319	0.226	0.00285419188329191	CD4-FOXP3	IRF7
1.39846665984328e-07	0.257958764638392	0.766	0.734	0.00365405353550451	CD4-FOXP3	GSTK1
1.50504213399723e-07	0.398912636299186	0.672	0.657	0.00393252459192137	CD4-FOXP3	PCSK7
1.6255058583846e-07	0.287158198405049	0.768	0.711	0.00424728425737313	CD4-FOXP3	HIST1H4C
1.64837184859601e-07	0.425595256925188	0.466	0.382	0.00430703080319651	CD4-FOXP3	FLNA
1.66928524587814e-07	0.358811702354986	0.454	0.372	0.00436167541895499	CD4-FOXP3	TLK1
1.69437324561628e-07	0.408594677202642	0.867	0.857	0.00442722785347078	CD4-FOXP3	TRBC2
1.71048370492007e-07	0.266612789393703	0.536	0.466	0.00446932287258566	CD4-FOXP3	GRB2
1.86813381639451e-07	0.378229624362503	0.672	0.627	0.0048812468488572	CD4-FOXP3	MCL1
1.86831509706495e-07	0.260292293726176	0.211	0.128	0.004881720517121	CD4-FOXP3	CEP164
2.12094951279754e-07	0.26712470430155	0.728	0.701	0.00554182898198869	CD4-FOXP3	HNRNPF
2.12716367586167e-07	0.261358452550171	0.33	0.243	0.00555806596865896	CD4-FOXP3	SFT2D1
2.13857251405393e-07	0.312421148881482	0.81	0.776	0.00558787612197152	CD4-FOXP3	ARPC1B
2.19760903523015e-07	0.288402988328949	0.253	0.168	0.00574213264815287	CD4-FOXP3	YWHAH
2.3357930288064e-07	0.300581680301915	0.468	0.39	0.00610319360496824	CD4-FOXP3	PARP1
2.44673489953229e-07	0.319110368173264	0.482	0.409	0.00639307361898791	CD4-FOXP3	PPP1R18
2.56656393432759e-07	0.305922971569843	0.286	0.2	0.00670617490400455	CD4-FOXP3	REL
2.79268680371706e-07	0.459845611564699	0.461	0.394	0.00729701134943231	CD4-FOXP3	EIF2AK2
2.87019667159765e-07	0.441023220561008	0.485	0.42	0.0074995368832175	CD4-FOXP3	CORO1B
2.87292553902199e-07	0.258546119871683	0.255	0.17	0.00750666714091055	CD4-FOXP3	SP140
3.17222759443142e-07	0.299514971243881	0.836	0.806	0.00828871348148985	CD4-FOXP3	SELL
3.3172756135024e-07	0.289624895248044	0.724	0.686	0.00866770945052043	CD4-FOXP3	MPHOSPH8
4.11211015151934e-07	0.287518959863004	0.37	0.286	0.0107445326149049	CD4-FOXP3	RBM38
4.31573038817936e-07	0.298232590840667	0.614	0.556	0.0112765719312739	CD4-FOXP3	GABARAPL2
4.61005114786737e-07	0.387983422822975	0.705	0.688	0.0120456026442627	CD4-FOXP3	LY6E
5.01598914552083e-07	0.271005292728623	0.255	0.173	0.0131062780383314	CD4-FOXP3	HMGN4
5.22851567095309e-07	0.274327013121931	0.546	0.48	0.0136615885966333	CD4-FOXP3	PIK3R1
5.31783104526488e-07	0.34930205319738	0.59	0.545	0.0138949607381726	CD4-FOXP3	EIF3A
5.34598813780615e-07	0.300395984477723	0.365	0.282	0.0139685324052737	CD4-FOXP3	CDC25B
5.72930873704652e-07	0.288473554004826	0.527	0.461	0.0149701107990289	CD4-FOXP3	CTSS
6.12949795501531e-07	0.319485115714208	0.52	0.462	0.0160157652066595	CD4-FOXP3	BST2
6.25415693640433e-07	0.261685582623896	0.281	0.195	0.0163414866591309	CD4-FOXP3	HERC2
6.28102639149964e-07	0.262175464518682	0.656	0.613	0.0164116938583494	CD4-FOXP3	TMBIM4
6.39914933443586e-07	0.293050422735093	0.541	0.465	0.0167203372959475	CD4-FOXP3	RNASEH2B
7.52949840204494e-07	0.254560604151937	0.283	0.197	0.0196738263747032	CD4-FOXP3	YPEL2
7.7773456326392e-07	0.262595049074872	0.759	0.746	0.020321426403523	CD4-FOXP3	GNAI2
8.15344318010018e-07	0.273589835432015	0.672	0.621	0.0213041316852838	CD4-FOXP3	ARID4B
9.22706620522341e-07	0.278953732383557	0.253	0.173	0.0241094012876283	CD4-FOXP3	RBM43
9.23338089129201e-07	0.413692715547773	0.225	0.149	0.0241259009308569	CD4-FOXP3	HLA-DRA
1.09613594329868e-06	0.32991300525782	0.44	0.367	0.0286409360624513	CD4-FOXP3	TAP1
1.11585397949607e-06	0.264032296757108	0.372	0.289	0.0291561486302529	CD4-FOXP3	TPP2
1.18542640046681e-06	0.298403999406981	0.422	0.349	0.0309740064177974	CD4-FOXP3	RNPEPL1
1.20913829769884e-06	0.291441167341473	0.403	0.335	0.0315935745805729	CD4-FOXP3	GNB2
1.3981466226373e-06	0.255357936786653	0.611	0.554	0.0365321731028901	CD4-FOXP3	SMAP2
0	3.1280932548895	0.798	0.042	0	CD4-GZMK	CCL5
0	2.52018208401896	0.571	0.015	0	CD4-GZMK	GZMK
2.83084027876716e-259	1.75312935458291	0.552	0.049	7.39670256439072e-255	CD4-GZMK	GZMA
3.04653753679394e-225	1.25726725868411	0.473	0.039	7.96029792988889e-221	CD4-GZMK	HOPX
5.9851052421781e-218	1.66573764087673	0.804	0.158	1.56384814872872e-213	CD4-GZMK	LYAR
1.71597921438948e-137	0.728501277795312	0.331	0.031	4.48368208927826e-133	CD4-GZMK	CST7
2.92012349956169e-83	0.910857544429099	0.473	0.115	7.62999069200475e-79	CD4-GZMK	KLRG1
8.70400227564691e-76	0.572672034642876	0.297	0.048	2.27426875460378e-71	CD4-GZMK	CXCR3
1.12117318530496e-72	1.21388471118886	0.953	0.689	2.92951341588332e-68	CD4-GZMK	S100A4
2.68828829992568e-69	0.776064174381054	0.309	0.057	7.02422849887582e-65	CD4-GZMK	NKG7
5.48505276299431e-69	0.568637191776705	0.35	0.072	1.43318943644278e-64	CD4-GZMK	STOM
4.40141527831444e-68	1.03137588629125	0.864	0.458	1.15004579807078e-63	CD4-GZMK	ANXA1
9.87586501854321e-68	1.30387011968582	0.874	0.448	2.58046477069516e-63	CD4-GZMK	JUN
1.13281392383459e-67	0.88938768897095	0.751	0.3	2.95992950158739e-63	CD4-GZMK	SEPT7
3.73593286417463e-63	0.517787169121025	0.278	0.05	9.76161898080189e-59	CD4-GZMK	A2M-AS1
4.98852589436874e-63	0.713213698269926	0.533	0.171	1.30345193093961e-58	CD4-GZMK	MYO1F
9.59809951844432e-62	0.364084816519326	1	1	2.50788742317432e-57	CD4-GZMK	B2M
8.48268721288518e-61	1.52725266758016	0.502	0.16	2.21644134185477e-56	CD4-GZMK	KLRB1
7.68730886412782e-60	1.1199890698834	0.82	0.37	2.00861693310796e-55	CD4-GZMK	FOSB
2.18253683982217e-56	0.918753891102171	0.833	0.377	5.70275050877134e-52	CD4-GZMK	AES
2.89682437004416e-56	0.828735003848867	0.669	0.274	7.56911239648838e-52	CD4-GZMK	RARRES3
1.08729248461023e-55	0.394015706097708	0.23	0.038	2.84098653303807e-51	CD4-GZMK	RHOC
2.55690489729977e-55	0.58486730659896	0.341	0.08	6.68093680615457e-51	CD4-GZMK	PRDM1
5.31002552462967e-54	0.460637789525738	0.262	0.05	1.38745656933049e-49	CD4-GZMK	FAM173A
8.51346314031682e-53	1.02621974600958	0.861	0.521	2.22448278393338e-48	CD4-GZMK	KLF6
2.87887658104733e-51	0.928099124092266	0.842	0.397	7.52221661861856e-47	CD4-GZMK	FOS
5.24515337547755e-51	0.567838313942141	0.297	0.066	1.37050612547853e-46	CD4-GZMK	LGALS3
5.485495842707e-50	0.69779181245888	0.662	0.274	1.43330520874091e-45	CD4-GZMK	AHNAK
6.27352480366168e-50	0.841200782904247	0.836	0.536	1.63920929594876e-45	CD4-GZMK	CLIC1
1.22841347391694e-49	0.607014240990515	0.237	0.045	3.20972156599758e-45	CD4-GZMK	TRGC2
1.56312397676597e-48	0.866450394055444	0.946	0.674	4.08428663889181e-44	CD4-GZMK	IER2
1.90851147602862e-48	0.695904961630062	0.558	0.212	4.98674963571519e-44	CD4-GZMK	KIAA1551
1.10857654891074e-46	0.670524768768859	0.514	0.186	2.89659966464887e-42	CD4-GZMK	ANXA2
5.01278932060451e-45	0.405553193086592	0.24	0.049	1.30979172158075e-40	CD4-GZMK	FAM129A
5.78983410859063e-44	0.630421666163684	0.991	0.903	1.51282575423364e-39	CD4-GZMK	IL32
5.70074101759669e-43	0.751586826925447	0.836	0.55	1.48954662048784e-38	CD4-GZMK	CD99
1.34831712151838e-42	0.808761376584892	0.738	0.401	3.52301780681538e-38	CD4-GZMK	SYNE2
6.72256432737185e-42	0.622551217712699	0.981	0.925	1.75653883309899e-37	CD4-GZMK	UBC
3.01775941536269e-41	0.676995993954323	0.981	0.912	7.88510357640117e-37	CD4-GZMK	SH3BGRL3
2.37304842041585e-40	0.608020473811774	0.382	0.124	6.20053821770457e-36	CD4-GZMK	PTGER2
8.5371335824021e-38	0.775936586488428	0.909	0.635	2.23066763374585e-33	CD4-GZMK	JUNB
9.91910724032495e-38	0.61934304799369	0.666	0.339	2.59176353082451e-33	CD4-GZMK	IL10RA
2.57078656846345e-36	0.396516902288073	0.997	0.99	6.71720822473814e-32	CD4-GZMK	HLA-A
3.59498691572541e-36	0.508925080749601	0.454	0.173	9.39334131209891e-32	CD4-GZMK	C19orf70
5.26334114708112e-36	0.578742399987036	0.549	0.235	1.37525840832083e-31	CD4-GZMK	MINOS1
1.61036988284537e-35	0.504239892430884	0.356	0.122	4.20773546688666e-31	CD4-GZMK	ERN1
9.79135150339215e-35	0.372503483458516	0.202	0.045	2.55838223432134e-30	CD4-GZMK	MYBL1
1.77729418588735e-34	0.659189372917859	0.495	0.223	4.64389197830505e-30	CD4-GZMK	CTSW
3.14705645634757e-34	0.508272556378023	0.464	0.186	8.22294381479056e-30	CD4-GZMK	WDR83OS
4.61413717850329e-34	0.670904720008832	0.483	0.204	1.20562790337112e-29	CD4-GZMK	IER5
5.9930569445398e-34	0.534698752675469	0.514	0.214	1.5659258490388e-29	CD4-GZMK	SEPT1
4.10822899874792e-33	0.597100993903441	0.502	0.214	1.07343915508284e-28	CD4-GZMK	MTRNR2L12
7.12660532789675e-33	0.429166263015261	0.271	0.08	1.86211070612614e-28	CD4-GZMK	NSG1
9.41699269121713e-32	0.550236531718315	0.64	0.357	2.46056602028812e-27	CD4-GZMK	P4HB
5.73842728714839e-31	0.450901919116508	0.41	0.16	1.499393665859e-26	CD4-GZMK	FAM96B
9.49950042916531e-31	0.690515331274317	0.943	0.804	2.4821244671366e-26	CD4-GZMK	NEAT1
1.49950996207028e-30	0.563607163088583	0.593	0.278	3.91806957989345e-26	CD4-GZMK	SEPT6
2.98164437796902e-30	0.567326429551105	0.937	0.792	7.79073859519524e-26	CD4-GZMK	S100A10
3.30128537612286e-30	0.480794496018917	0.502	0.218	8.62592855927142e-26	CD4-GZMK	C8orf59
4.14259354627937e-28	0.51590354027787	0.505	0.244	1.08241826770734e-23	CD4-GZMK	TIMP1
4.44464458884227e-28	0.64027369199829	0.659	0.35	1.1613411846186e-23	CD4-GZMK	DUSP1
1.44139645412551e-27	0.462599996268333	0.388	0.158	3.76622479498453e-23	CD4-GZMK	GALM
2.30627445656218e-27	0.454447943601685	0.994	0.981	6.02606452755131e-23	CD4-GZMK	H3F3B
5.75446968358667e-27	0.637420067769586	0.546	0.278	1.50358538362436e-22	CD4-GZMK	PPP1R15A
4.15586662439399e-25	0.424005386058479	0.319	0.124	1.08588639028791e-20	CD4-GZMK	EFHD2
4.7205118013097e-25	0.550963624009044	0.968	0.902	1.23342252856421e-20	CD4-GZMK	ZFP36L2
1.40077305721896e-24	0.45105251108434	0.407	0.186	3.66007992120742e-20	CD4-GZMK	C12orf75
2.11337705247392e-24	0.556322904850206	0.344	0.143	5.5220429004091e-20	CD4-GZMK	AC007952.4
2.45515065927584e-24	0.482956486728526	0.552	0.273	6.41506315762185e-20	CD4-GZMK	SEPT9
2.09246606172983e-23	0.678432325301655	0.574	0.346	5.46740457269388e-19	CD4-GZMK	GADD45B
2.38333093100654e-23	0.415655326948034	0.202	0.06	6.22740538962698e-19	CD4-GZMK	LINC01871
3.80112938722378e-23	0.520287235863181	0.451	0.229	9.93197097587702e-19	CD4-GZMK	CLDND1
5.17138597013409e-23	0.393132044038523	0.429	0.201	1.35123144013634e-18	CD4-GZMK	GBP5
1.04070457301054e-22	0.444208290683047	0.965	0.861	2.71925697881925e-18	CD4-GZMK	JUND
1.48346902167197e-22	0.514773320453707	0.716	0.498	3.87615620672668e-18	CD4-GZMK	CD81
2.15901536204499e-22	0.401338066296499	0.356	0.15	5.64129123948736e-18	CD4-GZMK	DDX3Y
3.48862963576393e-22	0.367169655268361	0.987	0.985	9.11544037528757e-18	CD4-GZMK	CD52
4.42394127493094e-22	0.352731099862265	0.3	0.119	1.15593161572671e-17	CD4-GZMK	C19orf24
5.98193473256158e-22	0.466855363542669	0.489	0.26	1.56301972627101e-17	CD4-GZMK	CAPN2
6.55642665683712e-22	0.381543539000479	0.372	0.166	1.71312872116497e-17	CD4-GZMK	CDC42EP3
1.01581914266047e-21	0.451694304494786	0.505	0.275	2.65423383785755e-17	CD4-GZMK	FBXW5
1.10783393417265e-21	0.399839427321611	0.498	0.269	2.89465928659972e-17	CD4-GZMK	REEP5
2.28460239669933e-21	0.48415147999428	0.524	0.296	5.96943760233568e-17	CD4-GZMK	CHMP4A
5.02779180857815e-21	0.378922644478792	0.237	0.083	1.31371172166338e-16	CD4-GZMK	PMAIP1
5.87566938660653e-21	0.48064036497056	0.584	0.353	1.53525365402642e-16	CD4-GZMK	VMP1
7.51659175683463e-21	0.41648861170642	0.937	0.857	1.96401026014332e-16	CD4-GZMK	CYBA
1.08163951947497e-20	0.507615557562049	0.603	0.364	2.82621590043615e-16	CD4-GZMK	EIF4A1
1.17399216513888e-20	0.471814984852611	0.53	0.309	3.06752412829139e-16	CD4-GZMK	TRADD
1.46528885998607e-20	0.517394711590421	0.804	0.637	3.82865326225761e-16	CD4-GZMK	EIF5A
1.54538032282584e-20	0.443356562716482	0.312	0.134	4.03792424551164e-16	CD4-GZMK	ARAP2
1.61074636743327e-20	0.409030590840825	0.353	0.163	4.2087191834664e-16	CD4-GZMK	APOBEC3C
6.67350963974245e-20	0.432802979996516	0.328	0.139	1.7437213337683e-15	CD4-GZMK	EGR1
7.34484218723897e-20	0.47158847198699	0.388	0.195	1.91913381510367e-15	CD4-GZMK	APOBEC3G
1.21431021005719e-19	0.395962694058309	0.968	0.889	3.17287114785844e-15	CD4-GZMK	GAPDH
2.51106733769326e-19	0.482462848770097	0.798	0.626	6.56116784665871e-15	CD4-GZMK	ITGB2
3.46576900141729e-19	0.355361247905544	1	0.995	9.05570782380324e-15	CD4-GZMK	ACTB
6.20899365703909e-19	0.325107873226132	0.284	0.115	1.62234795264774e-14	CD4-GZMK	SMIM37
6.40091273497032e-19	0.615279574187119	0.621	0.41	1.67249448852039e-14	CD4-GZMK	CD69
8.21020038340379e-19	0.271773057390402	1	0.995	2.14524325817958e-14	CD4-GZMK	EIF1
8.433168700625e-19	0.499561942942419	0.388	0.192	2.20350264978631e-14	CD4-GZMK	TNFAIP3
1.0438329146769e-18	0.379114275623585	0.524	0.288	2.72743102275928e-14	CD4-GZMK	DOK2
1.64101381170623e-18	0.315557394511913	0.233	0.087	4.28780498860721e-14	CD4-GZMK	SMAD3
1.68628757301988e-18	0.419700104216858	0.464	0.251	4.40610079954364e-14	CD4-GZMK	IDS
1.68950971206846e-18	0.463886856565661	0.763	0.569	4.41451992666368e-14	CD4-GZMK	SRGN
4.01474574328612e-18	0.469939827127129	0.779	0.594	1.04901291526323e-13	CD4-GZMK	CCNL1
4.35033471211178e-18	0.324068497598093	0.35	0.16	1.13669895692769e-13	CD4-GZMK	PYHIN1
6.45915633834726e-18	0.330057622754061	0.29	0.124	1.68771295964676e-13	CD4-GZMK	C19orf66
7.30543980922054e-18	0.375059267502981	0.331	0.154	1.90883836775124e-13	CD4-GZMK	GLIPR2
9.77831408408666e-18	0.466108915759681	0.918	0.831	2.554975687031e-13	CD4-GZMK	HCST
1.02709786820475e-17	0.616235998237142	0.77	0.611	2.68370401983219e-13	CD4-GZMK	SAT1
1.76909097709974e-17	0.361913302478823	0.3	0.134	4.62245781406391e-13	CD4-GZMK	FKBP2
2.26981526666457e-17	0.414658518050303	0.634	0.426	5.93080031026787e-13	CD4-GZMK	ARHGDIA
3.60055055719623e-17	0.439228654279474	0.297	0.13	9.40787855089804e-13	CD4-GZMK	NR4A2
3.94897573656679e-17	0.325927089830832	0.224	0.087	1.03182787020754e-12	CD4-GZMK	ADAM8
6.27583745195967e-17	0.389860863280881	0.539	0.326	1.63981356782254e-12	CD4-GZMK	LYZ
1.67311915774968e-16	0.478315533760479	0.574	0.376	4.37169304728415e-12	CD4-GZMK	SLC38A2
1.89664097536083e-16	0.331007673432939	0.987	0.95	4.95573320452032e-12	CD4-GZMK	DDX5
2.32590034255247e-16	0.447301122310364	0.681	0.496	6.07734500505536e-12	CD4-GZMK	CAST
3.01313572335307e-16	0.372966981234388	0.306	0.145	7.87302233154924e-12	CD4-GZMK	PREX1
3.36479780806153e-16	0.324093352026861	0.271	0.121	8.79188019268397e-12	CD4-GZMK	ATXN1
3.52157713512353e-16	0.398936932458419	0.448	0.259	9.20152889636427e-12	CD4-GZMK	PARP8
1.01484437844044e-15	0.416141254776232	0.599	0.405	2.65168687642703e-11	CD4-GZMK	PAXX
1.23319010628624e-15	0.323159157023246	0.489	0.259	3.22220242871532e-11	CD4-GZMK	C6orf48
1.47454878559295e-15	0.280900086445578	0.319	0.148	3.85284852187583e-11	CD4-GZMK	LGALS1
1.81847061188245e-15	0.316664759371461	0.29	0.134	4.75148186178766e-11	CD4-GZMK	PILRB
1.8763018137562e-15	0.391732902169855	0.435	0.25	4.90258900916359e-11	CD4-GZMK	CD63
2.24962868153961e-15	0.44776749769344	0.782	0.619	5.87805478199483e-11	CD4-GZMK	COTL1
3.03457641798406e-15	0.397964615092849	0.625	0.439	7.92904472255056e-11	CD4-GZMK	YWHAQ
3.74003960678237e-15	0.404567688610267	0.618	0.43	9.77234948856166e-11	CD4-GZMK	BRD2
7.48131259988063e-15	0.398316615874456	0.508	0.318	1.95479216922281e-10	CD4-GZMK	DHRS7
7.51646748067564e-15	0.338080072258626	0.574	0.378	1.96397778802574e-10	CD4-GZMK	FLNA
7.56568191440479e-15	0.39336791237888	0.596	0.387	1.97683702741483e-10	CD4-GZMK	SLC2A3
8.93387109110662e-15	0.37257923393285	0.782	0.61	2.33433117739525e-10	CD4-GZMK	GUK1
1.56976964251988e-14	0.507352829291113	0.524	0.327	4.1016510989402e-10	CD4-GZMK	ITGB1
2.03109160866198e-14	0.453636008768229	0.647	0.471	5.3070392642729e-10	CD4-GZMK	YME1L1
2.39602455660333e-14	0.300055280697938	0.224	0.094	6.26057256394884e-10	CD4-GZMK	FAM208A
2.40465973650835e-14	0.388299072471743	0.713	0.528	6.28313542552267e-10	CD4-GZMK	IRF1
2.51560281011922e-14	0.449908613241629	0.347	0.187	6.57301858256052e-10	CD4-GZMK	MTO1
4.54254511582699e-14	0.333236391631414	0.978	0.921	1.18692161331443e-09	CD4-GZMK	S100A6
7.14754319202633e-14	0.35574322807334	0.615	0.417	1.86758156064456e-09	CD4-GZMK	LAT
8.02976490441713e-14	0.422236451451037	0.804	0.65	2.09809727187515e-09	CD4-GZMK	PCSK7
1.58785423518505e-13	0.424054420433448	0.877	0.831	4.14890433111501e-09	CD4-GZMK	SRSF7
1.59713165212749e-13	0.311975783161223	0.287	0.139	4.17314529384393e-09	CD4-GZMK	SEPT2
3.19930987287502e-13	0.317236291807808	0.309	0.16	8.35947676683513e-09	CD4-GZMK	ACTN4
3.91078076447258e-13	0.310261844403935	0.473	0.29	1.02184790594904e-08	CD4-GZMK	PDCD6
4.79441068554033e-13	0.337381189475398	0.303	0.157	1.25273156802483e-08	CD4-GZMK	RAB27A
5.03066694451374e-13	0.292910608810727	0.375	0.21	1.31446296593199e-08	CD4-GZMK	SIAH2
5.85054193767252e-13	0.361015355263157	0.382	0.217	1.52868810289445e-08	CD4-GZMK	LINC00623
6.02802277510032e-13	0.320061038211597	0.915	0.836	1.57506207090596e-08	CD4-GZMK	SRSF5
6.1915829932746e-13	0.350799404988531	0.558	0.374	1.61779872031272e-08	CD4-GZMK	EZR
6.37730300675174e-13	0.363027200234153	0.729	0.578	1.66632550263416e-08	CD4-GZMK	PPP1CA
7.58059212588817e-13	0.340171785015758	0.454	0.277	1.98073291657332e-08	CD4-GZMK	SH3BP5
7.84120300397899e-13	0.265450050866396	0.218	0.095	2.04882793290967e-08	CD4-GZMK	TROVE2
9.74345923219614e-13	0.301661892902639	0.489	0.312	2.54586846278053e-08	CD4-GZMK	TMED9
9.76235554874291e-13	0.29998396309389	0.375	0.212	2.55080588133103e-08	CD4-GZMK	HEXIM1
9.81053786344024e-13	0.362653713733218	0.479	0.312	2.5633954383383e-08	CD4-GZMK	CKLF
9.8288246068062e-13	0.360757491697797	0.454	0.286	2.56817358151239e-08	CD4-GZMK	MYO1G
1.35349792464493e-12	0.299805205364701	0.202	0.087	3.53655472730473e-08	CD4-GZMK	SNTB2
1.39176647832231e-12	0.331009123244414	0.565	0.391	3.63654663120837e-08	CD4-GZMK	PGAM1
2.98612747666456e-12	0.285293582816425	0.353	0.193	7.80245248377684e-08	CD4-GZMK	ANXA5
3.40960863240408e-12	0.360553923385193	0.489	0.331	8.90896639560861e-08	CD4-GZMK	TMED10
4.14614610879636e-12	0.303876598023962	0.208	0.091	1.0833465167674e-07	CD4-GZMK	AC044849.1
4.26127969704958e-12	0.311817167922698	0.375	0.217	1.11342977204209e-07	CD4-GZMK	GLIPR1
5.98290752569827e-12	0.366414504790364	0.707	0.564	1.5632739073897e-07	CD4-GZMK	SUN2
6.36629487273335e-12	0.288650562066792	0.233	0.111	1.6634491872965e-07	CD4-GZMK	HIST1H2BG
6.87369623795838e-12	0.268114803154809	0.246	0.12	1.79602809001614e-07	CD4-GZMK	RASSF1
7.13237563645349e-12	0.269357370096425	0.293	0.152	1.86361843004893e-07	CD4-GZMK	TXNDC12
7.15470637184153e-12	0.387070829797917	0.675	0.529	1.86945322789847e-07	CD4-GZMK	ARHGAP15
7.67539216063215e-12	0.349586900362527	0.644	0.489	2.00550321765158e-07	CD4-GZMK	ARPC4
9.04993810238678e-12	0.314910202292896	0.688	0.555	2.36465832677264e-07	CD4-GZMK	SRSF2
1.30349527953885e-11	0.342291780958467	0.738	0.607	3.40590281590706e-07	CD4-GZMK	CD53
1.43791767234532e-11	0.32429689951015	0.697	0.542	3.75713508607109e-07	CD4-GZMK	ARF1
3.38843302359302e-11	0.272157208033632	0.309	0.167	8.85363664734621e-07	CD4-GZMK	YWHAH
3.69166047443105e-11	0.371600269683553	0.934	0.917	9.64593965364089e-07	CD4-GZMK	IL7R
3.94991098696742e-11	0.294163594924752	0.975	0.953	1.03207224178472e-06	CD4-GZMK	TRAC
4.19643177844632e-11	0.388154153269126	0.612	0.46	1.09648565939024e-06	CD4-GZMK	RORA
4.49700921383456e-11	0.331509852977704	0.719	0.601	1.17502353748283e-06	CD4-GZMK	SEC61G
4.74819713822787e-11	0.324132470636107	0.479	0.325	1.24065643024756e-06	CD4-GZMK	CDC14A
5.09567862977963e-11	0.399352530234424	0.473	0.312	1.33144986917512e-06	CD4-GZMK	GPR183
5.33286327844727e-11	0.329741895333974	0.426	0.264	1.39342384602549e-06	CD4-GZMK	TUBB4B
7.12701450904737e-11	0.323439601808591	0.325	0.181	1.86221762106899e-06	CD4-GZMK	DUSP2
9.87519933714127e-11	0.328903312979349	0.836	0.705	2.58029083480164e-06	CD4-GZMK	GTF3A
1.17756726353591e-10	0.327761954808598	0.571	0.419	3.07686550289299e-06	CD4-GZMK	GSTP1
1.18874305472191e-10	0.326012402905739	0.533	0.381	3.10606672768288e-06	CD4-GZMK	CLEC2B
1.50928334055576e-10	0.328129667309451	0.656	0.51	3.94360644053814e-06	CD4-GZMK	TPI1
1.53743889640233e-10	0.343416275138082	0.757	0.634	4.01717409240964e-06	CD4-GZMK	LCP1
1.57202224684548e-10	0.299254046306275	0.792	0.667	4.10753692878256e-06	CD4-GZMK	RBM3
1.70162527135407e-10	0.380375897241017	0.508	0.352	4.44617667152106e-06	CD4-GZMK	SAMD3
1.87791995260758e-10	0.348311593752136	0.388	0.249	4.90681704416834e-06	CD4-GZMK	FKBP11
2.22796545623219e-10	0.311354140166345	0.445	0.294	5.82145094058908e-06	CD4-GZMK	RUNX3
2.26534454729664e-10	0.271060849932414	0.991	0.969	5.9191187676314e-06	CD4-GZMK	ACTG1
2.86746639600541e-10	0.332861757676931	0.748	0.587	7.49240294612254e-06	CD4-GZMK	S100A11
3.43650460198924e-10	0.292071225434029	0.883	0.792	8.97924287453769e-06	CD4-GZMK	EMP3
3.51621539009463e-10	0.300640791204065	0.666	0.527	9.18751919277825e-06	CD4-GZMK	PRR13
3.58116122419268e-10	0.418935536407903	0.612	0.466	9.35721616269306e-06	CD4-GZMK	CD74
4.24104789001165e-10	0.337469951426498	0.325	0.194	1.10814340318114e-05	CD4-GZMK	CD226
5.31077524779757e-10	0.303990886725026	0.467	0.315	1.38765246449703e-05	CD4-GZMK	HERPUD1
9.56590260116437e-10	0.363600662266308	0.751	0.628	2.49947469065824e-05	CD4-GZMK	PPP2R5C
1.03388699114753e-09	0.292832644380108	0.719	0.594	2.70144331916938e-05	CD4-GZMK	SEC61B
1.03573357120771e-09	0.333974236436866	0.631	0.484	2.70626824820863e-05	CD4-GZMK	WIPF1
1.09099675810527e-09	0.264483020011849	0.555	0.389	2.85066542925325e-05	CD4-GZMK	TXN
1.17954777477583e-09	0.329568447481956	0.568	0.411	3.08204038071177e-05	CD4-GZMK	HSPA5
1.26888793125251e-09	0.337872213988279	0.782	0.706	3.31547727556968e-05	CD4-GZMK	PPIB
1.38641390520558e-09	0.277244753282659	0.391	0.251	3.62256089291166e-05	CD4-GZMK	SIPA1
1.5591773865814e-09	0.270602539952282	0.356	0.216	4.07397459339853e-05	CD4-GZMK	EPS15
1.83308463865258e-09	0.413424850480954	0.574	0.433	4.78966685233534e-05	CD4-GZMK	INTS6
1.86708552865648e-09	0.280387703643246	0.315	0.19	4.87850777782652e-05	CD4-GZMK	CHST12
1.91849543606855e-09	0.273179018037798	0.864	0.796	5.01283672490352e-05	CD4-GZMK	SSR4
1.99700969437055e-09	0.253029533776258	0.312	0.18	5.21798663042081e-05	CD4-GZMK	TNFRSF1B
2.23337301482165e-09	0.2773596352696	0.35	0.213	5.83558035042748e-05	CD4-GZMK	MIDN
2.8373594096649e-09	0.331301409902525	0.315	0.19	7.41373640151342e-05	CD4-GZMK	C16orf72
3.11576817542817e-09	0.35935973701585	0.596	0.457	8.14119066557628e-05	CD4-GZMK	AKNA
3.3573156498671e-09	0.337544906278167	0.438	0.306	8.77233006153776e-05	CD4-GZMK	SEC11C
3.79361144149311e-09	0.328294836995184	0.558	0.413	9.91232733547734e-05	CD4-GZMK	IQGAP1
4.00571022550009e-09	0.331114033927775	0.593	0.444	0.000104665202482092	CD4-GZMK	TLE4
4.93881736782496e-09	0.258673752316277	0.981	0.95	0.000129046359003898	CD4-GZMK	MYL6
5.4544051199486e-09	0.26453086758831	0.426	0.288	0.000142518151379137	CD4-GZMK	CCDC107
5.85726698210572e-09	0.320414632239147	0.577	0.447	0.00015304452897544	CD4-GZMK	PPP1R10
7.14090342568895e-09	0.30550365333266	0.483	0.348	0.000186584665609827	CD4-GZMK	TRABD
7.18043434713936e-09	0.263595136569046	0.401	0.266	0.000187617569056404	CD4-GZMK	RNF166
7.90320805917495e-09	0.264795950923646	0.666	0.553	0.000206502923378182	CD4-GZMK	ABHD17A
1.09313512510416e-08	0.300017257958002	0.549	0.407	0.000285625276838465	CD4-GZMK	PPP1R18
1.155205360317e-08	0.290075462989359	0.23	0.127	0.000301843608597228	CD4-GZMK	DNAJC1
1.51584744589034e-08	0.355789544589143	0.606	0.482	0.000396075779136686	CD4-GZMK	ARF6
1.58065534045923e-08	0.28043031813285	0.435	0.306	0.000413009433908593	CD4-GZMK	SSBP4
1.75973144871366e-08	0.286047340667756	0.454	0.313	0.000459800230234392	CD4-GZMK	AC058791.1
2.01013296821189e-08	0.389678755781201	0.473	0.352	0.000525227643264086	CD4-GZMK	IKZF3
2.57020671366828e-08	0.27028722061009	0.413	0.281	0.000671569312214386	CD4-GZMK	CDC25B
2.62065302945224e-08	0.267159631890186	0.773	0.672	0.000684750430065576	CD4-GZMK	PSMB9
2.92180955412751e-08	0.252029709055335	0.372	0.239	0.000763439618397977	CD4-GZMK	PCNX1
2.9445368636094e-08	0.256346851020237	0.845	0.73	0.000769378037092501	CD4-GZMK	GSTK1
3.07182431975105e-08	0.31609091754307	0.259	0.149	0.000802636976507751	CD4-GZMK	HLA-DRA
3.17024802936935e-08	0.314101690845005	0.476	0.352	0.000828354107593918	CD4-GZMK	SYTL1
3.33663648877646e-08	0.267163181492223	0.811	0.712	0.000871829748152401	CD4-GZMK	ENO1
3.39385580703402e-08	0.267588098330834	0.65	0.505	0.000886780583819919	CD4-GZMK	FMNL1
3.41229048016183e-08	0.294958885936138	0.394	0.27	0.000891597379561486	CD4-GZMK	ITGAL
4.56027112155105e-08	0.305553127714674	0.685	0.607	0.00119155324135007	CD4-GZMK	LDHA
4.87470269551246e-08	0.259839665275199	0.347	0.217	0.00127371106731045	CD4-GZMK	CTSB
5.13179458529964e-08	0.289332101635616	0.372	0.244	0.00134088660719294	CD4-GZMK	TSPYL2
5.82799135599351e-08	0.282549280078452	0.64	0.513	0.00152279586140754	CD4-GZMK	CFLAR
6.4465755661653e-08	0.335497974986141	0.644	0.526	0.00168442572968333	CD4-GZMK	BTG2
6.83860140508273e-08	0.25121855781237	0.505	0.367	0.00178685816113407	CD4-GZMK	DDT
6.92228704979623e-08	0.265697277365061	0.319	0.203	0.00180872438324126	CD4-GZMK	TNIP1
7.82373167809691e-08	0.326242146353567	0.385	0.261	0.00204426285016994	CD4-GZMK	CARHSP1
8.10912034411417e-08	0.291715759375052	0.666	0.538	0.00211883205471359	CD4-GZMK	RCSD1
8.83557255837593e-08	0.316987527365716	0.555	0.422	0.00230864675377805	CD4-GZMK	PIP4K2A
9.56522827140538e-08	0.296718146580125	0.303	0.193	0.00249929849503551	CD4-GZMK	TMX4
9.60601676623618e-08	0.272181053047158	0.426	0.3	0.00250995612084985	CD4-GZMK	CDKN2D
1.01867117484348e-07	0.275946556675315	0.334	0.216	0.00266168591274854	CD4-GZMK	IFRD1
1.06104715811519e-07	0.255397379164201	0.495	0.36	0.00277241011943917	CD4-GZMK	DNAJB1
1.17189615221409e-07	0.262923934908383	0.426	0.302	0.00306204745612019	CD4-GZMK	BSG
1.55185132090075e-07	0.264936379984895	0.521	0.392	0.00405483231638157	CD4-GZMK	TSC22D4
1.81157042426045e-07	0.257969898096377	0.738	0.63	0.00473345236155013	CD4-GZMK	PDCD4
2.03211820614226e-07	0.252329242129534	0.495	0.365	0.0053097216608291	CD4-GZMK	TAP1
2.09430372421802e-07	0.273191219077658	0.697	0.584	0.00547220620100927	CD4-GZMK	FYN
2.67997545901736e-07	0.25938315617706	0.489	0.361	0.00700250787686647	CD4-GZMK	SMG1
2.89941645684212e-07	0.261861832948618	0.259	0.154	0.00757588526008276	CD4-GZMK	CMC1
2.98805187108407e-07	0.269114097661681	0.479	0.363	0.00780748073395557	CD4-GZMK	TMED2
3.27346843973601e-07	0.297112916404404	0.483	0.358	0.00855324568618621	CD4-GZMK	PRKCB
3.46818579506279e-07	0.269134059393726	0.615	0.486	0.00906202266391956	CD4-GZMK	TGFB1
4.08260991176105e-07	0.288836730860959	0.808	0.727	0.0106674514384404	CD4-GZMK	HNRNPH1
4.59362431780963e-07	0.274055572659012	0.612	0.48	0.0120026809800048	CD4-GZMK	MGAT4A
5.29047268137169e-07	0.271791877886531	0.268	0.169	0.0138234760691561	CD4-GZMK	B4GALT1
5.64495320309083e-07	0.327700544249896	0.426	0.319	0.014749698224356	CD4-GZMK	CTSC
6.16399702659389e-07	0.25581742168073	0.552	0.441	0.0161059078307872	CD4-GZMK	GRK2
1.16779737234158e-06	0.279937141409219	0.394	0.286	0.0305133775419132	CD4-GZMK	CYBC1
1.63082637518681e-06	0.263708085184699	0.505	0.396	0.0426118623572561	CD4-GZMK	STT3B
1.73297527019365e-06	0.252744884288537	0.593	0.485	0.04528091083489	CD4-GZMK	SEC11A
1.77083190375526e-212	1.74092114859468	0.436	0.027	4.62700668132211e-208	CD8A-S100B	S100B
1.66486791495371e-153	1.41769018118477	0.833	0.162	4.35013337498254e-149	CD8A-S100B	CD8A
3.75029758395254e-150	1.57501223008519	0.949	0.204	9.79915255710959e-146	CD8A-S100B	CD8B
1.88668772963415e-88	0.663343852287953	0.363	0.049	4.92972636876107e-84	CD8A-S100B	FAM173A
1.34330136991224e-77	1.01789023095237	0.701	0.218	3.50991214944369e-73	CD8A-S100B	CTSW
1.25753860166803e-60	1.17898811573486	0.893	0.373	3.28582261229839e-56	CD8A-S100B	FOSB
1.37632705768108e-57	1.27195058119541	0.919	0.452	3.59620496901489e-53	CD8A-S100B	JUN
5.01471390331314e-56	0.747192027127084	0.538	0.14	1.31029459579669e-51	CD8A-S100B	LINC02446
3.58601527390305e-51	1.01694066935198	0.897	0.4	9.36989930918128e-47	CD8A-S100B	FOS
1.45139308901445e-50	0.809902473108696	0.688	0.255	3.79234500228585e-46	CD8A-S100B	C6orf48
3.5244481973793e-50	0.788409427376148	0.748	0.277	9.20903069493238e-46	CD8A-S100B	SEPT6
1.41626906685136e-47	1.14925774839613	0.91	0.639	3.70056944477593e-43	CD8A-S100B	JUNB
4.92037831923663e-45	0.497560980936914	0.295	0.059	1.28564565103334e-40	CD8A-S100B	SCGB3A1
9.71059325770857e-44	0.810792903361183	0.59	0.225	2.53728091230667e-39	CD8A-S100B	NELL2
1.09687479683072e-41	0.469053791656031	0.316	0.073	2.86602415663899e-37	CD8A-S100B	CRTAM
7.96547492581251e-39	1.01074297962719	0.915	0.679	2.08129894336555e-34	CD8A-S100B	IER2
1.82359475004018e-37	0.723449959077975	0.436	0.138	4.76487072237999e-33	CD8A-S100B	EGR1
1.75598984722401e-35	0.638207023285626	0.573	0.219	4.58822587181161e-31	CD8A-S100B	C8orf59
1.26013919578754e-32	0.408320117397404	1	0.992	3.29261770467328e-28	CD8A-S100B	EEF1B2
8.3996773081339e-32	0.431381988584113	0.286	0.074	2.19475168384231e-27	CD8A-S100B	A1BG
2.2828746049572e-31	0.673109421817688	0.453	0.174	5.96492305529266e-27	CD8A-S100B	CARS
3.49314279864288e-31	0.6266655271896	0.855	0.382	9.12723281857399e-27	CD8A-S100B	AES
6.10289583254624e-31	0.801446230680436	0.389	0.128	1.59462565208601e-26	CD8A-S100B	NR4A2
1.49064669057819e-30	0.642706659770893	0.739	0.351	3.89491073781175e-26	CD8A-S100B	DUSP1
5.88910206536379e-30	0.604081612088767	0.538	0.217	1.5387634786589e-25	CD8A-S100B	MTRNR2L12
6.19618174496027e-30	0.259329256213922	1	0.999	1.61900032814067e-25	CD8A-S100B	EEF1A1
2.62926633230359e-28	0.568505816131524	0.637	0.28	6.87000999967606e-24	CD8A-S100B	RARRES3
3.36854893573622e-28	0.505925942256691	0.346	0.108	8.80168151418518e-24	CD8A-S100B	NR4A1
3.75721016878503e-28	0.578893122509367	0.526	0.218	9.8172144500184e-24	CD8A-S100B	SEPT1
1.52054828006302e-27	0.652935977526352	0.705	0.364	3.97304060097666e-23	CD8A-S100B	EIF4A1
4.41880880241828e-27	0.497107128322697	0.577	0.238	1.15459055198387e-22	CD8A-S100B	MINOS1
1.34591021845205e-25	0.542586561378816	0.662	0.309	3.51672880979336e-21	CD8A-S100B	SEPT7
8.04428986569105e-25	0.379200625927603	0.346	0.115	2.10189249900641e-20	CD8A-S100B	SMIM37
1.90534271886619e-24	0.487097037885463	0.607	0.275	4.97846999012548e-20	CD8A-S100B	SEPT9
2.92324049218751e-23	0.356283309824432	0.274	0.085	7.63813508203675e-19	CD8A-S100B	RUNX2
1.25911561657687e-22	0.356235910311498	0.231	0.064	3.28994319455372e-18	CD8A-S100B	RHOB
2.33190116229322e-21	0.677769271408749	0.748	0.526	6.09302454695595e-17	CD8A-S100B	ILF3-DT
1.69267066967139e-20	0.52036450804342	0.509	0.253	4.42277919278437e-16	CD8A-S100B	APBA2
5.70867469500374e-20	0.38136316827531	0.38	0.152	1.49161961105753e-15	CD8A-S100B	DDX3Y
6.74744905686592e-20	0.418946802046854	0.423	0.178	1.7630409640685e-15	CD8A-S100B	C19orf70
9.06596605683659e-20	0.517023109922471	0.491	0.241	2.36884627099083e-15	CD8A-S100B	TSPYL2
1.38567628298098e-19	0.487047053253103	0.479	0.22	3.620633559801e-15	CD8A-S100B	KIAA1551
2.04576476136173e-19	0.586009549085505	0.641	0.392	5.34537874496206e-15	CD8A-S100B	ACTN1
2.74432304056028e-19	0.63312310830408	0.594	0.349	7.17064167267997e-15	CD8A-S100B	GADD45B
4.55228686951458e-19	0.556300471271484	0.765	0.468	1.18946703613546e-14	CD8A-S100B	AIF1
5.79898053955546e-19	0.407544778498568	0.282	0.104	1.51521562518045e-14	CD8A-S100B	TSPAN32
3.06182315491085e-18	0.494497298415282	0.406	0.18	8.00023772146656e-14	CD8A-S100B	DUSP2
4.95024300261185e-18	0.650624437508776	0.692	0.488	1.29344899415245e-13	CD8A-S100B	TUBA1A
2.17892604973303e-17	0.336360018976633	0.342	0.139	5.69331587534743e-13	CD8A-S100B	SEPT2
3.47797295788808e-17	0.383856659827242	0.256	0.091	9.08759554166575e-13	CD8A-S100B	AC044849.1
1.60094214149123e-16	0.425180399837078	0.274	0.106	4.18310172150245e-12	CD8A-S100B	YBX3
2.4452001159537e-15	0.268908895939511	0.209	0.069	6.38906338297543e-11	CD8A-S100B	APOPT1
2.53999492326802e-15	0.410342363636416	0.432	0.214	6.63675273500701e-11	CD8A-S100B	IFRD1
2.61779000116456e-15	0.403494981930365	0.577	0.327	6.84002349404288e-11	CD8A-S100B	LYZ
7.57742379654952e-15	0.558173412743275	0.624	0.389	1.97990506380042e-10	CD8A-S100B	SLC2A3
1.9342771454989e-14	0.374501922534134	0.406	0.192	5.05407275347408e-10	CD8A-S100B	WDR83OS
2.02062158286817e-14	0.432357325976046	0.513	0.283	5.27968213387623e-10	CD8A-S100B	PASK
2.30724690778272e-14	0.312169444933238	0.534	0.282	6.02860544534548e-10	CD8A-S100B	PPP1R15A
1.1987428261961e-13	0.311103470116376	0.987	0.974	3.13219513056779e-09	CD8A-S100B	UQCRB
1.35956759427245e-13	0.2907173196384	0.363	0.165	3.55241416707448e-09	CD8A-S100B	FAM96B
5.43691082974253e-13	0.280847126479851	0.222	0.085	1.42061043070343e-08	CD8A-S100B	CLEC11A
1.15665878028345e-12	0.420449498226734	0.645	0.419	3.02223372700263e-08	CD8A-S100B	LAT
1.28679711860849e-12	0.376516808682555	0.585	0.365	3.36227219121213e-08	CD8A-S100B	DDT
1.82111869167063e-12	0.283782993625119	0.286	0.125	4.75840102946619e-08	CD8A-S100B	SERTAD1
2.40964106126164e-12	0.462598344879293	0.573	0.379	6.29615112897055e-08	CD8A-S100B	SLC38A2
3.56198641432284e-12	0.268382601916919	0.239	0.098	9.30711430198415e-08	CD8A-S100B	NCBP2-AS2
5.74205564452724e-12	0.286103879162831	0.295	0.131	1.50034171935852e-07	CD8A-S100B	EIF1AY
8.15073882453953e-12	0.329353363127415	0.833	0.638	2.12970654746393e-07	CD8A-S100B	EIF5A
8.79444867018658e-12	0.296832400169354	0.295	0.136	2.29790149303305e-07	CD8A-S100B	PILRB
1.17911750556336e-11	0.468741454586615	0.423	0.248	3.08091613028651e-07	CD8A-S100B	ARMH1
1.34698963858804e-11	0.268115539815661	0.201	0.077	3.51954922666669e-07	CD8A-S100B	HEXDC
1.38137595100173e-11	0.351161817567048	0.923	0.864	3.60939722237241e-07	CD8A-S100B	JUND
1.72737685533489e-11	0.292517781911227	0.274	0.123	4.51346298530455e-07	CD8A-S100B	COQ7
5.05082809468439e-11	0.327033749345862	0.513	0.299	1.31973087286008e-06	CD8A-S100B	CHMP4A
6.59273528412796e-11	0.267892698249705	0.996	0.973	1.7226158023898e-06	CD8A-S100B	COX4I1
8.13694204636056e-11	0.250504256303835	0.987	0.983	2.12610158729355e-06	CD8A-S100B	NPM1
1.15535833053028e-10	0.328182728077112	0.265	0.127	3.01883578184257e-06	CD8A-S100B	USP11
4.36600865198711e-10	0.296968997247045	0.91	0.833	1.14079440067771e-05	CD8A-S100B	CIRBP
6.03080478463678e-10	0.348695003018041	0.312	0.164	1.57578898217774e-05	CD8A-S100B	PGGHG
7.87694677420868e-10	0.304685740486776	0.876	0.838	2.05816742263299e-05	CD8A-S100B	SRSF5
1.37836450959296e-09	0.301330783483014	0.38	0.212	3.60152862711544e-05	CD8A-S100B	IER5
1.7657995242251e-09	0.273094266315687	0.274	0.136	4.61385757684778e-05	CD8A-S100B	FAM53C
9.16468377134023e-09	0.309701871154024	0.389	0.231	0.000239464022261349	CD8A-S100B	NBEAL1
1.42815281957225e-08	0.30883893921719	0.816	0.667	0.000373162050226033	CD8A-S100B	RBM3
2.8946496829732e-08	0.405185415901971	0.726	0.576	0.000756343015664068	CD8A-S100B	GABPB1-AS1
3.28212330378387e-08	0.258195250894216	0.957	0.952	0.000857585998045688	CD8A-S100B	DDX5
5.99779294948472e-08	0.325610480559535	0.731	0.598	0.00156716331977086	CD8A-S100B	CCNL1
6.28809029488856e-08	0.278871808618753	0.274	0.146	0.00164301511315143	CD8A-S100B	SERPINB6
7.20502766516225e-08	0.258081793307602	0.923	0.832	0.00188260167863024	CD8A-S100B	HCST
7.9390720547749e-08	0.270264073742611	0.244	0.127	0.00207440013719213	CD8A-S100B	PRR5
1.24894931213557e-07	0.370589759462567	0.662	0.527	0.00326337965767902	CD8A-S100B	BTG2
2.28898290790972e-07	0.33521350990294	0.393	0.251	0.00598088344007731	CD8A-S100B	SNHG15
2.81173328077019e-07	0.305238530185962	0.726	0.565	0.00734677788932444	CD8A-S100B	SUN2
3.53675230254935e-07	0.297463942196633	0.585	0.449	0.00924118009133119	CD8A-S100B	PRDX6
5.3648464685134e-07	0.282088864946442	0.462	0.318	0.0140178073375787	CD8A-S100B	GRAMD1A
6.90199435632203e-07	0.30140251718373	0.628	0.48	0.0180342210536338	CD8A-S100B	CHCHD10
9.21017530642511e-07	0.288270526861872	0.872	0.773	0.0240652670581582	CD8A-S100B	CD7
1.29160532313711e-06	0.259948987623778	0.265	0.149	0.0337483554882495	CD8A-S100B	AL627171.1
