# Supplementary material for: Single-cell profiling of peripheral blood and muscle cells reveals inflammatory features of juvenile dermatomyositis
Source: Front Cell Dev Biol. 2023 Apr 20;11:1166017. doi: 10.3389/fcell.2023.1166017 (PMC10157079; doi:10.3389/fcell.2023.1166017)
Supplement: Supplementary file 5 [file Table2.XLS]

p_val	avg_log2FC	pct.1	pct.2	p_val_adj	cluster	gene
0	2.57537356784317	0.556	0.025	0	Cycling	CENPF
0	2.39281708043483	0.597	0.018	0	Cycling	TOP2A
0	2.3662097347098	0.569	0.011	0	Cycling	MKI67
0	2.26938486483229	0.563	0.033	0	Cycling	TYMS
0	2.10181277285239	0.431	0.009	0	Cycling	ASPM
0	1.89283481217354	0.495	0.022	0	Cycling	PCLAF
0	1.88370836282434	0.464	0.011	0	Cycling	UBE2C
0	1.85312274476983	0.492	0.014	0	Cycling	RRM2
0	1.67772906904069	0.478	0.009	0	Cycling	BIRC5
0	1.55671882706457	0.407	0.015	0	Cycling	CLSPN
0	1.52740850870824	0.434	0.015	0	Cycling	TPX2
0	1.48740393885119	0.471	0.027	0	Cycling	UBE2T
0	1.39147662687031	0.41	0.022	0	Cycling	CDK1
0	1.28830567627562	0.397	0.017	0	Cycling	TK1
0	1.25446121638704	0.363	0.007	0	Cycling	KNL1
0	1.25070139296007	0.444	0.029	0	Cycling	LMNB1
0	1.24514918872126	0.373	0.013	0	Cycling	CENPM
0	1.22536385619587	0.359	0.008	0	Cycling	GTSE1
0	1.19864400858684	0.315	0.006	0	Cycling	CCNB2
0	1.1808971461853	0.38	0.006	0	Cycling	NUF2
0	1.14591736383077	0.397	0.02	0	Cycling	RAD51AP1
0	1.11520508653903	0.403	0.024	0	Cycling	MAD2L1
0	1.11038653105006	0.305	0.012	0	Cycling	CENPE
0	1.0942635111967	0.356	0.006	0	Cycling	NCAPG
0	1.08714347622581	0.295	0.006	0	Cycling	FAM111B
0	1.06820578937737	0.298	0.005	0	Cycling	HMMR
0	1.04984426538022	0.322	0.007	0	Cycling	KIF11
0	1.03601388131971	0.336	0.005	0	Cycling	PBK
0	1.03418640014178	0.369	0.016	0	Cycling	ZWINT
0	1.03130790991287	0.312	0.005	0	Cycling	SPC25
0	0.975587811277919	0.305	0.004	0	Cycling	AURKB
0	0.975430152953343	0.295	0.003	0	Cycling	DLGAP5
0	0.962110611454582	0.315	0.004	0	Cycling	CEP55
0	0.951233488133526	0.305	0.013	0	Cycling	CENPU
0	0.932367324359181	0.298	0.004	0	Cycling	KIFC1
0	0.907044608839761	0.285	0.007	0	Cycling	PRC1
0	0.885756298323308	0.295	0.004	0	Cycling	KIF23
0	0.880644249388102	0.241	0.005	0	Cycling	CDC20
0	0.849127557417887	0.285	0.003	0	Cycling	CKAP2L
0	0.83217519068995	0.285	0.006	0	Cycling	CCNA2
0	0.802825143363539	0.247	0.003	0	Cycling	ANLN
0	0.789241553410077	0.278	0.004	0	Cycling	CDCA3
0	0.774622981723031	0.264	0.007	0	Cycling	ASF1B
0	0.773342374415749	0.231	0.003	0	Cycling	HIST1H1B
0	0.759957483436291	0.261	0.006	0	Cycling	SGO1
0	0.731192712847417	0.247	0.004	0	Cycling	CDCA8
0	0.729708822294274	0.244	0.004	0	Cycling	NUSAP1
0	0.695635189777599	0.247	0.004	0	Cycling	ESCO2
0	0.689085062720007	0.234	0.008	0	Cycling	CDT1
0	0.66359000339181	0.241	0.003	0	Cycling	KIF15
0	0.663204420248031	0.207	0.003	0	Cycling	KIF2C
0	0.662543013478642	0.227	0.006	0	Cycling	DIAPH3
0	0.662501673862976	0.214	0.003	0	Cycling	CENPA
0	0.637098845879548	0.244	0.003	0	Cycling	KIF4A
0	0.630647864721653	0.207	0.003	0	Cycling	TROAP
0	0.611623351399439	0.203	0.002	0	Cycling	HJURP
0	0.605246504968721	0.21	0.002	0	Cycling	KIF14
0	0.571098491349897	0.227	0.003	0	Cycling	MELK
0	0.561321302278844	0.207	0.006	0	Cycling	SHCBP1
0	0.553017960758904	0.214	0.004	0	Cycling	CDCA5
0	0.546446262297399	0.203	0.004	0	Cycling	BUB1
0	0.54068508287015	0.22	0.006	0	Cycling	MND1
0	0.501960760650456	0.2	0.003	0	Cycling	FOXM1
0	0.483685677086093	0.2	0.005	0	Cycling	SPC24
8.18747309795629e-303	0.60556045063621	0.217	0.007	2.2895449771125e-298	Cycling	ARHGAP11A
7.67068376746556e-289	1.0685949070197	0.39	0.026	2.14503000873407e-284	Cycling	CENPK
1.24738436920237e-287	0.473247421673841	0.2	0.006	3.48818565003751e-283	Cycling	NCAPH
1.26714034396781e-280	0.838229604255587	0.278	0.013	3.54343125787158e-276	Cycling	ORC6
9.26251656428547e-273	0.725837388613418	0.281	0.014	2.59017013203679e-268	Cycling	FANCI
2.31803300697015e-258	1.26237393687123	0.39	0.03	6.48214750069133e-254	Cycling	CDKN3
2.11352595304438e-250	0.912140177692052	0.295	0.017	5.91026397509331e-246	Cycling	MXD3
3.39011462582476e-247	0.56293264439119	0.241	0.011	9.48011653965635e-243	Cycling	CHEK1
1.10090502362482e-246	0.643688615420184	0.241	0.011	3.07857080806444e-242	Cycling	RACGAP1
5.89367690774192e-241	1.15789637628679	0.292	0.017	1.64810781048095e-236	Cycling	CCNB1
1.14384277046558e-227	1.14813185476918	0.38	0.031	3.19864192332995e-223	Cycling	EZH2
1.20030698641861e-224	1.10232910557199	0.298	0.019	3.35653845682099e-220	Cycling	HIST1H1D
5.48334883527948e-219	1.00409723924209	0.376	0.032	1.53336366829755e-214	Cycling	CENPW
1.61417327960085e-211	1.89344041037563	0.468	0.054	4.51387415907582e-207	Cycling	PTTG1
5.66647197371391e-196	0.613495628718977	0.207	0.01	1.58457222272936e-191	Cycling	NCAPG2
1.44781738517971e-195	1.17551593730553	0.407	0.042	4.04867653591654e-191	Cycling	ATAD2
1.02876393420423e-194	0.529367527081839	0.22	0.012	2.8768354656087e-190	Cycling	CENPN
5.1718599926428e-193	1.1632692285901	0.346	0.031	1.44625892834263e-188	Cycling	HELLS
3.72244098099071e-192	0.620712896678325	0.234	0.014	1.04094339592424e-187	Cycling	CIP2A
1.82522483733737e-191	0.723944197193336	0.214	0.011	5.10405873513021e-187	Cycling	AURKA
7.12671097133028e-175	1.03698391803032	0.332	0.031	1.9929134560228e-170	Cycling	SGO2
1.35819021483875e-174	0.88331126341696	0.322	0.029	3.79804311677509e-170	Cycling	FBXO5
8.32503735869229e-169	0.853960670286716	0.308	0.028	2.32801344698471e-164	Cycling	BRCA1
1.54883800789027e-158	0.845555329791885	0.281	0.024	4.33117060526435e-154	Cycling	ATAD5
1.52242871503438e-155	2.74536017236628	0.766	0.224	4.25731965872213e-151	Cycling	STMN1
6.8980822888482e-154	2.71676096403793	0.803	0.255	1.92897973125351e-149	Cycling	HMGB2
4.41891235356368e-150	0.661113704293375	0.268	0.023	1.23570465055055e-145	Cycling	NCAPD2
7.81061103969841e-148	1.04348526323944	0.403	0.054	2.18415927114126e-143	Cycling	PHF19
1.73488240862837e-144	1.30786002543138	0.417	0.058	4.85142516748837e-140	Cycling	KIF20B
2.70081933951717e-138	0.827797823219974	0.292	0.03	7.55257120102582e-134	Cycling	DHFR
7.66780725541449e-137	1.78752770775207	0.62	0.143	2.14422562090411e-132	Cycling	SMC4
6.44139867528717e-136	0.879684315686371	0.271	0.027	1.8012727255573e-131	Cycling	FEN1
5.92464444579044e-125	1.04597898515698	0.342	0.045	1.65676757282084e-120	Cycling	CKAP2
6.91160888050356e-123	0.650823667695132	0.268	0.028	1.93276230734402e-118	Cycling	ECT2
3.631417400093e-122	0.789755045929595	0.319	0.04	1.01548956176201e-117	Cycling	TACC3
6.0755099579431e-122	0.547815722484877	0.231	0.021	1.69895560463921e-117	Cycling	CCDC18
2.36584807041488e-120	0.661874556150234	0.261	0.027	6.61585754410818e-116	Cycling	CENPH
1.26776475016764e-119	0.888718441704242	0.292	0.034	3.5451773473688e-115	Cycling	HMGB3
5.08345778925463e-118	0.579112985772841	0.217	0.019	1.42153813618716e-113	Cycling	C21orf58
5.32033037444876e-112	1.31417174454465	0.434	0.08	1.48777718591085e-107	Cycling	CKS2
6.64721185555181e-111	1.16859289822485	0.488	0.099	1.85882632328651e-106	Cycling	SMC2
8.77006486832539e-110	1.26912707321037	0.447	0.086	2.45246093977851e-105	Cycling	KPNA2
2.69744098109063e-102	0.595799417139511	0.214	0.022	7.54312395952184e-98	Cycling	TCF19
5.86779606816232e-98	0.592430743094848	0.207	0.021	1.64087049250091e-93	Cycling	WDR76
5.64806927876359e-95	1.01776362830096	0.366	0.065	1.57942609311345e-90	Cycling	BRCA2
5.66442751326245e-90	0.802519194482676	0.339	0.058	1.58400050980871e-85	Cycling	NSD2
3.36098685629252e-85	0.535636623320052	0.275	0.041	9.39866364493641e-81	Cycling	LRR1
1.15582380846687e-84	0.635052076473647	0.275	0.041	3.23214569799676e-80	Cycling	NCAPD3
1.29917741298571e-84	0.751429302125924	0.356	0.066	3.63301971767324e-80	Cycling	KIF22
5.98293628805447e-84	0.469682574496287	0.214	0.026	1.67306830359155e-79	Cycling	MASTL
8.58447094850608e-84	1.82010947868571	0.841	0.492	2.40056145604024e-79	Cycling	H2AFZ
4.62616022811892e-81	1.29775141406318	0.563	0.172	1.29365944619117e-76	Cycling	CKS1B
5.40719537896193e-80	0.83948549420907	0.308	0.054	1.51206811577292e-75	Cycling	GGH
1.05020399484992e-78	1.71380990986873	0.868	0.53	2.93679045119831e-74	Cycling	HMGN2
2.31365264907885e-78	1.28034376468818	0.536	0.156	6.46989826788409e-74	Cycling	TMPO
6.86395533266088e-78	0.621536285891992	0.234	0.033	1.91943646922529e-73	Cycling	LIG1
1.38591942734974e-77	1.91392860197264	0.898	0.669	3.87558508664082e-73	Cycling	TUBA1B
1.06779207857671e-76	1.07975550192949	0.397	0.089	2.9859737685319e-72	Cycling	HIST1H1C
1.68510688575328e-76	0.766075456740901	0.373	0.078	4.71223289532046e-72	Cycling	BARD1
3.41179213987807e-76	0.518937992915282	0.2	0.025	9.54073553995502e-72	Cycling	GEN1
4.47118386797389e-76	0.822015508952582	0.308	0.056	1.25032185684022e-71	Cycling	SAC3D1
2.85002775574709e-75	0.89279929454809	0.386	0.086	7.96981761617117e-71	Cycling	NDC80
6.82769527935772e-75	0.691222657379342	0.275	0.045	1.90929670791959e-70	Cycling	CCDC34
1.13403290864998e-74	1.57089465939504	0.61	0.223	3.17120962574879e-70	Cycling	UBE2S
4.36165120087827e-74	1.76189496085111	0.817	0.485	1.2196921418136e-69	Cycling	TUBB
4.64458827653024e-71	1.28261701181434	0.478	0.136	1.29881266564892e-66	Cycling	PCNA
1.31374536021025e-70	0.725042263366226	0.319	0.062	3.67375752529194e-66	Cycling	RRM1
8.55347312891572e-69	0.590403406760654	0.268	0.047	2.39189322576999e-64	Cycling	CDCA4
1.59003742484394e-68	1.06223348983181	0.505	0.152	4.44638065483361e-64	Cycling	H2AFX
8.21063585048257e-67	0.708151969361179	0.383	0.09	2.29602220922895e-62	Cycling	DNAJC9
1.13586002959747e-66	1.00351868654094	0.349	0.079	3.17631898676636e-62	Cycling	MCM7
8.92142410935427e-64	0.503295094890583	0.241	0.04	2.49478703793983e-59	Cycling	LMNB2
1.02306592415169e-63	0.516936218452565	0.285	0.055	2.86090155029778e-59	Cycling	DBF4
2.70545170856866e-63	1.02887081450463	0.488	0.149	7.56552515784139e-59	Cycling	DNMT1
3.78771991086922e-63	1.14221028898424	0.546	0.185	1.05919799587547e-58	Cycling	ANP32E
8.51839823636638e-63	0.650575372884096	0.325	0.071	2.38208488281749e-58	Cycling	GMNN
8.3204578066337e-62	0.872696985226751	0.424	0.117	2.32673282104705e-57	Cycling	DTYMK
7.29321012179074e-60	0.805608096202005	0.305	0.065	2.03947327845756e-55	Cycling	CDKN2C
3.76834746074466e-57	1.02129717739367	0.956	0.823	1.05378068392264e-52	Cycling	HMGB1
4.32124816492157e-57	0.605981422119634	0.261	0.051	1.20839383683867e-52	Cycling	HIST2H2AC
1.44866263863434e-56	0.765358382633489	0.254	0.049	4.05104020267708e-52	Cycling	PTPN7
1.0430019052772e-50	0.532088324830107	0.275	0.061	2.91665052791716e-46	Cycling	VRK1
1.16075290471759e-50	1.26159133209899	0.756	0.439	3.24592942275227e-46	Cycling	TUBB4B
1.34927149302248e-50	0.534273441296612	0.285	0.065	3.77310280308805e-46	Cycling	YEATS4
4.62219667947975e-50	0.729514495328562	0.993	0.929	1.29255107944972e-45	Cycling	PTMA
5.1522936100619e-50	0.432386528251439	0.217	0.04	1.44078738511771e-45	Cycling	TTF2
2.15132200921477e-49	1.215598063076	0.62	0.295	6.01595686656819e-45	Cycling	H2AFV
5.08722918435647e-49	0.916382035514964	0.492	0.171	1.42259276911344e-44	Cycling	SMC1A
3.6981922325714e-47	0.781728920573456	0.417	0.134	1.03416247591627e-42	Cycling	NUDT1
3.75260478676221e-47	0.555515163199303	0.244	0.052	1.04937840257018e-42	Cycling	HIST1H1E
2.61403771605123e-46	0.654498274720345	0.366	0.107	7.30989506916566e-42	Cycling	SAE1
3.4779569422431e-46	0.592652640377423	0.325	0.087	9.7257587932886e-42	Cycling	EBP
8.74607120546731e-46	0.944598616669566	0.4	0.129	2.44575135189688e-41	Cycling	CDKN2D
3.27730213872239e-45	0.825905573714665	0.986	0.919	9.16464770072328e-41	Cycling	ACTB
4.3255752375605e-45	0.632228595790413	0.39	0.121	1.20960385943142e-40	Cycling	DDX39A
8.0447376415957e-45	0.830471876190385	0.288	0.074	2.24963043409582e-40	Cycling	HELLPAR
2.43782786354708e-44	0.894961485797961	0.512	0.201	6.81714183762305e-40	Cycling	FAM111A
3.24024907510582e-44	1.32646239962362	0.525	0.213	9.06103251362591e-40	Cycling	COTL1
5.19166785716098e-44	1.16573511021079	0.485	0.191	1.4517979995765e-39	Cycling	JPT1
7.94265109879213e-44	0.842363376796592	0.519	0.199	2.22108295326623e-39	Cycling	EZR
8.08025092125713e-44	0.474262927232049	0.21	0.042	2.25956136762034e-39	Cycling	SASS6
1.54083138051365e-43	0.734086608397641	0.349	0.104	4.30878087246838e-39	Cycling	MCM3
7.36264956501806e-43	1.02584591992097	0.38	0.121	2.05889132436165e-38	Cycling	LCP1
9.80850575106868e-43	0.655009783366279	0.359	0.109	2.74285054822885e-38	Cycling	TMEM106C
1.15147834644968e-42	0.78498690887842	0.305	0.083	3.21999404801188e-38	Cycling	C12orf75
1.37765779163616e-42	0.836087245027947	0.22	0.048	3.85248224853135e-38	Cycling	RUNX3
7.49882768045107e-42	1.13474463900042	0.892	0.673	2.09697217256134e-37	Cycling	PFN1
1.35434393901222e-41	0.495955673151737	0.254	0.06	3.78728739105376e-37	Cycling	IQGAP2
1.94540747401389e-41	0.766991666772748	0.234	0.053	5.44013746033245e-37	Cycling	CD3E
4.8654075766703e-41	1.05385074140088	0.698	0.401	1.36056257474008e-36	Cycling	ANP32B
4.98648105866013e-41	0.800519862115	0.234	0.054	1.39441956324372e-36	Cycling	CD3G
6.56076085606962e-41	0.912989100371713	0.956	0.81	1.83465116579131e-36	Cycling	GAPDH
7.7853738927072e-41	0.637326945288718	0.319	0.09	2.17710195535664e-36	Cycling	CNTRL
1.01803282846462e-40	1.57602305589268	0.424	0.158	2.84682700151846e-36	Cycling	CORO1A
2.0007227926666e-40	0.82770221217282	0.366	0.118	5.59482121741288e-36	Cycling	DLEU2
4.38000346531417e-40	1.08607496940079	0.261	0.067	1.22482416904045e-35	Cycling	CD2
9.69155052763552e-40	0.970631027527362	0.302	0.086	2.710145189548e-35	Cycling	CD3D
9.70040468551042e-40	0.471309942423965	0.2	0.042	2.71262116625613e-35	Cycling	ITGAL
1.18693856863078e-39	1.04456374852669	0.536	0.238	3.31915501331911e-35	Cycling	TUBA1C
2.93200070532981e-39	0.551226302808971	0.237	0.056	8.19904677238428e-35	Cycling	CD247
1.39753847104542e-38	0.513761874492171	0.207	0.046	3.9080765804314e-34	Cycling	RFC4
8.03455266564866e-38	0.788074683641917	0.471	0.19	2.24678230742199e-33	Cycling	SKA2
8.88751933510657e-38	0.814980921180568	0.363	0.12	2.4853059068692e-33	Cycling	CLEC2D
1.77827838438701e-37	0.665653538337016	0.295	0.084	4.97277767409983e-33	Cycling	IL2RG
2.15083272809189e-37	0.937812802112059	0.739	0.481	6.01458864083617e-33	Cycling	RAN
2.27400790635947e-37	0.581212692535696	0.2	0.044	6.35903570934363e-33	Cycling	LCK
1.0796168393323e-36	0.729490296158827	0.458	0.182	3.01904052950885e-32	Cycling	RPA3
1.20673539794524e-36	0.485615581047477	0.227	0.054	3.37451486681406e-32	Cycling	TBC1D10C
4.04499037887676e-36	0.827105693038709	0.644	0.337	1.1311411095491e-31	Cycling	SNRPD1
5.02764087943764e-36	0.507991807747888	0.288	0.083	1.40592949552594e-31	Cycling	DCK
7.045888056476e-36	0.520608656709775	0.292	0.084	1.97031213611295e-31	Cycling	CDC25B
7.92231951557014e-36	0.75777711123958	0.424	0.161	2.21539742933403e-31	Cycling	USP1
1.32733693495599e-35	0.709828922777979	0.292	0.085	3.71176500491094e-31	Cycling	ITGA4
3.00082823382864e-35	0.745179957811222	0.397	0.148	8.3915160730784e-31	Cycling	ALYREF
7.58976203372573e-35	0.961459910216495	0.349	0.121	2.12240105511106e-30	Cycling	RAC2
7.60890325451983e-35	0.528746641956229	0.241	0.063	2.12775370609393e-30	Cycling	MCM5
9.82964617072794e-35	0.753316576954267	0.932	0.735	2.74876225518236e-30	Cycling	HNRNPA2B1
1.22115823597467e-34	0.418283646569001	0.207	0.048	3.41484689107956e-30	Cycling	BIN2
1.93131395163649e-34	0.540700054450949	0.346	0.116	5.40072633435629e-30	Cycling	SAP30
2.39880711589147e-34	0.719138699431518	0.393	0.144	6.70802421887891e-30	Cycling	ARL4C
2.48892713065258e-34	0.970591126820199	0.759	0.498	6.96003582815689e-30	Cycling	DEK
2.70210608531072e-34	0.432162679891173	0.21	0.05	7.55616945696291e-30	Cycling	EMB
6.3222948530132e-34	0.458361103185211	0.271	0.078	1.76796653269661e-29	Cycling	ITGB3BP
1.34533923092048e-33	1.99211195629081	0.61	0.359	3.76210662534602e-29	Cycling	HIST1H4C
1.51910876485135e-33	0.815641796496757	0.708	0.439	4.24803575003032e-29	Cycling	HMGN1
1.85727286268459e-33	0.860305631444574	0.292	0.09	5.1936778332112e-29	Cycling	ALOX5AP
1.97702485331954e-33	0.378911757396491	0.231	0.06	5.52855229982277e-29	Cycling	C19orf48
3.07167723762824e-33	1.06202501867537	0.271	0.081	8.5896382273036e-29	Cycling	TRAC
4.12661542033895e-33	0.686897405769302	0.461	0.195	1.15396673614358e-28	Cycling	MAZ
1.17217218721951e-32	0.429997601201615	0.237	0.064	3.27786230434063e-28	Cycling	BCL2L12
2.48847594360067e-32	0.894755926186245	0.637	0.361	6.95877412868491e-28	Cycling	NASP
2.72141561733089e-32	0.400211530609969	0.244	0.067	7.61016663230409e-28	Cycling	CKAP5
3.90590296644589e-32	0.433592535412776	0.254	0.072	1.09224670553693e-27	Cycling	TUBG1
4.91225371473711e-32	0.703450418032083	0.519	0.239	1.37366262878909e-27	Cycling	BUB3
8.19847651257931e-32	0.695101359135977	0.441	0.181	2.29262197197768e-27	Cycling	MIS18BP1
1.28479694509055e-31	0.313896069881789	0.214	0.054	3.59280617725122e-27	Cycling	MTHFD1
3.32924977534952e-31	0.600901916826103	0.292	0.093	9.30991407178739e-27	Cycling	HIRIP3
3.87257452785861e-31	1.00755040791427	0.644	0.381	1.08292674097038e-26	Cycling	DUT
5.22430958611935e-31	0.515849590767816	0.329	0.113	1.46092593266241e-26	Cycling	MZT1
6.34788487880856e-31	0.766509294353069	0.553	0.271	1.77512252751003e-26	Cycling	SMC3
6.62104530471751e-31	0.395922054986464	0.207	0.052	1.8515091090112e-26	Cycling	IKZF1
3.22065426311367e-30	0.483319329948067	0.302	0.1	9.00623758137106e-26	Cycling	MAD2L2
3.57809803944208e-30	0.363275514637374	0.241	0.068	1.00057933574958e-25	Cycling	CEP295
4.59863324587468e-30	0.694440220321999	0.441	0.192	1.2859618008764e-25	Cycling	IDH2
8.90620151854286e-30	0.785571142776148	0.631	0.354	2.49053019264533e-25	Cycling	SRSF10
2.52857666095386e-29	0.458852252691609	0.203	0.054	7.07091177469139e-25	Cycling	WDR34
3.76373473528885e-29	0.781274868780283	0.522	0.256	1.05249078137617e-24	Cycling	PLP2
3.98445671136788e-29	0.692677096996385	0.915	0.719	1.11421347476691e-24	Cycling	PPIA
6.96962564506521e-29	0.894150564629278	0.437	0.187	1.94898611538603e-24	Cycling	PTPRC
1.10883668683192e-28	0.487347810201708	0.237	0.069	3.10075091105677e-24	Cycling	CDK5RAP2
1.31818577359391e-28	0.783219827908381	0.905	0.736	3.686174697278e-24	Cycling	CFL1
1.77006911836563e-28	0.718291966541667	0.536	0.269	4.94982128259765e-24	Cycling	HNRNPAB
1.80000422011682e-28	0.429545256907311	0.275	0.088	5.03353180113466e-24	Cycling	MGME1
2.37316634325481e-28	0.779117384669803	0.844	0.615	6.63632236227775e-24	Cycling	NUCKS1
2.68827904934412e-28	0.694736487179339	0.488	0.229	7.5175035335859e-24	Cycling	CKLF
2.70156240812097e-28	0.84116483476829	0.597	0.336	7.55464911806948e-24	Cycling	RANBP1
2.75268144476043e-28	0.520683360653656	0.254	0.078	7.69759839212806e-24	Cycling	ACAP1
2.79788286668721e-28	0.447143920016412	0.278	0.09	7.82399964840412e-24	Cycling	PMAIP1
3.8725236058843e-28	0.674454799507243	0.536	0.27	1.08291250114949e-23	Cycling	MZT2A
3.96943012965473e-28	0.648568691475298	0.305	0.105	1.11001144145665e-23	Cycling	FYB1
9.66160374574104e-28	0.464138274949706	0.312	0.11	2.70177087145902e-23	Cycling	CCDC167
9.99030890532581e-28	0.593600010507653	0.336	0.125	2.79368998228531e-23	Cycling	CSK
1.15431235505913e-27	0.434998996912148	0.268	0.086	3.22791906968736e-23	Cycling	FMNL1
1.17821539778643e-27	0.439626512572945	0.363	0.14	3.29476153836998e-23	Cycling	CMC2
1.18954718174484e-27	0.517782425483554	0.369	0.142	3.32644973903126e-23	Cycling	STK17B
2.24328463603151e-27	0.666792756584508	0.505	0.247	6.27312115619851e-23	Cycling	LSM5
2.48715532845883e-27	0.559410570473401	0.407	0.169	6.95508116050227e-23	Cycling	BTG3
3.09919779909988e-27	0.432720254702655	0.271	0.088	8.66659672540291e-23	Cycling	SLC38A1
3.23632735437204e-27	0.29291888189722	0.244	0.073	9.05006581376597e-23	Cycling	NUP107
3.57692090785708e-27	0.823280607711214	0.746	0.469	1.00025016267316e-22	Cycling	ISG20
3.74031055269958e-27	0.721521854079991	0.668	0.399	1.04594044295691e-22	Cycling	HNRNPF
6.99976439541287e-27	0.704123899511751	0.766	0.525	1.95741411553326e-22	Cycling	HNRNPA3
7.35152031843345e-27	0.314497021311523	0.203	0.056	2.05577914184673e-22	Cycling	TCTEX1D2
1.40473944146544e-26	0.533896692001433	0.42	0.18	3.92821337411396e-22	Cycling	SUZ12
2.49734203513518e-26	0.402277802940982	0.21	0.06	6.98356726705202e-22	Cycling	CST7
3.11040340299046e-26	0.504471600938055	0.386	0.159	8.69793207612253e-22	Cycling	CDK2AP2
4.40195150341159e-26	0.60665121204109	0.441	0.2	1.23096171841402e-21	Cycling	HSPB11
4.73076921632941e-26	0.603185607264124	0.536	0.27	1.32291230365436e-21	Cycling	PPM1G
5.3237964968031e-26	0.672118366677692	0.695	0.426	1.48874645236602e-21	Cycling	HNRNPD
5.46333249711469e-26	0.398373330770434	0.302	0.109	1.52776629949315e-21	Cycling	HPRT1
6.40197030345502e-26	0.694143278256733	0.566	0.301	1.79024697565816e-21	Cycling	RAD21
9.44159005021935e-26	0.357666323323953	0.247	0.079	2.64024624164334e-21	Cycling	RFC2
1.20449723765057e-25	0.738381142145577	0.647	0.416	3.36825607536605e-21	Cycling	SNRPB
1.38426601134933e-25	0.569861047333301	0.308	0.111	3.87096147413726e-21	Cycling	ITGB2
1.47470940844132e-25	1.21462345267332	0.461	0.221	4.12387738976531e-21	Cycling	CCL5
2.39075122714256e-25	0.423685224764092	0.254	0.084	6.68549673158147e-21	Cycling	RAB27A
2.49247895764114e-25	0.498309016247515	0.403	0.171	6.96996815714768e-21	Cycling	KIF2A
3.42823421570878e-25	0.672323739866384	0.607	0.323	9.58671416080803e-21	Cycling	NUCB2
3.86746413575851e-25	0.710570494094009	0.641	0.398	1.08149767092351e-20	Cycling	SNRPG
4.3579996238366e-25	0.527559208684406	0.268	0.09	1.21867101480967e-20	Cycling	RAB11FIP1
4.89374917217204e-25	0.429126674628874	0.247	0.081	1.36848801850619e-20	Cycling	ACOT7
5.19563950391658e-25	0.564945303987595	0.942	0.805	1.45290863087523e-20	Cycling	HSP90AA1
5.46658960789223e-25	0.748846860229638	0.397	0.176	1.52867711795098e-20	Cycling	SLBP
5.85346338315665e-25	1.42090381127401	0.231	0.075	1.63686250046593e-20	Cycling	GZMA
6.60954393333886e-25	0.887922391968209	0.247	0.082	1.84829286551888e-20	Cycling	TRBC2
7.71126684819629e-25	0.506670389786128	0.302	0.112	2.15637866142961e-20	Cycling	ICAM3
9.08476760060253e-25	0.542100785177795	0.227	0.072	2.54046441183249e-20	Cycling	HMGA1
1.20120389207545e-24	0.539216014556277	0.451	0.204	3.35904656379977e-20	Cycling	BAZ1B
1.32836072562613e-24	0.314190637562782	0.227	0.07	3.71462793314092e-20	Cycling	SLC9A3R1
1.71764886466485e-24	0.375489323541271	0.254	0.085	4.8032332851488e-20	Cycling	POLD3
1.83750959860338e-24	0.622351340946716	0.42	0.192	5.13841184153451e-20	Cycling	RNASEH2B
1.99203631324113e-24	0.441230786373852	0.288	0.103	5.5705303463475e-20	Cycling	SNRNP25
2.23820336081084e-24	0.606021955265228	0.586	0.326	6.25891187817143e-20	Cycling	SNRPF
2.36167066692943e-24	0.283293061073075	0.817	0.542	6.60417585300146e-20	Cycling	TPM3
3.21607168803517e-24	0.411238512051159	0.339	0.131	8.99342286842156e-20	Cycling	CASP8AP2
4.04811000715942e-24	0.412656198478826	0.292	0.106	1.13201348240206e-19	Cycling	RCC2
6.00519029258039e-24	0.407335535476609	0.207	0.061	1.67929141341718e-19	Cycling	TRAF3IP3
7.09220198826095e-24	0.514118791221849	0.336	0.133	1.98326336399729e-19	Cycling	DIAPH1
1.02256731182399e-23	0.567088459429674	0.529	0.276	2.8595072307846e-19	Cycling	RALY
1.0241779398801e-23	0.508337834817609	0.285	0.102	2.86401119108071e-19	Cycling	ANKRD36C
1.16830593872231e-23	0.627604479585661	0.858	0.661	3.26705072704308e-19	Cycling	CLIC1
1.27764805257922e-23	0.654057006629431	0.312	0.123	3.57281501423252e-19	Cycling	LINC00342
1.62021646578427e-23	0.291043079572748	0.224	0.069	4.53077332491914e-19	Cycling	CYTIP
2.0232312087181e-23	0.521915591167675	0.427	0.196	5.65776375205931e-19	Cycling	CBX5
2.52613630951199e-23	0.505764099139305	0.315	0.122	7.06408757591933e-19	Cycling	CD53
2.56100018005595e-23	0.430688692538895	0.268	0.095	7.16158090350845e-19	Cycling	DDB2
2.63959525992676e-23	0.637285499967938	0.814	0.593	7.3813641848592e-19	Cycling	PSMB9
2.7557773182518e-23	0.447593113678629	0.308	0.117	7.70625569275934e-19	Cycling	HCLS1
3.29391969902743e-23	0.525577117228604	0.424	0.194	9.21111704636031e-19	Cycling	CEP57
3.75035585818816e-23	0.557842887900858	0.42	0.192	1.04874951218374e-18	Cycling	SUPT16H
4.36275808715793e-23	0.435971404208796	0.403	0.18	1.22000167149284e-18	Cycling	EXOSC8
4.3661474307316e-23	0.778679773124873	0.631	0.383	1.22094946752979e-18	Cycling	PKM
7.3539586891169e-23	0.432329924226716	0.376	0.16	2.05646100782465e-18	Cycling	STK17A
7.50015520191583e-23	0.463165050329864	0.231	0.076	2.09734340066374e-18	Cycling	GNG2
7.59141946745955e-23	0.465534212314616	0.427	0.195	2.12286453988039e-18	Cycling	LBR
8.42547129648632e-23	0.394507086498034	0.234	0.077	2.35609879334943e-18	Cycling	TOPBP1
9.50361431830453e-23	0.413511991498265	0.224	0.072	2.65759070797068e-18	Cycling	APBB1IP
9.85858461544838e-23	0.595031966344616	0.451	0.219	2.75685460186399e-18	Cycling	HDGF
1.17893326439294e-22	0.577344735211473	0.285	0.108	3.29676898054842e-18	Cycling	TUBA4A
1.59468492459202e-22	0.45936898102033	0.244	0.083	4.45937692312912e-18	Cycling	PTPN6
2.00417725848936e-22	0.596870842947452	0.644	0.378	5.60448128563965e-18	Cycling	HP1BP3
2.82158673287896e-22	0.643709448112868	0.59	0.337	7.89028513982273e-18	Cycling	PSIP1
3.71412899149158e-22	0.346908178927828	0.2	0.061	1.03861903118071e-17	Cycling	MIS18A
4.54763214255008e-22	0.591383708142786	0.495	0.263	1.2716998523427e-17	Cycling	ILF2
4.56509695950575e-22	0.435202827022616	0.349	0.146	1.27658371375619e-17	Cycling	PGP
6.20124840764558e-22	0.593645400541066	0.451	0.227	1.73411710471401e-17	Cycling	LSM4
7.0043348231996e-22	0.326193005871305	0.281	0.105	1.95869218995954e-17	Cycling	HAUS1
7.12289435445151e-22	0.424958394623086	0.278	0.104	1.99184617727882e-17	Cycling	SLC20A1
7.2250300151206e-22	0.640643089813214	0.373	0.164	2.02040739342833e-17	Cycling	CD69
8.719100308469e-22	0.533709592478786	0.519	0.267	2.43820921026027e-17	Cycling	CAPZA1
1.01774654229364e-21	0.363249887768709	0.292	0.112	2.84602643086995e-17	Cycling	POLR3K
1.62096517667528e-21	1.22388257428592	0.353	0.158	4.53286702005474e-17	Cycling	CCL4
1.62599790689538e-21	0.582661434828039	0.468	0.238	4.54694054684223e-17	Cycling	ARPC5L
1.64839795629014e-21	0.865959774752171	0.641	0.43	4.60958004496976e-17	Cycling	ENO1
2.24468609905574e-21	0.626227102446272	0.549	0.306	6.27704020739948e-17	Cycling	H2AFY
2.35700691995641e-21	0.419215097795351	0.21	0.068	6.59113415096611e-17	Cycling	AC092683.1
2.61266145859366e-21	0.389832582096137	0.288	0.112	7.3060465028113e-17	Cycling	PPIH
2.67946868298742e-21	1.26876434470201	0.315	0.136	7.49286622510602e-17	Cycling	NKG7
3.01591482509097e-21	0.537350728959507	0.793	0.546	8.43370421688439e-17	Cycling	SET
3.25725176536646e-21	0.63443500604992	0.627	0.389	9.10857883667078e-17	Cycling	ARPC1B
3.58084645903831e-21	0.549316628326575	0.8	0.549	1.00134790380547e-16	Cycling	HNRNPU
3.87205018793257e-21	0.391201409306094	0.336	0.142	1.08278011455346e-16	Cycling	COPS3
3.89586328768253e-21	0.399178194767657	0.322	0.133	1.08943920976754e-16	Cycling	CISD2
4.70425165263874e-21	0.773561347490798	0.641	0.414	1.3154969321439e-16	Cycling	COX5A
4.88511853361718e-21	0.378475897665513	0.298	0.117	1.36607454674071e-16	Cycling	NUP50
6.59657323040094e-21	0.559642363770252	0.454	0.229	1.84466573814932e-16	Cycling	NAP1L4
6.94520621927056e-21	0.275927925747172	0.268	0.098	1.94215746715682e-16	Cycling	UCHL5
8.39579951511225e-21	0.482420297565883	0.305	0.126	2.34780137640599e-16	Cycling	ZDHHC12
1.02725019506277e-20	0.261859434892436	0.214	0.07	2.87260244547353e-16	Cycling	SLFN13
1.42723300412776e-20	0.340165454698757	0.278	0.107	3.99111437274286e-16	Cycling	ACTL6A
1.52108156466984e-20	0.555209139154186	0.583	0.345	4.25355248744275e-16	Cycling	CBX3
2.33538041764005e-20	0.391842822094148	0.288	0.113	6.53065779988863e-16	Cycling	KMT5A
2.63143867055795e-20	0.533157181167075	0.559	0.311	7.35855509834824e-16	Cycling	ARPC4
2.73724496742413e-20	0.406882328969881	0.312	0.129	7.65443182690485e-16	Cycling	SSRP1
2.92884104785238e-20	0.628920171117871	0.82	0.62	8.1902111062144e-16	Cycling	ARPC2
3.00743816922674e-20	0.529098468953851	0.559	0.315	8.41000009642565e-16	Cycling	KPNB1
3.41831286182627e-20	0.39717622290573	0.295	0.118	9.55897008681097e-16	Cycling	MAGOHB
3.77737363141251e-20	0.715160105583341	0.729	0.506	1.05630476228819e-15	Cycling	NCL
4.43096926216884e-20	0.448562116874626	0.251	0.094	1.23907624447289e-15	Cycling	ACYP1
4.91781957999986e-20	0.564949857672701	0.539	0.302	1.37521906735116e-15	Cycling	ATP1B3
7.63691789561398e-20	0.556926684943644	0.461	0.241	2.13558772032949e-15	Cycling	UBALD2
1.05819985297828e-19	0.307776273350515	0.322	0.134	2.95915006886845e-15	Cycling	PNP
1.11790703521951e-19	0.366909127132521	0.247	0.091	3.12611523328784e-15	Cycling	UCP2
1.29243167323911e-19	0.344617408046689	0.281	0.111	3.61415593104586e-15	Cycling	GMPS
1.385799645395e-19	0.375598346292148	0.275	0.107	3.87525012838259e-15	Cycling	SRPK1
1.54282645880422e-19	0.532776064128971	0.824	0.581	4.31435990940013e-15	Cycling	SEPTIN7
1.61970500203423e-19	0.594120564888256	0.61	0.371	4.52934306768853e-15	Cycling	TLE5
1.92405437980794e-19	0.280377635299597	0.22	0.077	5.38042566769492e-15	Cycling	CBFB
2.14356382566001e-19	0.65067537626904	0.356	0.166	5.99426188207567e-15	Cycling	SEPTIN6
2.60874104112076e-19	0.287247315673049	0.237	0.085	7.29508344739009e-15	Cycling	SRRT
2.68179825164772e-19	0.541456726433449	0.759	0.52	7.49938063090767e-15	Cycling	TPM4
3.65197715970013e-19	0.271206035554232	0.217	0.075	1.02123889293854e-14	Cycling	CSE1L
4.85586654106615e-19	0.619889236667922	0.959	0.878	1.35789451954374e-14	Cycling	ACTG1
6.55265745346798e-19	0.453204320712182	0.393	0.192	1.83238513028779e-14	Cycling	SDF2L1
6.74691817601161e-19	0.542305789738879	0.766	0.539	1.88670819873989e-14	Cycling	PSME2
6.81325828559436e-19	0.373116775596856	0.359	0.164	1.90525954698361e-14	Cycling	VBP1
8.12416865489083e-19	0.777496543354978	0.386	0.19	2.27184252265367e-14	Cycling	CD52
8.19590177456687e-19	0.34536456580509	0.383	0.179	2.29190197223988e-14	Cycling	PAXX
9.00315879156661e-19	0.382023292907251	0.359	0.166	2.51764332447369e-14	Cycling	NOP58
9.08425859513551e-19	0.304762072679083	0.268	0.104	2.54032207354369e-14	Cycling	PSMG1
9.71538862799987e-19	0.581631044195665	0.583	0.338	2.71681127593388e-14	Cycling	GMFG
1.18157369699392e-18	0.365145074350086	0.322	0.139	3.3041526862738e-14	Cycling	STIP1
1.21168401476163e-18	0.491468599820857	0.424	0.212	3.38835317887943e-14	Cycling	XPO1
1.43359019363666e-18	0.4127780085711	0.356	0.162	4.00889161748554e-14	Cycling	NFATC2IP
1.50217264033665e-18	0.359078566105257	0.38	0.179	4.20067557143741e-14	Cycling	PSMD14
1.53441973429554e-18	0.544259475961877	0.397	0.196	4.29085134498404e-14	Cycling	PARP1
2.31495881767168e-18	0.369262884339899	0.264	0.106	6.47355083773708e-14	Cycling	CASP3
2.45767822847058e-18	0.55015291381319	0.624	0.396	6.87265139809514e-14	Cycling	SIVA1
2.53753478641095e-18	0.572973278808895	0.759	0.571	7.09596227671959e-14	Cycling	HNRNPA1
2.56028680598042e-18	0.457952132574886	0.658	0.412	7.15958602424363e-14	Cycling	ERP29
3.05527474406375e-18	0.463750523292366	0.407	0.2	8.54377029429988e-14	Cycling	SEPTIN11
3.39823061715426e-18	0.524276225556135	0.563	0.34	9.50281209781019e-14	Cycling	PGAM1
5.14581697029411e-18	1.46933326019928	0.207	0.076	1.43897625757304e-13	Cycling	GZMB
5.37087643546863e-18	0.512134428539726	0.868	0.625	1.50191188641445e-13	Cycling	CALR
6.2887299815495e-18	0.322878772992196	0.342	0.154	1.7585804520405e-13	Cycling	NUTF2
6.50994378738308e-18	0.474202551271591	0.583	0.347	1.8204406807038e-13	Cycling	FXYD5
6.76101273642598e-18	0.499367010822516	0.736	0.477	1.89064960161416e-13	Cycling	HNRNPH1
8.37582844242076e-18	0.490442773944358	0.966	0.772	2.34221666563854e-13	Cycling	MT2A
8.48639493332199e-18	0.388262784080814	0.566	0.335	2.37313547915416e-13	Cycling	SNRPD3
9.14908042135131e-18	0.316858232986765	0.217	0.079	2.55844884902668e-13	Cycling	TFDP1
9.56325073753966e-18	0.58747822101173	0.586	0.367	2.67426743624559e-13	Cycling	RHEB
9.84655267886481e-18	0.418427905810115	0.546	0.311	2.75348999111775e-13	Cycling	CARHSP1
1.00138661843386e-17	0.399104944232084	0.305	0.132	2.80027753978846e-13	Cycling	ADSS
1.03155309379551e-17	0.518051628383345	0.383	0.186	2.88463507148976e-13	Cycling	CD48
1.09047137005889e-17	0.398939177566775	0.224	0.085	3.04939413923268e-13	Cycling	PAFAH1B3
1.1460750933048e-17	0.504351842933481	0.803	0.609	3.20488439091753e-13	Cycling	HSPA8
1.33332657536027e-17	0.349399845088615	0.298	0.128	3.72851443533747e-13	Cycling	ARL6IP6
1.65039086366206e-17	0.622233575533158	0.681	0.498	4.61515301114458e-13	Cycling	MZT2B
1.67784477534726e-17	0.263034090099946	0.21	0.076	4.69192512978108e-13	Cycling	NUP37
1.77205077079805e-17	0.43180991173322	0.251	0.1	4.95536277545966e-13	Cycling	SAMD1
2.1483507273154e-17	0.373782231702541	0.281	0.119	6.00764797386479e-13	Cycling	EIF4EBP1
2.42851883262812e-17	0.283228429243778	0.281	0.116	6.79111006356127e-13	Cycling	NUP62
2.7303601597411e-17	0.360841000369085	0.319	0.141	7.63517915070002e-13	Cycling	GPSM3
3.21702499290961e-17	0.476156886122209	0.725	0.507	8.99608869017243e-13	Cycling	COX8A
3.67335295642871e-17	0.508862298238135	0.681	0.461	1.02721642073572e-12	Cycling	NAP1L1
3.80942843036821e-17	0.380644327533882	0.295	0.127	1.06526856626817e-12	Cycling	LYAR
4.33747464667624e-17	0.531683445365257	0.597	0.37	1.21293141019654e-12	Cycling	LSM3
5.22431770592473e-17	0.397588048427838	0.542	0.304	1.46092820328479e-12	Cycling	NSD3
5.3571365822314e-17	0.357959940873544	0.325	0.147	1.49806967385519e-12	Cycling	VOPP1
5.4370639775299e-17	0.407870526667903	0.6	0.364	1.52042057067646e-12	Cycling	BANF1
5.59754015996191e-17	0.436587427435464	0.417	0.215	1.56529613033175e-12	Cycling	COMMD4
5.83385053776727e-17	0.335278075273067	0.22	0.083	1.63137796438124e-12	Cycling	FERMT3
6.39656814257689e-17	0.40151943310942	1	0.915	1.7887363153902e-12	Cycling	VIM
6.88180319187449e-17	0.37767610404538	0.325	0.148	1.92442744457578e-12	Cycling	FUBP1
7.02737353501064e-17	0.429525162695444	0.607	0.384	1.96513473533037e-12	Cycling	HNRNPM
7.56742842292123e-17	0.404249027653178	0.444	0.234	2.11615568418569e-12	Cycling	WDR1
7.80592901090883e-17	0.469307213623127	0.285	0.123	2.18284998861055e-12	Cycling	APOBEC3C
8.35094724534126e-17	0.700580930163493	0.359	0.179	2.33525888768723e-12	Cycling	HCST
9.45265371987291e-17	0.362389103800659	0.451	0.232	2.64334008622526e-12	Cycling	NONO
1.02524004144453e-16	0.384958837383457	0.312	0.14	2.86698125189548e-12	Cycling	FAM49B
1.05999104713326e-16	0.794785095012751	0.553	0.357	2.96415896420344e-12	Cycling	ARL6IP1
1.85679852435842e-16	0.320878132220346	0.325	0.149	5.19235139351588e-12	Cycling	FAM107B
2.0545126198981e-16	0.263058433874263	0.325	0.147	5.74523909028305e-12	Cycling	RASSF1
2.05805129049074e-16	0.458610910904445	0.797	0.58	5.75513462872831e-12	Cycling	PSMB8
2.15167563265204e-16	0.264745169463873	0.2	0.072	6.01694573914817e-12	Cycling	PCED1B-AS1
2.24115419661785e-16	0.498537358891539	0.725	0.497	6.26716359542214e-12	Cycling	LDHA
2.52549654455914e-16	0.363126825122872	0.247	0.101	7.06229853720517e-12	Cycling	ABI3
2.69196859476894e-16	0.394194542211062	0.498	0.279	7.52782097841186e-12	Cycling	ADRM1
3.61802008604085e-16	0.315200426924873	0.247	0.101	1.01174313686046e-11	Cycling	RIOK1
4.51450934415451e-16	0.369062185676948	0.475	0.265	1.26243739299937e-11	Cycling	CCND3
5.12144996228086e-16	0.333678529255269	0.278	0.122	1.43216226745222e-11	Cycling	EXOSC9
6.07223364345558e-16	0.473482202887163	0.664	0.447	1.69803941605592e-11	Cycling	SFPQ
6.38702445461811e-16	0.462411941960919	0.542	0.332	1.78606751848941e-11	Cycling	CALM3
6.65181193432885e-16	0.635288221511779	0.651	0.444	1.86011268931572e-11	Cycling	H1FX
7.25500118740273e-16	0.392644488447593	0.447	0.241	2.0287885320453e-11	Cycling	FIBP
7.72695949354177e-16	0.534883640596048	0.586	0.383	2.16076695277402e-11	Cycling	SLC25A5
9.11760163574836e-16	0.506427025321794	0.488	0.278	2.54964612142067e-11	Cycling	SYNCRIP
9.8139838521027e-16	0.311816895001522	0.271	0.116	2.744382444402e-11	Cycling	CCDC14
1.00231978540457e-15	0.544402391865566	0.786	0.584	2.80288704790534e-11	Cycling	SH3BGRL3
1.01770764830526e-15	0.315286869483199	0.342	0.163	2.84591766772084e-11	Cycling	SLC2A4RG
1.11632737399547e-15	0.347625015273849	0.454	0.248	3.12169786864094e-11	Cycling	TMEM160
1.11661388644236e-15	0.456035163812425	0.356	0.179	3.12249907204741e-11	Cycling	ABRACL
1.34721251945128e-15	0.4565985449413	0.234	0.096	3.76734508939357e-11	Cycling	GBP5
1.40718002141371e-15	0.298412736667364	0.247	0.102	3.9350382118813e-11	Cycling	RUVBL2
1.45298083821405e-15	0.266129457728679	0.258	0.109	4.06311561598177e-11	Cycling	TOR3A
1.56906747274358e-15	0.33573062890655	0.386	0.196	4.38774028078014e-11	Cycling	NUDCD2
1.79276320121614e-15	0.401573184085521	0.414	0.217	5.01328301588081e-11	Cycling	G3BP2
1.81876524727129e-15	0.477403723992726	0.559	0.351	5.08599513746945e-11	Cycling	YWHAH
1.89000781126748e-15	0.476684898113759	0.346	0.171	5.28521784342838e-11	Cycling	NME1
1.94495197148556e-15	0.46804856010109	0.512	0.315	5.43886369306221e-11	Cycling	PPP1CA
2.4186565629415e-15	0.434625285031352	0.437	0.245	6.7635312126096e-11	Cycling	CACYBP
2.50873913652246e-15	0.391920543198923	0.885	0.721	7.01543812137141e-11	Cycling	CALM2
2.62855464784566e-15	0.471354766354898	0.783	0.604	7.35049021723561e-11	Cycling	ARPC3
2.67858757788441e-15	0.461715800734354	0.573	0.37	7.49040230279597e-11	Cycling	HNRNPR
2.73420397293098e-15	0.32591575922021	0.607	0.375	7.64592798990419e-11	Cycling	CYCS
3.0610265345677e-15	0.347450656078221	0.664	0.437	8.55985460126512e-11	Cycling	HNRNPC
3.23971249877577e-15	0.438887887768471	0.407	0.216	9.05953203157655e-11	Cycling	EFHD2
3.29235117818388e-15	0.418598457860556	0.617	0.405	9.20673083467341e-11	Cycling	PTP4A2
3.85971503014475e-15	0.372597922174164	0.525	0.308	1.07933071102968e-10	Cycling	PSMC3
4.07302304904042e-15	0.320523427947921	0.285	0.128	1.13898016543366e-10	Cycling	MTCH2
4.10577686315911e-15	0.461831352328363	0.556	0.326	1.14813944201381e-10	Cycling	PALM2-AKAP2
5.96234945063806e-15	0.388816782214408	0.207	0.08	1.66731140037643e-10	Cycling	RGS1
6.68170820090508e-15	0.316204694631788	0.254	0.109	1.8684728813011e-10	Cycling	HLTF
6.72824965983615e-15	0.461615792211127	0.732	0.494	1.88148773487658e-10	Cycling	EPSTI1
6.90903402463774e-15	0.332950225359179	0.38	0.192	1.9320422746497e-10	Cycling	VAMP8
7.35177100896566e-15	0.29544371537371	0.281	0.126	2.05584924494716e-10	Cycling	PSMD9
7.42154048720386e-15	0.560073914493134	0.61	0.41	2.07535958184169e-10	Cycling	EIF5A
7.97638623451631e-15	0.333798883181671	0.325	0.155	2.23051664662014e-10	Cycling	CDC42SE2
8.2548710990551e-15	0.367193771649632	0.525	0.306	2.30839215413977e-10	Cycling	LSM2
8.97884372118998e-15	0.510486465278107	0.593	0.386	2.51084385819356e-10	Cycling	SNHG6
8.9806645366871e-15	0.352484218937199	0.42	0.23	2.51135303103918e-10	Cycling	RBBP7
1.23947952916546e-14	0.267798107062012	0.329	0.157	3.4660805553583e-10	Cycling	UQCC2
1.24481914608469e-14	0.332565577649697	0.431	0.234	3.48101226011123e-10	Cycling	ARF6
1.59322127956395e-14	0.367246155685364	0.315	0.152	4.45528398617262e-10	Cycling	RGS10
1.84311755580153e-14	0.269300159419694	0.383	0.197	5.15409393304339e-10	Cycling	TPRKB
2.12733100623019e-14	0.451383531454384	0.532	0.325	5.94886842582212e-10	Cycling	EIF3A
2.7141846383644e-14	0.302650214846285	0.336	0.165	7.5899459227222e-10	Cycling	SNRPA1
3.33741018299212e-14	0.389682360661056	0.346	0.176	9.33273383571917e-10	Cycling	LIMD2
3.46212505602635e-14	0.304979593026572	0.227	0.095	9.68148650667208e-10	Cycling	DKC1
3.76531461614416e-14	0.445811081808393	0.349	0.179	1.05293257925855e-09	Cycling	EVL
5.24447738756205e-14	0.442825629697672	0.563	0.371	1.46656565665785e-09	Cycling	SRSF2
6.08803435848426e-14	0.264202263234775	0.332	0.162	1.70245792800654e-09	Cycling	CYLD
6.68356930462227e-14	0.270362635158879	0.349	0.178	1.86899332034457e-09	Cycling	HAT1
6.96786229686913e-14	0.365453688712926	0.461	0.259	1.94849301269648e-09	Cycling	BRD7
7.54424288412996e-14	0.412970883148672	0.278	0.13	2.1096720801181e-09	Cycling	IFI27L1
7.6393581143807e-14	0.549424353440764	0.647	0.457	2.13627010310542e-09	Cycling	EMP3
7.81803838994298e-14	0.270503755487742	0.519	0.306	2.18623625536365e-09	Cycling	VDAC1
8.57690402144714e-14	0.40225857573897	0.586	0.367	2.39844544055748e-09	Cycling	SNRPE
9.14431972481665e-14	0.624186758253507	0.749	0.563	2.55711756784773e-09	Cycling	SUB1
9.39382891619311e-14	0.485910020214705	0.492	0.299	2.62689031812424e-09	Cycling	CCT5
1.01573778589876e-13	0.402824679659348	0.62	0.405	2.84040914448728e-09	Cycling	TPR
1.1422570354124e-13	0.319689914070512	0.251	0.112	3.19420757382724e-09	Cycling	TNFAIP3
1.25080210238432e-13	0.389910489064162	0.681	0.467	3.4977429991075e-09	Cycling	LRRFIP1
1.30566483502983e-13	0.413374504320467	0.841	0.668	3.65116114467741e-09	Cycling	PSMA7
1.38690219048105e-13	0.368003491971101	0.471	0.272	3.87833328546121e-09	Cycling	CYTOR
1.42333776584458e-13	0.394002202708408	0.614	0.41	3.98022172840777e-09	Cycling	LDHB
1.52778958629827e-13	0.421112038375858	0.892	0.684	4.27231079912449e-09	Cycling	MX1
1.54906717504468e-13	0.315525347097688	0.261	0.119	4.33181144829495e-09	Cycling	DHRS4
1.72531029202472e-13	0.343692212141305	0.597	0.379	4.82465770061793e-09	Cycling	MSN
1.86540324011778e-13	0.490349116586287	0.471	0.284	5.21641362066537e-09	Cycling	CTSC
2.04219455031768e-13	0.32153614087668	0.346	0.178	5.71079284050836e-09	Cycling	CTCF
2.47861306193705e-13	0.262806193939943	0.234	0.101	6.93119356640077e-09	Cycling	TRABD
3.02669345061695e-13	0.295652866105701	0.292	0.138	8.46384556530525e-09	Cycling	AP3B1
3.30655196959129e-13	0.309822809923102	0.647	0.416	9.24644192776509e-09	Cycling	SAMD9L
3.47324992131791e-13	0.368264373405316	0.529	0.331	9.71259607997341e-09	Cycling	TRAPPC1
3.62927690528127e-13	0.272027152961519	0.302	0.146	1.01489099379285e-08	Cycling	GRK2
3.72891633719636e-13	0.362366868385225	0.224	0.097	1.04275416453359e-08	Cycling	MSH6
3.9620457810348e-13	0.329344784801667	0.278	0.131	1.10794648220857e-08	Cycling	NIN
4.09369377632456e-13	0.284336570115546	0.2	0.08	1.1447605276114e-08	Cycling	ANKRD44
4.11390514767552e-13	0.424043621744759	0.444	0.252	1.15041243549598e-08	Cycling	RESF1
4.17550119709268e-13	0.307220526702704	0.38	0.201	1.167637154755e-08	Cycling	RBBP4
4.22521225424747e-13	0.302109870842661	0.322	0.162	1.18153835477776e-08	Cycling	PFKP
4.2513972709067e-13	0.360142507678715	0.742	0.539	1.18886073283635e-08	Cycling	SERBP1
4.39636571021258e-13	0.428265334069203	0.563	0.357	1.22939970720385e-08	Cycling	MICOS10
4.6660602740406e-13	0.527713357594399	0.407	0.229	1.30481709503271e-08	Cycling	ATP2B1
5.12531037995222e-13	0.367196292853524	0.515	0.312	1.43324179464984e-08	Cycling	CCT8
5.62796804516757e-13	0.308194348366146	0.336	0.17	1.57380498415066e-08	Cycling	MEA1
5.72918965275559e-13	0.42802327619525	0.607	0.405	1.60211059449657e-08	Cycling	UBE2I
5.81391645205104e-13	0.487773227200981	0.403	0.234	1.62580359665155e-08	Cycling	NOP56
6.00209475404385e-13	0.404079923403324	0.695	0.468	1.67842577702082e-08	Cycling	SP110
6.01399856197569e-13	0.301863097637948	0.339	0.176	1.68175455787088e-08	Cycling	PLEKHJ1
6.91657126045116e-13	0.426075179252487	0.583	0.372	1.93414998727256e-08	Cycling	SMCHD1
7.75911186026191e-13	0.298562147332233	0.366	0.191	2.16975804060364e-08	Cycling	TGFB1
9.64255443278778e-13	0.271621607908267	0.444	0.255	2.69644392158478e-08	Cycling	UBE2N
1.06394509163161e-12	0.369789715785116	0.38	0.208	2.97521605423864e-08	Cycling	IKBIP
1.18094154277183e-12	0.412551451507224	0.58	0.395	3.30238493020714e-08	Cycling	PA2G4
1.19530865147886e-12	0.289146504225435	0.295	0.144	3.34256111299548e-08	Cycling	DR1
1.2757716676977e-12	0.304286389175303	0.353	0.181	3.56756789154984e-08	Cycling	LAPTM5
1.30127592292183e-12	0.435768885259858	0.478	0.291	3.63888799085861e-08	Cycling	BAX
1.36939909507844e-12	0.266484136851264	0.41	0.227	3.82938762947736e-08	Cycling	HNRNPUL1
1.58534522361929e-12	0.389421597443201	0.424	0.246	4.43325938332897e-08	Cycling	HSPA9
1.65945047426486e-12	0.285671567953996	0.342	0.18	4.64048730623427e-08	Cycling	PPP1R18
1.9212898744111e-12	0.372954933664202	0.393	0.221	5.3726950048032e-08	Cycling	ILF3
1.93424186237791e-12	0.373009953427672	0.888	0.673	5.40891394395358e-08	Cycling	IFI16
2.00372006188552e-12	0.360311233740038	0.393	0.22	5.60320278105666e-08	Cycling	PRKDC
2.08937989234935e-12	0.376818056649834	0.597	0.382	5.84274193096573e-08	Cycling	THRAP3
2.12677269269742e-12	0.407367871536651	0.641	0.41	5.94730715785908e-08	Cycling	SAMHD1
2.15117612221775e-12	0.254965623546665	0.376	0.201	6.01554890816971e-08	Cycling	SEC11C
2.18130421515496e-12	0.406397503945513	0.603	0.404	6.09979910725933e-08	Cycling	AP2S1
2.19338296491097e-12	0.475135910388283	0.797	0.596	6.13357612307703e-08	Cycling	NPM1
2.42204698901398e-12	0.272092735479817	0.308	0.156	6.77301220007869e-08	Cycling	CYB5B
2.59252804937204e-12	0.387658445438809	0.664	0.443	7.24974543726398e-08	Cycling	SYNE2
2.7840996671542e-12	0.908933651534503	0.525	0.367	7.78545630923001e-08	Cycling	CRIP1
2.94218016232188e-12	0.48343810163579	0.641	0.432	8.2275126059169e-08	Cycling	HSPE1
3.00399278465995e-12	0.415565699686641	0.224	0.099	8.40036542302309e-08	Cycling	DOCK8
3.09669401645923e-12	0.344077354009043	0.214	0.094	8.65959514762658e-08	Cycling	GALM
3.26393442137952e-12	0.329904217512677	0.515	0.314	9.1272662159457e-08	Cycling	ZC3HAV1
3.8352387934685e-12	0.272141543950447	0.363	0.193	1.07248617620553e-07	Cycling	MAPRE1
4.23017036916666e-12	0.34933370301484	0.464	0.284	1.18292484203377e-07	Cycling	PIN1
4.48920366558446e-12	0.267065074346117	0.325	0.171	1.25536091304404e-07	Cycling	GLRX3
5.23665468417178e-12	0.321819476318508	0.251	0.118	1.4643781158818e-07	Cycling	RMDN1
5.66885250778473e-12	0.439892408744997	0.62	0.445	1.58523791527692e-07	Cycling	PSMB3
6.22720907514362e-12	0.736658968382108	0.369	0.216	1.74137674577316e-07	Cycling	APOBEC3G
6.32728705503758e-12	0.285767703766087	0.295	0.148	1.76936255207071e-07	Cycling	CSNK1G2
6.90306023468793e-12	0.331960327187425	0.603	0.403	1.93037176402813e-07	Cycling	CAP1
7.65778258201575e-12	0.269282672733289	0.437	0.253	2.14142232123489e-07	Cycling	UFD1
8.29620168471182e-12	0.282821337618342	0.366	0.197	2.31994983911281e-07	Cycling	PDS5B
8.53060903840229e-12	0.298372702173438	0.353	0.19	2.38549951149882e-07	Cycling	CCAR1
8.81780324433615e-12	0.316401371681024	0.376	0.208	2.46581049924616e-07	Cycling	PPP2R5C
9.41677565004921e-12	0.339395048277294	0.803	0.635	2.63330714277976e-07	Cycling	HINT1
1.07939514256292e-11	0.534066931105817	0.363	0.215	3.01842057666294e-07	Cycling	TUBB6
1.12073841543477e-11	0.39295173249309	0.566	0.367	3.1340329049218e-07	Cycling	SEPTIN2
1.12671106320913e-11	0.280950228710383	0.353	0.192	3.15073481715801e-07	Cycling	TXNDC9
1.24954854088628e-11	0.401063270022537	0.563	0.368	3.49423753973439e-07	Cycling	TAP1
1.30233715718928e-11	0.250693262181432	0.217	0.097	3.6418556263641e-07	Cycling	SPATA13
1.39814376867983e-11	0.364507360461366	0.458	0.273	3.90976923473628e-07	Cycling	AC020916.1
1.60455688532798e-11	0.328780839045836	0.271	0.137	4.48698287413115e-07	Cycling	ODC1
1.82833069215604e-11	0.258608715221587	0.231	0.105	5.11274394754514e-07	Cycling	FBXO22
1.86864090642434e-11	0.40890604018365	0.515	0.331	5.22546743072503e-07	Cycling	USP18
2.24407360418281e-11	0.319703890898655	0.793	0.56	6.27532742673682e-07	Cycling	ARGLU1
2.42842770918856e-11	0.323565411934457	0.458	0.278	6.79085524597489e-07	Cycling	CCT6A
2.45969671051553e-11	0.2552734559467	0.21	0.094	6.87829588128562e-07	Cycling	CRYBG1
2.65186573135192e-11	0.255016648209508	0.22	0.101	7.41567733115252e-07	Cycling	RUVBL1
2.95873561205414e-11	0.288612183615393	0.315	0.164	8.2738082655482e-07	Cycling	SRGAP2C
3.04792504408526e-11	0.281723362578735	0.353	0.193	8.52321759328002e-07	Cycling	SH3KBP1
3.06694740938715e-11	0.318482011219038	0.624	0.423	8.57641173561023e-07	Cycling	ANAPC11
3.37322476864108e-11	0.27114164024338	0.325	0.174	9.43288574302791e-07	Cycling	AKT1
3.92142333997994e-11	0.318429580504924	0.6	0.4	1.09658682279199e-06	Cycling	SRP9
4.10946010128336e-11	0.319140499352389	0.244	0.118	1.14916942272288e-06	Cycling	CNN2
4.28327160830374e-11	0.266935528183834	0.207	0.093	1.19777407254606e-06	Cycling	TRIM26
4.70550011952955e-11	0.275295547903972	0.454	0.272	1.31584605342524e-06	Cycling	SNRNP70
4.87909772696448e-11	0.452448687739751	0.203	0.094	1.36439088836835e-06	Cycling	CCL3
5.06199029649396e-11	0.307732069146893	0.695	0.512	1.41553496651157e-06	Cycling	HNRNPDL
5.14239455793688e-11	0.443600287234506	0.708	0.513	1.43801921418147e-06	Cycling	STAT1
5.50362795096121e-11	0.267633239268666	0.424	0.251	1.53903452020679e-06	Cycling	RNPS1
5.92076711962798e-11	0.253301957914714	0.332	0.178	1.65568331733277e-06	Cycling	HDAC2
6.16775486814571e-11	0.317273871299069	0.339	0.187	1.72475097132827e-06	Cycling	PMF1
6.95535912176285e-11	0.308768237692355	0.658	0.466	1.94499662480976e-06	Cycling	NDUFB11
7.27575267801804e-11	0.29019386718119	0.349	0.194	2.03459147888096e-06	Cycling	MBD4
7.74029785481836e-11	0.314032220832421	0.553	0.362	2.16449689212141e-06	Cycling	OAS2
7.76390628518773e-11	0.331744896251342	0.695	0.474	2.1710987535899e-06	Cycling	SRSF11
7.86603560337238e-11	0.28905031378306	0.261	0.13	2.19965819612705e-06	Cycling	UTP6
8.02849054376774e-11	0.314943289556506	0.505	0.31	2.24508709565921e-06	Cycling	PPM1K
8.11213438861593e-11	0.414057103611738	0.485	0.31	2.26847726043256e-06	Cycling	PSMA5
8.39766942924514e-11	0.289365595607517	0.522	0.336	2.34832427919411e-06	Cycling	GSDMD
1.03288298027609e-10	0.264626319065849	0.227	0.107	2.88835396604406e-06	Cycling	SERPINB9
1.05197633453742e-10	0.258737106936396	0.329	0.178	2.94174662190043e-06	Cycling	WIPF1
1.25285125813452e-10	0.288864540016594	0.739	0.546	3.50347325824737e-06	Cycling	SRSF7
1.30751706312125e-10	0.262486118015312	0.481	0.297	3.65634071531227e-06	Cycling	UBE2M
1.34838061612124e-10	0.300746040119613	0.363	0.207	3.77061155492145e-06	Cycling	CLPP
1.40997845162689e-10	0.267666876330359	0.295	0.154	3.94286374212944e-06	Cycling	CBX1
1.44383279640678e-10	0.282831079071655	0.325	0.178	4.03753403187191e-06	Cycling	SQOR
1.49412504417813e-10	0.363975405006426	0.6	0.414	4.17817127353972e-06	Cycling	IQGAP1
1.83287683933254e-10	0.275272561408215	0.4	0.236	5.1254567935095e-06	Cycling	COX20
2.00917107435115e-10	0.297872314466525	0.573	0.378	5.61844599231555e-06	Cycling	CD47
2.0837608125252e-10	0.2992409459588	0.522	0.341	5.82702873614548e-06	Cycling	RBMX
2.12572256495168e-10	0.443286130313499	0.515	0.334	5.94437058063087e-06	Cycling	GOLGB1
2.1519017486955e-10	0.26684481170218	0.431	0.259	6.01757805005209e-06	Cycling	BAZ1A
2.2166682236094e-10	0.253941596328585	0.488	0.308	6.19869102050131e-06	Cycling	CCT3
2.60788834137701e-10	0.298315285168848	0.4	0.234	7.29269895782666e-06	Cycling	CNP
2.73199320160339e-10	0.316529081520083	0.258	0.131	7.63974578896373e-06	Cycling	GIMAP2
2.78962856930851e-10	0.367579397674584	0.681	0.493	7.80091733121431e-06	Cycling	GBP1
2.79048488866727e-10	0.293534450183218	0.536	0.352	7.80331194266917e-06	Cycling	KHDRBS1
2.82305212994039e-10	0.39183618045656	0.471	0.3	7.89438297616531e-06	Cycling	TXNDC17
3.01957007234731e-10	0.263701397885034	0.268	0.136	8.44392575031202e-06	Cycling	SMC6
3.04776208489516e-10	0.269202891624019	0.512	0.335	8.52276189420082e-06	Cycling	XRCC6
3.41181140213841e-10	0.272356362543511	0.695	0.519	9.54078940493986e-06	Cycling	SRSF3
3.80597325952616e-10	0.364398490730211	0.553	0.38	1.0643023622939e-05	Cycling	PSMB2
3.99860541863992e-10	0.30887800317666	0.515	0.344	1.11817001926847e-05	Cycling	DCTN3
4.09488173963103e-10	0.292850918271182	0.308	0.17	1.14509272967042e-05	Cycling	SNRNP40
4.19187741979629e-10	0.283481796933037	0.556	0.371	1.17221660167183e-05	Cycling	DDX46
4.42076607446659e-10	0.315425175377289	0.522	0.344	1.23622302506384e-05	Cycling	PRPF40A
4.81077252273245e-10	0.273602910368775	0.247	0.124	1.3452844282569e-05	Cycling	TNFAIP8
4.82381414451593e-10	0.266534932533223	0.475	0.295	1.34893138737243e-05	Cycling	RFC1
4.84451158503997e-10	0.326002382685801	0.434	0.268	1.35471921964058e-05	Cycling	CNIH4
4.89056993956748e-10	0.302554774341702	0.322	0.178	1.36759897790065e-05	Cycling	ACIN1
4.95107718137049e-10	0.257048628669425	0.41	0.243	1.38451922299844e-05	Cycling	TEX264
4.99739313659494e-10	0.306112634659859	0.708	0.512	1.39747101671741e-05	Cycling	SRRM1
5.04638436066151e-10	0.286449484867825	0.431	0.267	1.41117092261539e-05	Cycling	CCT2
5.07306784251995e-10	0.328264769302337	0.258	0.132	1.41863269148228e-05	Cycling	TASOR
5.88491200660117e-10	0.263611686532159	0.241	0.12	1.64565679352595e-05	Cycling	NDUFA7
6.18821347074551e-10	0.272219182222522	0.278	0.146	1.73047201495927e-05	Cycling	CBR3
6.29804919863093e-10	0.289313976784494	0.251	0.128	1.76118647790515e-05	Cycling	LRRC59
7.16001903757614e-10	0.251686058717865	0.366	0.214	2.00222772366779e-05	Cycling	RTCB
7.18657698492776e-10	0.371647300784599	0.515	0.337	2.0096543880652e-05	Cycling	CIAO2B
7.26572860083702e-10	0.329753329323964	0.505	0.332	2.03178834593806e-05	Cycling	TALDO1
7.85388711251204e-10	0.276397031395911	0.21	0.1	2.19626099214287e-05	Cycling	ARHGAP15
8.04929759519347e-10	0.26486712437966	0.363	0.211	2.2509055795199e-05	Cycling	RHOG
8.3316497320625e-10	0.250846044839414	0.593	0.398	2.32986253107396e-05	Cycling	BLOC1S1
8.96239093525463e-10	0.266470840077245	0.237	0.117	2.5062430011346e-05	Cycling	TCOF1
9.4209451163815e-10	0.40978781469964	0.556	0.381	2.63447309234492e-05	Cycling	HERC5
9.53292408247545e-10	0.347591698195069	0.759	0.581	2.66578689042344e-05	Cycling	FUS
9.62992241560256e-10	0.265326303503739	0.295	0.16	2.6929115042991e-05	Cycling	SMNDC1
9.89945714401849e-10	0.326316940940824	0.471	0.3	2.76828419575333e-05	Cycling	SLTM
1.054228612114e-09	0.267950327278893	0.61	0.431	2.94804489091559e-05	Cycling	RBM8A
1.1052991160303e-09	0.298208888799427	0.461	0.292	3.09085844806713e-05	Cycling	SNRPC
1.23700420220176e-09	0.265203929925094	0.383	0.227	3.45915855103701e-05	Cycling	CELF2
1.32552381788352e-09	0.273072675178034	0.298	0.163	3.70669480432947e-05	Cycling	EXOSC1
1.35452194998284e-09	0.336546944367132	0.21	0.102	3.78778518093202e-05	Cycling	CNOT9
1.3765129261283e-09	0.467750102195486	0.559	0.409	3.84928074662518e-05	Cycling	ARHGDIB
1.45190082829244e-09	0.36981502162305	0.437	0.272	4.06009547623698e-05	Cycling	MAP4K4
1.45594411972345e-09	0.293328619093162	0.617	0.418	4.07140213639465e-05	Cycling	GSTO1
1.56759451926096e-09	0.252911337962992	0.312	0.172	4.38362131366135e-05	Cycling	CHD2
1.57019344528666e-09	0.330797145448034	0.637	0.455	4.3908889503996e-05	Cycling	SNRPD2
1.60861673903047e-09	0.300062923805796	0.468	0.297	4.49833584902481e-05	Cycling	AIMP1
1.68895432867178e-09	0.292617633588207	0.447	0.282	4.72299188469776e-05	Cycling	USP15
1.74756328299534e-09	0.317129754472966	0.681	0.508	4.88688596456818e-05	Cycling	CYBA
2.00843115455913e-09	0.28223069595371	0.478	0.315	5.61637688060915e-05	Cycling	ARHGDIA
2.23677009819077e-09	0.281812196372061	0.22	0.109	6.25490390258067e-05	Cycling	TMEM107
2.3052361074186e-09	0.289302211758659	0.339	0.194	6.44636225078537e-05	Cycling	MCUB
2.32118720341256e-09	0.272096309809914	0.492	0.315	6.49096789562289e-05	Cycling	LSM8
2.35866306416448e-09	0.27675282784839	0.329	0.186	6.59576539262955e-05	Cycling	NIBAN1
2.91393416227507e-09	0.319618901413697	0.973	0.808	8.14852549138599e-05	Cycling	ISG15
2.94299530195178e-09	0.271549394096888	0.353	0.21	8.22979206237797e-05	Cycling	CENPX
2.96368996705833e-09	0.252153074948359	0.312	0.177	8.28766262388192e-05	Cycling	SMS
2.96740566995354e-09	0.291055388329322	0.264	0.141	8.29805321545808e-05	Cycling	SNX1
3.11409013079707e-09	0.307333041256249	0.553	0.376	8.70824164176094e-05	Cycling	PFDN2
3.13143808983734e-09	0.398424232319099	0.634	0.474	8.75675347442115e-05	Cycling	DRAP1
3.25781648739493e-09	0.252908466551186	0.62	0.439	9.11015802535118e-05	Cycling	PSMD8
3.40926762545281e-09	0.274007837030384	0.488	0.316	9.53367598781622e-05	Cycling	VMP1
3.84615024813395e-09	0.356832837884081	0.512	0.351	0.000107553745538818	Cycling	HSPD1
4.11653728863276e-09	0.260272967036536	0.366	0.216	0.000115114848739326	Cycling	DNAJC21
4.16882640304219e-09	0.931647039406885	0.234	0.123	0.000116577061534672	Cycling	GNLY
4.5095416244574e-09	0.280565861070229	0.908	0.65	0.000126104821986327	Cycling	IFITM1
5.07914110237919e-09	0.30341044070314	0.671	0.519	0.000142033101786932	Cycling	PTGES3
5.25439558298634e-09	0.286520960920174	0.281	0.156	0.00014693391808263	Cycling	SS18L2
5.92317270850976e-09	0.291432351103054	0.62	0.431	0.000165635601620767	Cycling	MBNL1
6.06781923158942e-09	0.293429430153865	0.393	0.247	0.000169680496992167	Cycling	MBD2
6.64166415106101e-09	0.259129929634265	0.631	0.445	0.00018572749632027	Cycling	ADAR
6.70879082951407e-09	0.296559849948862	0.268	0.146	0.000187604626756532	Cycling	DHX15
6.92019875747496e-09	0.295343100274067	0.315	0.185	0.00019351643805403	Cycling	CHST12
7.02584222273873e-09	0.275807438825339	0.295	0.165	0.000196470651916666	Cycling	ZNRD2
7.97793876488342e-09	0.306794089886141	0.617	0.449	0.0002230950796212	Cycling	ATP5MF
8.24208460736613e-09	0.265177771144195	0.427	0.271	0.000230481653960386	Cycling	PPP4C
8.54024565229953e-09	0.293900731943997	0.515	0.343	0.000238819429420904	Cycling	NT5C3A
8.6895203224162e-09	0.282078874366664	0.261	0.141	0.000242993746296047	Cycling	FAM207A
9.85676743269871e-09	0.330410763078131	0.966	0.753	0.000275634644487987	Cycling	IFI6
9.88370245198477e-09	0.304209501845272	0.417	0.259	0.000276387855367302	Cycling	BDP1
1.1054454919197e-08	0.26775148158092	0.275	0.151	0.000309126777360424	Cycling	HSPH1
1.12337311487768e-08	0.364611249064263	0.607	0.438	0.000314140057844393	Cycling	KIF5B
1.13355772197915e-08	0.339204117614452	0.342	0.207	0.00031698808137425	Cycling	HIF1A
1.15846696144575e-08	0.311070343473783	0.349	0.212	0.000323953701098689	Cycling	ATG3
1.16771651791839e-08	0.261196835064403	0.251	0.133	0.000326540247070699	Cycling	MDM2
1.22742805099727e-08	0.265169609992604	0.546	0.367	0.000343237980180876	Cycling	KRTCAP2
1.25764816752847e-08	0.350317857064653	0.207	0.105	0.000351688733567661	Cycling	CAPG
1.37234058836854e-08	0.255526636356189	0.366	0.221	0.000383761322131379	Cycling	FAM50A
1.47416685666421e-08	0.305911311976489	0.302	0.172	0.00041223601979758	Cycling	DDX42
1.65952773576969e-08	0.527768728189854	0.654	0.502	0.000464070336030636	Cycling	IL32
1.66650263472967e-08	0.331446795801013	0.305	0.178	0.000466020796775805	Cycling	DCTPP1
1.71576508270128e-08	0.28167377144515	0.488	0.32	0.000479796547726586	Cycling	DNAJC15
1.79913010355016e-08	0.271533811593892	0.258	0.141	0.000503108742156768	Cycling	UBN1
2.17384941916842e-08	0.284984883496202	0.715	0.553	0.000607895251576256	Cycling	TPI1
2.18294640683644e-08	0.251229898454817	0.281	0.159	0.000610439133207743	Cycling	DNAJC2
2.37234363563027e-08	0.288751741884533	0.539	0.366	0.00066340217426765	Cycling	ANKRD11
2.56691385426616e-08	0.262984438748761	0.566	0.391	0.00071781179020699	Cycling	PSMA1
2.90192262645842e-08	0.26686284079187	0.695	0.538	0.000811493643262832	Cycling	ARPC5
2.98643717566857e-08	0.326318079211831	0.529	0.372	0.000835127291803958	Cycling	UBE2L3
3.17502547537223e-08	0.270630489016967	0.278	0.158	0.00088786412393309	Cycling	ELOVL1
3.2535753738479e-08	0.312223719882268	0.746	0.57	0.000909829817542827	Cycling	TXN
4.06959582792398e-08	0.281211338656514	0.536	0.362	0.00113802177732066	Cycling	NMI
4.52923321623412e-08	0.352309054876673	0.512	0.345	0.00126655477658771	Cycling	7SK.4
5.13577786728488e-08	0.262754668364896	0.675	0.49	0.00143616892280754	Cycling	IFI44
9.83121026488255e-08	0.275211496157609	0.586	0.438	0.00274919963847176	Cycling	PSMA4
1.1250677781575e-07	0.263064451091259	0.664	0.511	0.00314613953483962	Cycling	TRIR
1.19549048244621e-07	0.265263838008194	0.319	0.192	0.00334306958511257	Cycling	ZCCHC17
1.69048721828769e-07	0.340239817887408	0.512	0.356	0.0047272784572197	Cycling	LINC01578
1.75315801719517e-07	0.289139939696669	0.224	0.122	0.00490253107928457	Cycling	MTG1
1.75642586300574e-07	0.251435190134649	0.386	0.244	0.00491166928330924	Cycling	NEMF
1.79024367945781e-07	0.264308673395706	0.692	0.493	0.00500623742523583	Cycling	MTATP6P1
1.87725495682021e-07	0.291184694763029	0.546	0.385	0.00524955576125205	Cycling	LGALS9
2.00176318915693e-07	0.286901537254436	0.593	0.427	0.00559773058215844	Cycling	RBM25
2.33762003860274e-07	0.25988587330593	0.366	0.235	0.0065369206759487	Cycling	TMEM167A
2.35211155094806e-07	0.270946607703937	0.288	0.172	0.00657744474107116	Cycling	SEPTIN9
2.35787206989227e-07	0.250484742334748	0.715	0.551	0.00659355345624673	Cycling	RNF213
2.58188144660637e-07	0.29188686320392	0.634	0.449	0.00721997327729006	Cycling	TRIM22
2.66599612766959e-07	0.25101289834924	0.22	0.121	0.00745519157141525	Cycling	FAM104A
2.72110446169759e-07	0.278179947279309	0.705	0.506	0.00760929651669115	Cycling	MX2
3.05697547030357e-07	0.328601057205807	0.505	0.355	0.00854852620515691	Cycling	PLAAT4
3.16183849909598e-07	0.294980507705819	0.241	0.137	0.00884176517887199	Cycling	CNOT1
3.40161319508285e-07	0.292740169871174	1	0.946	0.00951227113872967	Cycling	TMSB4X
4.6451811935432e-07	0.25985085731201	0.369	0.243	0.0129897846896242	Cycling	RIF1
4.71159340279591e-07	0.264602769971067	0.244	0.139	0.0131754997915785	Cycling	NLRC5
4.99769440264127e-07	0.261372913680932	0.756	0.587	0.013975552627546	Cycling	SP100
5.23174537367296e-07	0.327307383437587	0.593	0.414	0.0146300527629391	Cycling	OASL
5.43344608804276e-07	0.254366508232905	0.254	0.148	0.0151940886406028	Cycling	PLAC8
6.11660543684022e-07	0.261582943289844	0.22	0.124	0.01710447544358	Cycling	ANKRD28
6.36674761706122e-07	0.269773648590039	0.424	0.295	0.01780397303635	Cycling	PRPF38B
8.70572477603393e-07	0.256669216236375	0.895	0.733	0.0243446887637013	Cycling	IFITM2
9.78703122549135e-07	0.292805975390133	0.753	0.59	0.027368454118964	Cycling	HSP90B1
1.18037979250711e-06	0.274213532060604	0.203	0.112	0.0330081405176689	Cycling	ENTPD1
1.18494816050511e-06	0.257524122538488	0.678	0.527	0.033135890360365	Cycling	DBI
0	3.46406511420037	0.68	0.061	0	Tcell	TRAC
0	3.16337664993285	0.779	0.17	0	Tcell	CD52
0	3.03350348877996	0.687	0.066	0	Tcell	CD3D
0	2.91707207500843	0.467	0.056	0	Tcell	TRBC1
0	2.90846017287497	0.6	0.05	0	Tcell	CD2
0	2.85940037773828	0.595	0.146	0	Tcell	LTB
0	2.77016411279403	0.556	0.067	0	Tcell	TRBC2
0	2.74960663839162	0.627	0.034	0	Tcell	CD3G
0	2.66086042357815	0.753	0.169	0	Tcell	PTPRC
0	2.51843210615462	0.343	0.024	0	Tcell	IL7R
0	2.38197770194718	0.55	0.037	0	Tcell	CD3E
0	2.37415395395856	0.658	0.143	0	Tcell	CORO1A
0	2.1840216379688	0.425	0.039	0	Tcell	TIGIT
0	2.16571652270561	0.481	0.078	0	Tcell	ALOX5AP
0	2.13744423502688	0.562	0.09	0	Tcell	FYB1
0	2.12373019650939	0.644	0.171	0	Tcell	CD48
0	2.10334819516051	0.482	0.032	0	Tcell	BCL11B
0	1.91919367399621	0.503	0.108	0	Tcell	CLEC2D
0	1.87605559845009	0.539	0.109	0	Tcell	RAC2
0	1.86562252520816	0.457	0.066	0	Tcell	ACAP1
0	1.86503864293053	0.417	0.032	0	Tcell	LCK
0	1.84175925403126	0.384	0.031	0	Tcell	CD27
0	1.80017481871037	0.448	0.048	0	Tcell	TRAF3IP3
0	1.76016956867132	0.458	0.073	0	Tcell	IL2RG
0	1.73584466867132	0.43	0.06	0	Tcell	PCED1B-AS1
0	1.64276396894027	0.358	0.044	0	Tcell	GZMM
0	1.48338706983407	0.335	0.041	0	Tcell	PTPN7
0	1.45678854739786	0.351	0.046	0	Tcell	TBC1D10C
0	1.45421837432844	0.386	0.046	0	Tcell	CD247
0	1.38355708026749	0.318	0.036	0	Tcell	SKAP1
0	1.30748802736873	0.293	0.023	0	Tcell	PYHIN1
0	1.28110301324893	0.266	0.021	0	Tcell	SH2D1A
0	1.26801316935186	0.262	0.019	0	Tcell	SIT1
0	1.09759915594971	0.228	0.012	0	Tcell	CXCR3
0	1.09612821848455	0.205	0.013	0	Tcell	GPR171
0	0.921877794965669	0.209	0.013	0	Tcell	TOX
2.61345827391106e-293	1.33976497618553	0.264	0.029	7.30827471716488e-289	Tcell	BATF
8.1172326062527e-288	1.46311573953043	0.38	0.062	2.2699029260125e-283	Tcell	APBB1IP
2.75199370786446e-286	1.1223930912754	0.23	0.022	7.69567520467219e-282	Tcell	P2RY10
4.4768599584739e-281	1.91388535142351	0.392	0.07	1.25190911878764e-276	Tcell	RGS1
5.44915015570284e-275	0.963931686274732	0.212	0.019	1.52380034954074e-270	Tcell	GPR174
3.39134396407571e-270	1.31354184760344	0.306	0.042	9.48355426114133e-266	Tcell	EMB
4.84092152377344e-270	1.98779144681192	0.591	0.166	1.353715294908e-265	Tcell	HCST
1.41924491775244e-265	1.55774941154714	0.35	0.058	3.96877648800292e-261	Tcell	SPOCK2
3.13757791283198e-260	1.10762374400098	0.217	0.021	8.77392287544334e-256	Tcell	RASGRP1
2.89735855026977e-255	1.75273420025072	0.371	0.068	8.10217344997439e-251	Tcell	SELL
8.63866139039222e-255	1.31370163665168	0.301	0.043	2.41571527120928e-250	Tcell	IKZF3
1.59073425114624e-245	1.62523880516786	0.611	0.187	4.44832925990534e-241	Tcell	CD37
1.08070864488333e-242	1.00105750019407	0.203	0.02	3.02209365455174e-238	Tcell	PTPN22
3.4079392205725e-241	1.33466226373776	0.315	0.05	9.52996123640893e-237	Tcell	RHOH
7.57654658774743e-238	2.04607345395295	0.539	0.153	2.11870548779769e-233	Tcell	CD69
2.11771407204068e-232	1.99224594946895	0.452	0.109	5.92197563105456e-228	Tcell	DUSP2
7.99513339356124e-211	1.22327190664828	0.207	0.024	2.23575910217546e-206	Tcell	CCR7
4.49816862922447e-210	1.79961351856542	0.48	0.135	1.25786787547633e-205	Tcell	ARL4C
1.14730914666073e-209	1.2004208063936	0.266	0.041	3.20833529772205e-205	Tcell	SLA
2.14021159630283e-207	1.31282935358438	0.327	0.062	5.98488770790124e-203	Tcell	CYTIP
1.25285699100932e-205	1.19398994400064	0.269	0.042	3.50348928965846e-201	Tcell	BIN2
2.63097183396984e-205	1.04222117587157	0.254	0.038	7.35724963651326e-201	Tcell	RHOF
2.30619033727924e-203	1.18477294678229	0.278	0.046	6.44903065916766e-199	Tcell	IKZF1
7.09069090398419e-202	1.53516715040219	0.468	0.131	1.98284080439014e-197	Tcell	GPSM3
2.04276776586763e-201	2.20783057540518	0.792	0.493	5.71239578047224e-197	Tcell	IL32
4.1447514415256e-200	1.39373950401269	0.36	0.077	1.15903829310822e-195	Tcell	ITGA4
1.42465015675152e-199	1.62285869330367	0.521	0.168	3.98389169833995e-195	Tcell	EVL
2.32842004395782e-197	1.06974094215315	0.244	0.036	6.51119381092364e-193	Tcell	ITGAL
1.07819635094048e-191	3.42066106154245	0.301	0.059	3.01506827576997e-187	Tcell	CXCL13
8.96652963329788e-188	1.63142186086838	0.507	0.166	2.50740034665542e-183	Tcell	LIMD2
2.58959890729166e-184	1.40873437313121	0.429	0.113	7.24155438435041e-180	Tcell	LCP1
4.27941618258933e-183	1.03859587718582	0.242	0.038	1.19669594129928e-178	Tcell	CD84
3.79316654630173e-182	1.66589432544634	0.54	0.193	1.06072109300782e-177	Tcell	STK4
2.60637711198033e-179	1.18382987095529	0.269	0.048	7.28847295594181e-175	Tcell	ARHGAP30
2.62509676714028e-179	1.51576377234082	0.847	0.577	7.34082059963109e-175	Tcell	SH3BGRL3
1.55821941054889e-177	1.50273525540478	0.479	0.156	4.35740475965891e-173	Tcell	SEPTIN6
3.50889298622326e-173	1.36672862214629	0.247	0.043	9.81226834667473e-169	Tcell	TNFRSF18
4.65614143945678e-170	0.932246867532139	0.999	0.945	1.30204339212969e-165	Tcell	TMSB4X
3.4838476618416e-169	1.27437092940451	0.246	0.042	9.74223160157385e-165	Tcell	RUNX3
1.25601995183006e-165	2.29767095404249	0.208	0.032	3.51233419329759e-161	Tcell	GZMK
1.67238209341244e-165	1.22251648266844	0.397	0.103	4.67664928601855e-161	Tcell	ITGB2
2.01508191383146e-165	1.2703974449272	0.287	0.058	5.63497506383829e-161	Tcell	SAMSN1
1.07747001061726e-158	1.3573303038221	0.402	0.115	3.0130371376901e-154	Tcell	TNFAIP8
8.11934228775364e-154	1.06131927288831	0.251	0.048	2.27049287734743e-149	Tcell	IL10RA
6.66587417696502e-152	1.59250431670148	0.527	0.205	1.8640450548465e-147	Tcell	COTL1
4.23831395246224e-151	1.06244597070854	0.269	0.055	1.18520211366654e-146	Tcell	IQGAP2
9.56702551595469e-151	1.11053500613102	0.22	0.037	2.67532301528157e-146	Tcell	CD7
1.62707964600837e-146	1.40042462352239	0.264	0.054	4.54996552209781e-142	Tcell	CST7
1.3543663306479e-144	1.44857807395754	0.77	0.461	3.78735000702378e-140	Tcell	ISG20
2.6128073331621e-138	1.0299651121684	0.224	0.043	7.30645442645449e-134	Tcell	TTC39C
7.94922299106142e-137	1.34428996005344	0.359	0.105	2.22292071722042e-132	Tcell	ICAM3
1.6681163455836e-135	0.844895755205818	0.223	0.042	4.66472054878998e-131	Tcell	SP140
1.24526151222883e-133	1.2178156306739	0.806	0.483	3.4822492927967e-129	Tcell	SRGN
1.90608190852176e-130	1.25206761044753	0.376	0.115	5.33016744899025e-126	Tcell	CD53
1.18969418225807e-129	1.39466475324094	0.405	0.135	3.32686081126645e-125	Tcell	STK17B
4.8563287501419e-129	0.815253099539586	0.2	0.036	1.35802377168968e-124	Tcell	DEF6
8.87564974795333e-124	1.29517855034954	0.396	0.13	2.48198669551767e-119	Tcell	MBP
2.43955545290263e-123	1.26316505417464	0.251	0.058	6.82197286849692e-119	Tcell	TCF7
1.97432127831388e-122	0.939640912908373	0.227	0.048	5.52099202267694e-118	Tcell	HELB
1.57528721497034e-120	0.533693951063276	1	0.968	4.40513316794307e-116	Tcell	B2M
1.16679798560146e-119	1.14745975621344	0.354	0.111	3.26283388693592e-115	Tcell	HCLS1
3.27883311920947e-117	1.15862510606524	0.321	0.093	9.16892893455736e-113	Tcell	DOCK8
3.36288357671609e-117	1.29731656014179	0.311	0.09	9.40396763392886e-113	Tcell	GBP5
8.06930472624281e-116	1.10888762606942	0.234	0.052	2.25650037364654e-111	Tcell	TNF
1.98350945909497e-115	1.33063731074297	0.399	0.142	5.54668585141317e-111	Tcell	FAM107B
8.62045313985789e-115	1.00042793843662	0.259	0.063	2.41062351602986e-110	Tcell	DOK2
1.86251433096766e-109	0.948330586205783	0.25	0.062	5.20833507511795e-105	Tcell	AKNA
3.08270189908126e-107	1.27789373747504	0.404	0.154	8.62046759059084e-103	Tcell	STK17A
3.8303495898227e-107	1.28060135576707	0.606	0.331	1.07111895929802e-102	Tcell	GMFG
9.87915909821332e-105	1.92162643658372	0.483	0.217	2.76260805022437e-100	Tcell	CXCR4
1.71058521058723e-101	1.03092387507045	0.29	0.085	4.78348048288613e-97	Tcell	RAB11FIP1
5.31836001537394e-101	1.05627809008532	0.825	0.67	1.48722619469917e-96	Tcell	PFN1
4.91951351968108e-97	0.863266069945459	0.215	0.052	1.37569276064362e-92	Tcell	IL16
1.13516039188152e-96	1.13200737758265	0.267	0.076	3.17436251985749e-92	Tcell	RIPOR2
1.1465297313925e-94	2.50975020903311	0.461	0.215	3.20615574086598e-90	Tcell	CCL5
3.79352471952304e-94	0.889013164914385	0.221	0.056	1.06082125256742e-89	Tcell	TNFRSF25
5.88790664786481e-92	0.875614496185902	0.204	0.048	1.64649421500892e-87	Tcell	ARAP2
9.51987075474138e-90	1.17930770521188	0.636	0.402	2.66213665785588e-85	Tcell	ARHGDIB
2.24908094711965e-89	0.893431067736851	0.252	0.071	6.28932996052539e-85	Tcell	EVI2B
4.33114813334723e-89	1.04684080391668	0.847	0.615	1.21116226400922e-84	Tcell	S100A4
1.79216311464206e-88	1.33800094225806	0.438	0.194	5.01160493378507e-84	Tcell	EZR
3.59719540446493e-88	0.892813353573217	0.257	0.075	1.00591972290457e-83	Tcell	ANKRD44
1.46860191349237e-87	1.24211946654831	0.356	0.135	4.10679839089006e-83	Tcell	NR4A2
3.20059440036768e-87	1.99583491986974	0.244	0.071	8.95014218118818e-83	Tcell	GZMA
1.64191204867784e-86	0.517166918314619	1	0.987	4.59144285292271e-82	Tcell	MALAT1
2.57865471481768e-85	1.36254791887839	0.395	0.172	7.21095004451617e-81	Tcell	BIRC3
5.00182237841888e-85	1.26771853326832	0.434	0.202	1.39870960990105e-80	Tcell	PPP2R5C
7.82993729441911e-85	0.928997262197132	0.742	0.501	2.18956366501136e-80	Tcell	CYBA
1.50111710054926e-84	1.00409893685348	0.221	0.06	4.19772385997595e-80	Tcell	TAGAP
4.06424816746115e-82	1.09367569841369	0.414	0.175	1.13652635754884e-77	Tcell	LAPTM5
1.35741936240358e-81	1.08003836635431	0.677	0.451	3.79588750502536e-77	Tcell	EMP3
3.21750123705411e-81	1.14325059579195	0.361	0.147	8.99742045929811e-77	Tcell	RGS10
1.29741615219349e-79	0.731706569839291	0.899	0.803	3.62809452799389e-75	Tcell	DDX5
8.47829717431672e-76	0.964010072658648	0.262	0.086	2.37087102182593e-71	Tcell	UCP2
1.45983436947411e-73	0.829956139374994	0.252	0.082	4.08228083079739e-69	Tcell	FMNL1
1.96117953116753e-73	0.998649078437064	0.255	0.085	5.48424244095688e-69	Tcell	GPR155
7.59437252829109e-72	1.00235020876887	0.407	0.186	2.12369033381132e-67	Tcell	VAMP8
6.45063909139686e-71	0.902612840918111	0.756	0.617	1.80385671551822e-66	Tcell	ARPC2
1.12773830981456e-69	0.761333102872421	0.242	0.078	3.15360740956543e-65	Tcell	FERMT3
1.35729552126484e-69	0.587933693365214	0.94	0.919	3.79554119566499e-65	Tcell	ACTB
1.69773983822046e-69	0.935813718534761	0.318	0.125	4.7475596835997e-65	Tcell	TSTD1
6.483584389206e-69	1.12491479370178	0.346	0.15	1.81306953859757e-64	Tcell	CDC42SE2
3.07679326003249e-67	1.25093880295125	0.22	0.069	8.60394467235485e-63	Tcell	GPR183
4.31874375528921e-67	1.65799966634578	0.316	0.131	1.20769350372907e-62	Tcell	NKG7
4.24267765237118e-64	0.677013270163365	0.213	0.065	1.18642237870908e-59	Tcell	GPRIN3
1.09051193223412e-63	0.706540992838949	0.206	0.064	3.0495075672995e-59	Tcell	LCP2
5.62072836224819e-63	1.05044785678344	0.481	0.276	1.57178047921908e-58	Tcell	USP15
7.7737298682564e-63	0.585377945456321	0.971	0.918	2.17384582035922e-58	Tcell	FAU
1.24479115033748e-62	0.910692451164104	0.847	0.732	3.48093397280372e-58	Tcell	BTG1
1.43840208122405e-61	1.04780028887248	0.507	0.294	4.02234757993492e-57	Tcell	CD44
1.08161446651947e-60	0.69328612520564	0.998	0.96	3.02462669417504e-56	Tcell	EEF1A1
1.6158781607365e-59	1.03118076799144	0.321	0.141	4.51864168868355e-55	Tcell	CCND2
1.50128738786672e-58	0.954713605811854	0.262	0.103	4.1982000514305e-54	Tcell	LPIN2
1.05562124726376e-57	1.24212541528645	0.27	0.108	2.95193925584837e-53	Tcell	TNFAIP3
1.28105383316072e-57	0.700651290338056	0.83	0.735	3.58233893905064e-53	Tcell	CFL1
1.67914417733752e-57	0.987187742486826	0.273	0.108	4.69555877750665e-53	Tcell	SMAP2
8.7546974776419e-57	0.837513928563007	0.289	0.122	2.44816360264778e-52	Tcell	CSK
2.13021170212335e-56	1.1007227556186	0.529	0.343	5.95692400381773e-52	Tcell	FXYD5
2.83718570894929e-56	1.02077061905007	0.264	0.105	7.93390611650579e-52	Tcell	TUBA4A
9.14671419318289e-56	0.715560036493027	0.855	0.783	2.55778715698166e-51	Tcell	ATP5F1E
1.88915600581869e-53	0.993406880732898	0.544	0.368	5.28283585467138e-49	Tcell	SMCHD1
3.30341332283749e-53	1.03340191787653	0.35	0.174	9.23766501598277e-49	Tcell	ABRACL
8.89166924427174e-53	0.82377379210143	0.708	0.568	2.48646638746815e-48	Tcell	HNRNPA1
1.15726267350006e-52	1.14392302128245	0.539	0.363	3.23616934017558e-48	Tcell	CRIP1
1.18464558757353e-51	1.1047854618372	0.621	0.47	3.31274292109063e-47	Tcell	SARAF
4.70180567630425e-51	0.723415010322769	0.234	0.089	1.31481293932172e-46	Tcell	PAG1
8.40150265718283e-51	0.87907342259552	0.624	0.47	2.34939620305461e-46	Tcell	DRAP1
3.72913730717275e-50	0.469134514630619	0.702	0.54	1.04281595657779e-45	Tcell	TPM3
4.24864735328522e-50	0.807782123943317	0.213	0.078	1.18809174587268e-45	Tcell	CASP8
1.00082313616466e-49	0.789453270210627	0.731	0.607	2.79870181797085e-45	Tcell	HSPA8
1.46002686422057e-49	0.855243998831657	0.681	0.54	4.0828191231064e-45	Tcell	ANKRD12
4.44864691012605e-49	0.70768188868797	0.205	0.073	1.24401962194765e-44	Tcell	GNG2
5.01197951251284e-49	0.759979941772938	0.693	0.548	1.40154995087909e-44	Tcell	RNF213
6.15159737090125e-49	0.838517817306288	0.343	0.174	1.72023268879883e-44	Tcell	WIPF1
5.7592728801371e-48	0.838706087629427	0.319	0.157	1.61052306820154e-43	Tcell	LINC-PINT
7.10695957556346e-48	0.98234659433716	0.568	0.421	1.98739017571057e-43	Tcell	SAMD9
1.88857365093614e-47	0.930799204885763	0.502	0.33	5.28120735747783e-43	Tcell	ELF1
1.98024082447138e-47	1.03141090263357	0.418	0.248	5.53754544155176e-43	Tcell	RESF1
1.07178233713456e-46	0.907244058213179	0.411	0.24	2.99713212756309e-42	Tcell	FYN
2.39724004135021e-46	0.818724904799942	0.361	0.189	6.70364205163174e-42	Tcell	SH3KBP1
2.1450249812748e-45	0.867692875826985	0.217	0.085	5.99834785763685e-41	Tcell	SLC38A1
3.65078535384905e-45	0.738499472366642	0.617	0.424	1.02090561635035e-40	Tcell	GIMAP4
1.42377753108872e-44	0.893143626527281	0.709	0.594	3.9814514879365e-40	Tcell	NPM1
1.69415932415026e-44	0.799724516995822	0.631	0.483	4.73754713405377e-40	Tcell	RSRP1
1.41464053346919e-43	0.70519445938451	0.207	0.08	3.95590078779325e-39	Tcell	PTPN6
1.93070168436487e-43	1.00191536517208	0.542	0.412	5.39901419015792e-39	Tcell	COX5A
2.22944355326736e-43	0.683293073463321	0.886	0.769	6.23441595235683e-39	Tcell	JUNB
6.58973988734373e-43	0.742627547133411	0.209	0.082	1.8427548620968e-38	Tcell	TMC6
1.28593187954775e-42	0.871402543879215	0.304	0.152	3.59597990796732e-38	Tcell	FNBP1
4.79590473777876e-42	0.917327055199026	0.344	0.189	1.34112680087245e-37	Tcell	JPT1
6.52510717418278e-42	0.848858401668402	0.665	0.562	1.82468097018847e-37	Tcell	SUB1
1.33830031471683e-41	0.903907551569263	0.351	0.188	3.74242300007414e-37	Tcell	RNASET2
1.61444459371259e-41	0.779376058479837	0.49	0.314	4.5146328618579e-37	Tcell	ETS1
1.67185160252334e-41	0.50204813560768	0.87	0.804	4.67516582129627e-37	Tcell	HSP90AA1
7.2165715553534e-41	0.606130133073815	0.915	0.841	2.01804206973903e-36	Tcell	UBA52
8.20583511652309e-41	0.807137419606868	0.241	0.107	2.29467973198452e-36	Tcell	CCDC167
1.6698204938865e-40	0.880982989254904	0.305	0.157	4.66948602910422e-36	Tcell	RORA
1.77909570345053e-40	0.869858923241337	0.536	0.387	4.97506322512906e-36	Tcell	ARPC1B
1.87113029063554e-40	0.916606041472919	0.517	0.384	5.23242874473322e-36	Tcell	SNHG6
2.38803647588094e-40	1.05561889893403	0.419	0.263	6.67790520115345e-36	Tcell	LEPROTL1
3.41058583037647e-40	0.374977464311019	0.951	0.901	9.53736221606476e-36	Tcell	HLA-A
1.96512304192303e-39	0.824370250229826	0.214	0.089	5.49527007443356e-35	Tcell	FKBP5
2.23761424036561e-39	0.595759857815531	0.71	0.506	6.25726446175839e-35	Tcell	GIMAP7
2.27024021374435e-39	0.691080275103165	0.213	0.088	6.34849973371469e-35	Tcell	CNTRL
3.55537921059883e-39	0.975325012541941	0.513	0.379	9.94226242451857e-35	Tcell	HERC5
6.46465579883848e-39	1.1710128399467	0.357	0.212	1.80777634758719e-34	Tcell	APOBEC3G
6.62489652956474e-39	0.85068174160728	0.305	0.158	1.85258606552748e-34	Tcell	CYLD
1.93532000387206e-38	0.721607545061811	0.601	0.466	5.41192885882782e-34	Tcell	SP110
3.70559688964377e-38	0.909033459982705	0.445	0.298	1.03623311421998e-33	Tcell	CIB1
5.27234894876306e-38	0.767328850416724	0.307	0.164	1.4743596600321e-33	Tcell	C4orf48
6.53987942003137e-38	0.857973997570472	0.58	0.452	1.82881188101757e-33	Tcell	YWHAZ
6.78302841145489e-38	0.741244356810726	0.223	0.097	1.89680606497925e-33	Tcell	ARHGAP15
9.99234903329336e-38	0.756976770697809	0.267	0.131	2.79426048367016e-33	Tcell	DIAPH1
1.02450569160946e-37	0.428850243501228	0.914	0.894	2.86492771601669e-33	Tcell	H3F3B
1.0729464978171e-37	0.90164129038252	0.268	0.132	3.00038758649574e-33	Tcell	ARHGEF1
5.64507569510649e-37	0.884995437949086	0.207	0.088	1.57858896737958e-32	Tcell	BCL2
8.77250281111712e-37	0.789077404863137	0.624	0.511	2.45314268610079e-32	Tcell	STAT1
1.6042322425099e-36	0.712568893804372	0.244	0.115	4.48607504295468e-32	Tcell	CNN2
2.90093802639237e-36	0.781252041704737	0.456	0.313	8.11218309700362e-32	Tcell	PPP1CA
5.24877775184814e-36	0.853953463820811	0.31	0.168	1.46776821052681e-31	Tcell	KIF2A
1.55895972523147e-35	0.757442141637919	0.345	0.2	4.35947497563729e-31	Tcell	DDX60
2.2035273651363e-35	0.809883341140611	0.308	0.168	6.16194392386714e-31	Tcell	EML4
4.14163132392793e-35	0.789114133348894	0.412	0.268	1.15816578342321e-30	Tcell	MZT2A
5.24475906064442e-35	0.727790035796604	0.541	0.401	1.4666444237186e-30	Tcell	GPBP1
1.31803078795063e-34	0.65968980046588	0.273	0.137	3.68574129542514e-30	Tcell	FAM49B
1.98837658560752e-34	0.861345215658964	0.308	0.171	5.56029628399286e-30	Tcell	ATM
5.69238586750328e-34	0.655363360169583	0.398	0.237	1.59181878398862e-29	Tcell	LSP1
6.49233486172873e-34	0.711849425657137	0.246	0.12	1.81551652073382e-29	Tcell	APOBEC3C
7.33886396141017e-34	0.64156750675768	0.247	0.118	2.05223991816874e-29	Tcell	RCSD1
1.11799275361078e-33	0.740438467923731	0.623	0.504	3.12635493619718e-29	Tcell	NCL
7.70146207830174e-33	0.759935318185232	0.57	0.45	2.1536368555763e-28	Tcell	ARL6IP5
1.86833242318175e-32	0.604256221499747	0.689	0.585	5.22460478818544e-28	Tcell	SP100
2.18504905549642e-32	0.80437666796559	0.277	0.147	6.11027117879018e-28	Tcell	PBXIP1
5.68934464106096e-31	0.981303963829586	0.307	0.177	1.59096833542629e-26	Tcell	REL
8.46022133138178e-31	0.618428485806543	0.626	0.52	2.3658162931076e-26	Tcell	PRRC2C
9.03010501779938e-31	0.727452949872257	0.227	0.109	2.52517856717742e-26	Tcell	PIK3IP1
1.33750424299852e-30	0.564827040681206	0.699	0.603	3.74019686512105e-26	Tcell	ARPC3
1.42333121418825e-30	0.748040853256163	0.528	0.412	3.98020340735604e-26	Tcell	GSTK1
2.03162550239445e-30	1.20953935156162	0.336	0.211	5.68123755489583e-26	Tcell	CREM
3.96245831125155e-30	0.743841654855322	0.591	0.491	1.10806184215838e-25	Tcell	DDX24
1.07808921460849e-29	0.859294507753852	0.361	0.236	3.01476867973118e-25	Tcell	ARPC5L
1.46994083134468e-29	0.640454381355399	0.265	0.142	4.11054254077227e-25	Tcell	SYNRG
7.32748317013653e-29	0.704127799762135	0.507	0.385	2.04905739369698e-24	Tcell	MYCBP2
8.62511302282394e-29	0.714040427528031	0.428	0.281	2.41192660570249e-24	Tcell	CTSC
1.29978845459686e-28	0.536281860060039	0.739	0.66	3.63472843443465e-24	Tcell	CLIC1
1.88022239224719e-28	0.949471613077954	0.517	0.409	5.25785389768004e-24	Tcell	LDHB
3.72264534859814e-28	0.623247805827037	0.609	0.492	1.04100054528198e-23	Tcell	EPSTI1
4.89703088524886e-28	0.835409104925334	0.379	0.255	1.36940571675099e-23	Tcell	PLP2
5.90717203459294e-28	0.791896595424086	0.474	0.353	1.65188158775357e-23	Tcell	PLAAT4
1.00456306619882e-27	0.678847596941321	0.633	0.551	2.80916015831838e-23	Tcell	TMA7
5.15061888313943e-27	0.811582261874707	0.47	0.37	1.44031906448111e-22	Tcell	TLE5
5.75949391362847e-27	0.374163822729914	0.849	0.81	1.61058487800707e-22	Tcell	GAPDH
1.34526818493067e-26	0.384462141714843	0.877	0.822	3.76190795234013e-22	Tcell	MYL12A
3.613539063577e-26	0.799224010597402	0.368	0.248	1.01049006373867e-21	Tcell	RNF19A
4.26154411012484e-26	0.552666567483951	0.239	0.127	1.19169819495531e-21	Tcell	LYST
7.16734158634037e-26	0.699049557217027	0.349	0.225	2.00427540120422e-21	Tcell	CELF2
8.03732673297569e-26	0.687010562631229	0.636	0.546	2.24755804760932e-21	Tcell	SRSF7
1.05706215312597e-25	0.594459710204432	0.55	0.438	2.95596860500147e-21	Tcell	SLFN5
1.74883258707357e-25	0.538844606484939	0.858	0.786	4.89043544649253e-21	Tcell	JUND
7.23073797404262e-25	0.724019720306117	0.295	0.183	2.02200356706128e-20	Tcell	CHST12
7.98650808853318e-25	0.574377482811065	0.657	0.562	2.23334712187742e-20	Tcell	DDX3X
9.03344428159241e-25	0.736989442325923	0.455	0.355	2.5261123589045e-20	Tcell	LINC01578
1.23798218950869e-24	0.725824117121053	0.507	0.401	3.46189339474211e-20	Tcell	ANP32B
2.0159857827744e-24	0.77789683686756	0.412	0.303	5.63750264295033e-20	Tcell	NSD3
4.15640386878555e-24	0.613090895347998	0.697	0.619	1.16229677786719e-19	Tcell	KLF6
6.6719363331718e-24	1.02074340406419	0.282	0.171	1.86574027620816e-19	Tcell	TNFRSF4
7.28781630780615e-24	0.752746123527086	0.348	0.232	2.03796495231491e-19	Tcell	ARF6
1.17165500784726e-23	0.630872842992342	0.537	0.439	3.27641606394408e-19	Tcell	HMGN1
3.58613685103501e-23	0.311904696683237	0.979	0.928	1.00282730902343e-18	Tcell	PTMA
7.19776191744215e-23	0.262849016666519	0.977	0.945	2.01278214259352e-18	Tcell	TMSB10
7.73670659047607e-23	0.635871564318318	0.231	0.129	2.16349263096073e-18	Tcell	CDKN2D
8.25228996600368e-23	0.699810129881481	0.232	0.13	2.30767036609327e-18	Tcell	ADGRE5
1.0414724863575e-22	0.644870496985799	0.435	0.325	2.91237366085012e-18	Tcell	CARD16
1.0613360918861e-22	0.545811140412163	0.211	0.113	2.9679202473503e-18	Tcell	ZBP1
1.10038653708323e-22	0.621861481339128	0.295	0.183	3.07712091229953e-18	Tcell	NIBAN1
1.11374000669022e-22	0.722143581057303	0.38	0.272	3.11446255470853e-18	Tcell	AC020916.1
1.13816736660273e-22	0.708774578251699	0.234	0.131	3.18277122396786e-18	Tcell	MAF
2.11044695211874e-22	0.560845731218501	0.567	0.466	5.90165385690485e-18	Tcell	LRRFIP1
5.5448105475087e-22	0.932786967149119	0.245	0.145	1.55055082150533e-17	Tcell	ZNF331
7.00736223090821e-22	0.761775030165452	0.606	0.521	1.95953877425117e-17	Tcell	PABPC1
1.57309427396847e-21	0.596216689427963	0.246	0.145	4.39900082772544e-17	Tcell	TLK1
1.63319566462978e-21	0.619307220655152	0.474	0.371	4.56706835657072e-17	Tcell	GAS5
2.21682292711707e-21	0.726178553827839	0.296	0.193	6.19912363339017e-17	Tcell	TANK
2.31908847890929e-21	0.478869052530392	0.771	0.736	6.48509902242193e-17	Tcell	HNRNPA2B1
4.67145221148992e-21	0.618183273509085	0.357	0.25	1.30632489642104e-16	Tcell	N4BP1
4.74937623770494e-21	0.624603213069887	0.601	0.52	1.32811557111181e-16	Tcell	COMMD6
7.19333593185983e-21	0.788135533765962	0.511	0.422	2.01154445998528e-16	Tcell	TSC22D3
9.12429050107532e-21	0.65360410020353	0.352	0.246	2.5515165957207e-16	Tcell	AAK1
9.3281730603772e-21	0.403351525280295	0.879	0.879	2.60853031460388e-16	Tcell	ACTG1
9.68614410163706e-21	0.751129213049442	0.254	0.155	2.70863333658179e-16	Tcell	SOCS1
1.41521962015794e-20	0.822202542836064	0.735	0.651	3.95752014580967e-16	Tcell	EEF1B2
1.90081545857055e-20	0.708509658460567	0.382	0.278	5.31544034834669e-16	Tcell	ZNF292
2.49796487088366e-20	0.59151965283254	0.33	0.222	6.98530896493906e-16	Tcell	OCIAD2
4.17719917356098e-20	0.57960246317145	0.473	0.377	1.16811197689459e-15	Tcell	ACTR3
4.27548302450702e-20	0.453583647791606	0.213	0.114	1.19559607297314e-15	Tcell	INPP4B
7.64539254074678e-20	0.646143542042596	0.207	0.116	2.13795757009443e-15	Tcell	CCDC91
1.16849655516223e-19	0.461185546163947	0.707	0.646	3.26758376685567e-15	Tcell	YWHAB
1.38556516096781e-19	0.655201854306746	0.507	0.429	3.87459441613038e-15	Tcell	ENO1
2.25295308926071e-19	0.589334245722638	0.501	0.416	6.30015801880864e-15	Tcell	SAMD9L
2.30974133635011e-19	0.365448108859299	0.226	0.128	6.45896067296944e-15	Tcell	BIN1
2.61345124077247e-19	0.614908424352286	0.579	0.509	7.30825504969614e-15	Tcell	OST4
2.37769124875349e-18	0.697614447289202	0.472	0.384	6.64897580801427e-14	Tcell	APRT
3.29531300219402e-18	0.552347494893413	0.555	0.467	9.21501327933535e-14	Tcell	MCL1
3.49152567438284e-18	0.58883987691893	0.231	0.139	9.76370239584418e-14	Tcell	RAB8B
3.92537571144568e-18	0.566943694773666	0.398	0.309	1.09769206394867e-13	Tcell	PSMA5
4.06521593590648e-18	0.454182792394137	0.397	0.285	1.13679698431689e-13	Tcell	LBH
4.42760994741593e-18	0.377692005234997	0.772	0.709	1.23813684569539e-13	Tcell	IFI44L
5.6808373670238e-18	0.564599353115742	0.222	0.133	1.58858936131454e-13	Tcell	TSC22D4
8.96799328563894e-18	0.573616371787104	0.208	0.122	2.50780964239607e-13	Tcell	LINC00342
1.64452012822904e-17	0.5243152946643	0.269	0.173	4.59873608657969e-13	Tcell	NABP1
2.86184402678779e-17	0.401097134774657	0.942	0.907	8.00286063650937e-13	Tcell	EIF1
3.06106915202666e-17	0.713211943466758	0.441	0.351	8.55997377672736e-13	Tcell	SLC2A3
3.38383728671268e-17	0.62697501455159	0.333	0.237	9.46256258856334e-13	Tcell	PCSK7
4.18425149024363e-17	0.505167498697089	0.633	0.569	1.17008408673173e-12	Tcell	ATP5MG
5.7176765050388e-17	0.499746787795496	0.642	0.581	1.59889105786905e-12	Tcell	FUS
7.51314832526497e-17	0.814481235340734	0.699	0.638	2.1009767976771e-12	Tcell	ZFP36L2
9.47246122595168e-17	0.66913093522844	0.4	0.316	2.64887905722513e-12	Tcell	GTF3A
1.10581211064332e-16	0.717518972022588	0.28	0.19	3.09229298620297e-12	Tcell	TGFB1
1.77246207124513e-16	0.611705361659039	0.417	0.33	4.95651293602988e-12	Tcell	TAF1D
2.71009052814463e-16	0.449241783375758	0.658	0.593	7.57849715290363e-12	Tcell	PSMB9
2.75101235928696e-16	0.561148592454581	0.319	0.229	7.69293096151005e-12	Tcell	CKLF
2.77467222301349e-16	0.541736201675944	0.228	0.143	7.75909340443493e-12	Tcell	FAM118A
3.22396567124429e-16	0.570022736689674	0.26	0.171	9.01549760306754e-12	Tcell	CHD2
3.68883884399291e-16	0.590517517172089	0.456	0.378	1.03154689433418e-11	Tcell	TMEM123
4.16493970161196e-16	0.6232662921152	0.45	0.365	1.16468373815877e-11	Tcell	ANKRD11
4.95108001098423e-16	0.378496687543109	0.764	0.683	1.38452001427163e-11	Tcell	MX1
5.5393332665068e-16	0.6121210603408	0.318	0.228	1.54901915464596e-11	Tcell	NAP1L4
5.69329393576001e-16	0.626963317323453	0.354	0.267	1.59207271619593e-11	Tcell	CAPZA1
6.07692731885742e-16	0.561348276514848	0.486	0.405	1.69935195544529e-11	Tcell	TPR
9.13537442084791e-16	0.383266102295714	0.753	0.707	2.55461610304591e-11	Tcell	OAZ1
9.64438247124163e-16	0.583889895761071	0.352	0.264	2.69695511425801e-11	Tcell	CCND3
2.03286634541126e-15	0.445801604307937	0.995	0.98	5.68470744830805e-11	Tcell	TPT1
2.94329652891088e-15	0.392571098925982	0.878	0.849	8.23063441344639e-11	Tcell	RACK1
3.90074246462308e-15	0.608374593764109	0.346	0.264	1.0908036228072e-10	Tcell	PPP1CC
9.68728920502122e-15	0.606449251336852	0.479	0.416	2.70895355329213e-10	Tcell	SNRPB
1.21703726668361e-14	0.618341646442604	0.224	0.145	3.40332301255404e-10	Tcell	DGKZ
1.27533554423777e-14	0.304076605172896	0.662	0.581	3.5663483159065e-10	Tcell	SEPTIN7
1.27896715637135e-14	0.586859924571756	0.381	0.301	3.57650375607684e-10	Tcell	ORMDL1
1.60591762957186e-14	0.594942139267657	0.38	0.308	4.49078805933476e-10	Tcell	PHF11
1.62794185582345e-14	0.601744315041683	0.403	0.332	4.5523766056247e-10	Tcell	CALM3
1.69264473479358e-14	0.554605595765496	0.54	0.483	4.73331173637677e-10	Tcell	RAN
1.82308860960641e-14	0.534383156798035	0.303	0.216	5.09808498790335e-10	Tcell	TNFRSF1B
1.90756046421024e-14	0.647972832834743	0.281	0.2	5.33430208211751e-10	Tcell	SEC11C
5.03631565477026e-14	0.499331912167909	0.26	0.179	1.40835530969996e-09	Tcell	PPP1R18
6.5965420581693e-14	0.543049242088115	0.42	0.346	1.84465702114646e-09	Tcell	TERF2IP
6.74669090360705e-14	0.459461710242555	0.494	0.413	1.88664464428467e-09	Tcell	OASL
7.27568708036313e-14	0.571264435808811	0.27	0.192	2.03457313515275e-09	Tcell	RNASEH2B
9.06483863545938e-14	0.640323348154075	0.403	0.326	2.53489147601986e-09	Tcell	AKAP13
1.05790943257436e-13	0.52930346118731	0.306	0.225	2.95833793725095e-09	Tcell	C9orf78
1.34302191661249e-13	0.530248589219885	0.44	0.368	3.75562648761517e-09	Tcell	TAP1
1.64421080113648e-13	0.536756111567972	0.216	0.141	4.59787108429805e-09	Tcell	CCDC18-AS1
1.70573744189865e-13	0.580211050882599	0.235	0.157	4.7699241825254e-09	Tcell	HMOX2
2.08387436018406e-13	0.350248561444801	0.923	0.857	5.82734626081872e-09	Tcell	NACA
2.10636935121823e-13	0.559218207198444	0.438	0.37	5.89025125374665e-09	Tcell	ARID4B
2.15826894649626e-13	0.435060120063709	0.533	0.443	6.03538328198215e-09	Tcell	SYNE2
2.25009945351406e-13	0.484761828153257	0.634	0.557	6.29217811180672e-09	Tcell	ZFAS1
2.25770317588928e-13	0.419044294286099	0.619	0.567	6.31344116105679e-09	Tcell	RBM39
2.74664322197238e-13	0.581388074612985	0.304	0.225	7.68071310592357e-09	Tcell	CDC42SE1
2.88587573024348e-13	0.402821727737456	0.61	0.539	8.07006289205288e-09	Tcell	PSME2
3.53425147469347e-13	0.527716853745823	0.354	0.282	9.88318082383283e-09	Tcell	PRR13
3.56772272853099e-13	0.478728498866133	0.468	0.403	9.97677983806406e-09	Tcell	CAP1
3.63330390860423e-13	0.622175944233309	0.296	0.216	1.01601710500209e-08	Tcell	G3BP2
4.33606228750701e-13	0.574177529872179	0.414	0.342	1.21253645807846e-08	Tcell	NT5C3A
4.7467170332037e-13	0.409767418844682	0.773	0.718	1.32737195116508e-08	Tcell	EEF1D
4.85585677833578e-13	0.647224559991969	0.387	0.315	1.35789178949382e-08	Tcell	ODF2L
4.9267288042467e-13	0.621435599929816	0.291	0.211	1.37771044281955e-08	Tcell	CNOT6L
1.25292643468375e-12	0.57616499821625	0.251	0.178	3.50368348194964e-08	Tcell	ORAI1
2.62042530011147e-12	0.74249011192174	0.301	0.238	7.32775730923172e-08	Tcell	CORO1B
2.75888220064083e-12	0.528307491558611	0.386	0.313	7.71493818587203e-08	Tcell	ZC3HAV1
3.30716045756717e-12	0.534950099484196	0.282	0.208	9.24814350354082e-08	Tcell	CLDND1
4.57851975848039e-12	0.511715516621409	0.44	0.374	1.28033726526146e-07	Tcell	CUTA
6.11507490002632e-12	0.407637655171132	0.563	0.504	1.71001954504336e-07	Tcell	OAS1
6.38188103857151e-12	0.570064312860886	0.338	0.271	1.78462921362614e-07	Tcell	PPM1G
6.67906635909575e-12	0.392893968074774	0.575	0.487	1.86773411665754e-07	Tcell	ITM2A
7.30279502530808e-12	0.456381668221744	0.679	0.635	2.04215360087715e-07	Tcell	HINT1
7.89595494310913e-12	0.354369111978464	0.652	0.608	2.20802484029104e-07	Tcell	CDC42
1.06666667790583e-11	0.2544336760366	0.908	0.883	2.98282669809587e-07	Tcell	UBC
1.23566322018716e-11	0.656805286080096	0.262	0.194	3.45540862893137e-07	Tcell	MCUB
1.47127972006381e-11	0.501466833351899	0.312	0.239	4.11428660918645e-07	Tcell	PPP1R2
1.55236335729131e-11	0.567252784330826	0.212	0.142	4.34102889232941e-07	Tcell	HCG18
1.97731492661952e-11	0.49973042176086	0.224	0.152	5.52936346079883e-07	Tcell	CYTH1
2.10855584221006e-11	0.395634996938229	0.585	0.542	5.89636555715621e-07	Tcell	N4BP2L2
2.53656742946966e-11	0.58102904847417	0.306	0.24	7.09325715976896e-07	Tcell	BUB3
2.92026664373166e-11	0.484381124697821	0.219	0.149	8.16623364253121e-07	Tcell	HDAC1
3.3514713451172e-11	0.375159792012964	0.672	0.627	9.37205446948574e-07	Tcell	PSME1
3.37273181736514e-11	0.537455814223684	0.329	0.259	9.43150725407989e-07	Tcell	BAZ1A
4.99379403036111e-11	0.595677348175352	0.362	0.294	1.39646456265018e-06	Tcell	PRPF38B
1.4187123533413e-10	0.462673900562622	0.449	0.4	3.96728722488362e-06	Tcell	HNRNPF
1.51257498731947e-10	0.492199963425152	0.277	0.21	4.22976469454017e-06	Tcell	RHOG
1.7110151843559e-10	0.358211026276889	0.701	0.638	4.78468286153283e-06	Tcell	SAT1
1.71417926700302e-10	0.544271752262737	0.223	0.156	4.79353090224726e-06	Tcell	CHORDC1
1.89388893927442e-10	0.648515376763004	0.244	0.179	5.29607102978698e-06	Tcell	PAXX
2.49894947601204e-10	0.503075153356409	0.282	0.214	6.98806231472007e-06	Tcell	REST
2.52898720175957e-10	0.591952336522798	0.307	0.236	7.07205981100046e-06	Tcell	PIK3R1
2.67799641152101e-10	0.499310118988304	0.259	0.192	7.48874916517737e-06	Tcell	MDFIC
3.09552262139947e-10	0.45546406344897	0.502	0.452	8.65631945848146e-06	Tcell	JAK1
3.21582606281193e-10	0.486389151382071	0.387	0.331	8.99273600204729e-06	Tcell	TRAPPC1
3.34972307066393e-10	0.512805494986023	0.459	0.414	9.36716559480461e-06	Tcell	ERP29
3.66728096404672e-10	0.481509566801874	0.435	0.38	1.02551844878602e-05	Tcell	GCC2
4.42832701812353e-10	0.520567673019512	0.369	0.312	1.23833736734806e-05	Tcell	ARPC4
5.93587543960729e-10	0.309253764836418	0.633	0.58	1.65990820793178e-05	Tcell	EIF2AK2
6.67074547609841e-10	0.347679891327127	0.228	0.16	1.86540726493616e-05	Tcell	MORC3
9.93717314966814e-10	0.403906343281996	0.281	0.215	2.7788310995732e-05	Tcell	ZCCHC2
1.36411169525246e-09	0.475617106483893	0.452	0.406	3.81460194460399e-05	Tcell	PTP4A2
1.47803598198782e-09	0.478231679187284	0.232	0.171	4.13317982003074e-05	Tcell	SEPTIN9
1.65245139225212e-09	0.558130031030043	0.236	0.175	4.62091507329384e-05	Tcell	TRADD
1.74772013362119e-09	0.397845234320116	0.646	0.586	4.88732458165828e-05	Tcell	SSR4
1.83386290917881e-09	0.400596870596004	0.23	0.166	5.12821423922762e-05	Tcell	NOP58
1.95626147681908e-09	0.466965265695747	0.369	0.31	5.47048959377688e-05	Tcell	MIER1
2.27039582284938e-09	0.488375937905612	0.249	0.188	6.348934879016e-05	Tcell	IRF3
2.64590378580818e-09	0.47150568465251	0.36	0.305	7.39900534663399e-05	Tcell	NUB1
3.40246286444039e-09	0.345990491794208	0.633	0.587	9.5146471541211e-05	Tcell	TYMP
3.47662396547746e-09	0.30130737469804	0.71	0.674	9.72203125706116e-05	Tcell	IFI16
3.79263910715669e-09	0.53361069677565	0.215	0.157	0.00010605735999253	Tcell	CCM2
3.80594437072155e-09	0.405928021709556	0.499	0.45	0.000106429428382858	Tcell	TRIM22
4.35502424484161e-09	0.368040874177135	0.441	0.379	0.000121783897982751	Tcell	MSN
4.91806344835949e-09	0.422081291299711	0.478	0.438	0.000137528726269925	Tcell	HNRNPC
4.95096739623131e-09	0.541180992968123	0.231	0.173	0.000138448852268212	Tcell	PTPN2
5.92298225901717e-09	0.609641467822561	0.412	0.364	0.000165630275891156	Tcell	C9orf16
5.9746224222464e-09	0.468210150919114	0.236	0.174	0.000167074341415698	Tcell	GABPB1-AS1
6.01873265560049e-09	0.403384041849611	0.249	0.184	0.000168307839981212	Tcell	TAOK3
7.59913783313461e-09	0.364136930826574	0.818	0.756	0.000212502290365776	Tcell	PFDN5
1.11098024072347e-08	0.360263488548175	0.708	0.682	0.000310674514515912	Tcell	COX7C
1.18779705172669e-08	0.480466296545052	0.483	0.456	0.000332155567544852	Tcell	SNRPD2
1.19351881673704e-08	0.436605967873955	0.334	0.276	0.000333755601912346	Tcell	EPC1
1.45483588248682e-08	0.426978490882257	0.257	0.196	0.000406830306178613	Tcell	PARP1
1.52435980418169e-08	0.652757434535424	0.395	0.348	0.000426271975641369	Tcell	SF1
1.52885302340633e-08	0.472140380761817	0.395	0.344	0.000427528459465347	Tcell	IK
1.56681534281366e-08	0.446624669624745	0.543	0.513	0.000438144242464412	Tcell	HNRNPDL
1.58411610684108e-08	0.511790598958925	0.359	0.311	0.000442982228117038	Tcell	PPM1K
1.64363774067402e-08	0.46564737255531	0.344	0.294	0.000459626857802084	Tcell	RAP1A
1.65046053618028e-08	0.450615572944546	0.398	0.346	0.000461534784337453	Tcell	CBX3
1.91326507371113e-08	0.488220242400576	0.445	0.4	0.000535025445212581	Tcell	KMT2E
2.02865827021342e-08	0.365929742310112	0.435	0.386	0.000567293998682482	Tcell	SNHG5
2.10347860527293e-08	0.347968942538599	0.651	0.625	0.000588216757178522	Tcell	ATP5MC2
2.16080691022601e-08	0.410762749481565	0.686	0.647	0.000604248044375601	Tcell	TOMM7
2.28090974377651e-08	0.31962828886761	0.251	0.192	0.000637833600749662	Tcell	IDH2
2.9746175223339e-08	0.446894567032539	0.425	0.384	0.00083182204394545	Tcell	CD164
3.545807927287e-08	0.424629017009562	0.501	0.462	0.000991549728786535	Tcell	NAP1L1
3.63034840144455e-08	0.297877679212851	0.616	0.572	0.00101519062697995	Tcell	ATP6V0E1
4.54296767345004e-08	0.332335564211262	0.555	0.524	0.00127039548020357	Tcell	SRSF5
5.19574083270479e-08	0.360632366512361	0.579	0.551	0.00145293696645757	Tcell	HNRNPU
6.12961847788475e-08	0.435597495044289	0.426	0.385	0.00171408651115569	Tcell	UBE2D2
9.22930405983045e-08	0.325283645162094	0.62	0.581	0.00258088258729099	Tcell	PSMB8
1.00744753834808e-07	0.394769122368849	0.525	0.488	0.00281722629623656	Tcell	UBE2D3
1.08734097680538e-07	0.452681529898287	0.224	0.17	0.00304064030753856	Tcell	BTG3
1.16322993425984e-07	0.572563406759488	0.413	0.372	0.00325285618816422	Tcell	SRSF2
1.33176319024203e-07	0.536332109814784	0.243	0.188	0.00372414258519282	Tcell	ANP32E
1.3489344519386e-07	0.449021035866593	0.448	0.406	0.00377216030140109	Tcell	PNN
1.4051364857275e-07	0.565489973787585	0.28	0.226	0.00392932366868838	Tcell	UBE2S
1.55638844392237e-07	0.370724562573627	0.451	0.413	0.00435228464458451	Tcell	SNX6
1.55707827083528e-07	0.419167766367643	0.465	0.432	0.00435421367656378	Tcell	MBNL1
1.58300974803675e-07	0.445785316615684	0.383	0.335	0.00442672845940996	Tcell	PAK2
1.75713525897319e-07	0.592235005909297	0.288	0.242	0.00491365303819264	Tcell	UBALD2
1.76774229114343e-07	0.333729106072598	0.213	0.156	0.00494331454295348	Tcell	PRKCH
2.07179655610735e-07	0.420824930481395	0.205	0.152	0.0057935718894986	Tcell	OFD1
2.31488163731472e-07	0.477692005344021	0.254	0.203	0.00647333501058687	Tcell	ATF7IP
2.93740411385286e-07	0.579937962859558	0.675	0.654	0.00821415686397813	Tcell	ANXA1
2.94250696733707e-07	0.384240785707229	0.201	0.152	0.00822842648346139	Tcell	HMGN4
3.19597752431388e-07	0.346273123530141	0.547	0.513	0.00893723154899133	Tcell	SRRM1
3.22116394838272e-07	0.40694962537695	0.536	0.498	0.00900766286525743	Tcell	LDHA
3.23588537596105e-07	0.448444151341087	0.304	0.255	0.00904882986533749	Tcell	UBE2N
3.69981903152172e-07	0.408318480500225	0.36	0.319	0.0103461739397473	Tcell	RBPJ
4.7111828939464e-07	0.40938048814561	0.45	0.417	0.0131743518446317	Tcell	TNRC6B
4.84200050765995e-07	0.355772546105833	0.466	0.43	0.0135401702196203	Tcell	SCAF11
5.5973711803914e-07	0.353792697506065	0.319	0.267	0.0156524887688465	Tcell	XRN1
5.67618088955301e-07	0.445040558591101	0.525	0.496	0.015872872239546	Tcell	NOP53
5.7772808270694e-07	0.595932215800433	0.32	0.278	0.0161555881048169	Tcell	PDCD4
5.9762279613296e-07	0.358798646241472	0.319	0.272	0.0167119238710621	Tcell	AIP
6.35413706088819e-07	0.333055721504163	0.525	0.48	0.0177687088770677	Tcell	PPP1R15A
7.06616107055011e-07	0.413241336592187	0.344	0.301	0.0197598128176863	Tcell	SLTM
8.09027180214502e-07	1.52168641875193	0.206	0.159	0.0226236360675183	Tcell	CCL4
9.18698848978503e-07	0.427263866299605	0.482	0.463	0.0256904946128348	Tcell	RAP1B
9.85410430832709e-07	0.45522807048008	0.243	0.194	0.0275560172878059	Tcell	LNPEP
9.94310508962905e-07	0.357324697828073	0.371	0.326	0.0278048990726387	Tcell	EIF3A
1.16055779894909e-06	0.3311808410291	0.38	0.338	0.0324538382898124	Tcell	PSIP1
1.18193497016719e-06	0.387166873934611	0.374	0.33	0.0330516295057553	Tcell	ABHD17A
1.19680460513511e-06	0.435592585274865	0.228	0.179	0.0334674439779983	Tcell	GTF2B
1.32205173377214e-06	0.454422281909687	0.373	0.339	0.0369698546832041	Tcell	YME1L1
1.33935223420678e-06	0.2751270945775	0.544	0.507	0.0374536458773584	Tcell	MX2
1.47493374292906e-06	0.285727825694191	0.57	0.549	0.0412450471872681	Tcell	DDX17
0	5.39249120168229	0.738	0.107	0	NK	GNLY
0	5.26067138183894	0.859	0.117	0	NK	NKG7
0	4.45458788642275	0.746	0.059	0	NK	GZMB
0	4.11380492128356	0.757	0.143	0	NK	CCL4
0	3.88406252627021	0.692	0.06	0	NK	GZMA
0	3.84591304833343	0.638	0.031	0	NK	PRF1
0	3.74491554289776	0.648	0.045	0	NK	CST7
0	3.44896895963523	0.6	0.029	0	NK	CTSW
0	3.29311408152988	0.437	0.014	0	NK	FGFBP2
0	3.1715927151766	0.478	0.02	0	NK	GZMH
0	3.1341025240919	0.527	0.022	0	NK	KLRD1
0	3.05391048854641	0.699	0.167	0	NK	HCST
0	3.00925308158653	0.527	0.045	0	NK	CD247
0	3.00453667408791	0.488	0.027	0	NK	KLRB1
0	2.85638791353278	0.51	0.043	0	NK	GZMM
0	2.77823868256949	0.488	0.031	0	NK	CD7
0	2.65209387155334	0.337	0.007	0	NK	KLRF1
0	2.61645760664953	0.383	0.02	0	NK	TRDC
0	2.45707910535061	0.373	0.035	0	NK	CLIC3
0	2.00353863557661	0.311	0.015	0	NK	CX3CR1
0	1.90155384414944	0.359	0.041	0	NK	BIN2
0	1.81351172734457	0.262	0.018	0	NK	IL2RB
0	1.79827421323681	0.32	0.025	0	NK	PYHIN1
0	1.71303202269036	0.25	0.008	0	NK	MATK
0	1.64948827316048	0.307	0.018	0	NK	SAMD3
1.00602339099739e-306	3.24203090098908	0.72	0.209	2.81324381058509e-302	NK	CCL5
3.74122506814994e-276	1.34464553988747	0.204	0.014	1.04619617805745e-271	NK	PTGDR
4.44493523173998e-270	2.16359687076717	0.347	0.045	1.24298168820377e-265	NK	FCGR3A
6.08709934848295e-264	2.33801112638704	0.653	0.177	1.70219646180977e-259	NK	PTPRC
9.97205793759352e-264	1.51381878953715	0.268	0.027	2.78858628166865e-259	NK	SPN
1.57417868428879e-262	2.49571730050614	0.596	0.149	4.40203327274516e-258	NK	CORO1A
9.04191632703536e-250	2.2433958132152	0.286	0.033	2.52848148169217e-245	NK	XCL2
2.36431388256781e-248	1.74545645791657	0.202	0.016	6.61156734121261e-244	NK	IFNG
6.66892735974883e-245	2.29239502963476	0.49	0.103	1.86489884688016e-240	NK	ITGB2
1.33876254892293e-237	2.07109673477893	0.382	0.062	3.74371559180808e-233	NK	TRBC1
3.71725233076518e-230	1.91303965814263	0.311	0.042	1.03949244177518e-225	NK	RUNX3
1.24432045592674e-221	2.16704416537212	0.493	0.114	3.47961772295353e-217	NK	RAC2
1.45677831742404e-216	2.59715257783901	0.521	0.137	4.07373488684458e-212	NK	ARL4C
1.37620156269821e-213	1.11907519681371	0.223	0.023	3.84841004992926e-209	NK	ITGB7
4.9294253079619e-212	2.07972811193025	0.413	0.082	1.37846449311847e-207	NK	PLEK
3.53540513610039e-209	1.0803656784655	0.202	0.019	9.88640692259114e-205	NK	SH2D2A
7.51218771099814e-201	2.01662910721285	0.409	0.084	2.10070817150352e-196	NK	ALOX5AP
1.2991722933785e-198	1.47745883546565	0.314	0.049	3.63300540120362e-194	NK	TBC1D10C
2.57713334120951e-195	1.39708719329841	0.225	0.025	7.20669567535829e-191	NK	CD300A
5.8874444434935e-189	2.14453744326309	0.213	0.023	1.64636496417852e-184	NK	CCL4L2
2.17346350049394e-188	2.09025921804503	0.467	0.114	6.07787333278126e-184	NK	LCP1
3.58349233533434e-185	1.69403290419028	0.383	0.078	1.0020877966529e-180	NK	IL2RG
7.33922977327586e-179	2.01442167994508	0.843	0.501	2.05234221379886e-174	NK	CYBA
2.68827157164946e-165	2.00605351246193	0.518	0.157	7.51748262296056e-161	NK	CD69
3.39095619743026e-165	2.1841825961998	0.482	0.14	9.48246991049399e-161	NK	PLAC8
8.89410744003427e-164	1.77283247775882	0.591	0.202	2.48714820453118e-159	NK	TYROBP
5.99329869079759e-162	2.23489088697078	0.503	0.153	1.67596604589464e-157	NK	FCER1G
3.1541266517614e-160	1.86221127962112	0.439	0.115	8.82019976898559e-156	NK	CD53
2.74678743153626e-157	1.44310902995063	0.328	0.066	7.68111637354801e-153	NK	PCED1B-AS1
1.84316784253385e-156	1.49138872151551	0.271	0.045	5.15423455486166e-152	NK	PTPN7
9.03526699946211e-151	1.77582001019803	0.534	0.179	2.52662206372958e-146	NK	CD48
1.10382856243252e-148	1.77004882110364	0.816	0.486	3.08674619198629e-144	NK	SRGN
3.76415763466355e-143	1.72831710355751	0.85	0.67	1.05260904095731e-138	NK	PFN1
4.02706514464356e-140	1.41975434419801	0.235	0.038	1.12612849704813e-135	NK	ITGAL
1.1635318733996e-139	2.20938141236457	0.522	0.183	3.25370053077464e-135	NK	CD52
1.51535248283912e-139	1.32761412826554	0.244	0.041	4.23753168301133e-135	NK	MYO1F
2.09899885399073e-137	1.63189983838618	0.243	0.041	5.86964039529968e-133	NK	GPR65
2.20923634942729e-137	1.64186950016495	0.302	0.063	6.17790852753848e-133	NK	DOK2
5.49783436101114e-134	2.1122642366418	0.53	0.21	1.53741440071315e-129	NK	EFHD2
5.80013299953849e-133	1.37867594474313	0.238	0.041	1.62194919199094e-128	NK	SKAP1
9.75574844856676e-132	1.70669515374265	0.805	0.58	2.72809749615721e-127	NK	SH3BGRL3
4.58145756019363e-129	1.83528842175321	0.484	0.172	1.28115879213255e-124	NK	EVL
2.37697262070113e-125	1.21340744229846	0.232	0.04	6.64696623652863e-121	NK	LCK
4.1184168666083e-124	1.06453056824464	0.987	0.918	1.15167409257834e-119	NK	ACTB
3.8961499482247e-123	1.27679818982456	0.275	0.057	1.08951937152155e-118	NK	TRAF3IP3
1.38302920767121e-122	1.60278237827573	0.322	0.079	3.86750287633177e-118	NK	C12orf75
7.45529313247348e-117	0.62860513689522	1	0.968	2.08479817156489e-112	NK	B2M
4.60522441091214e-116	2.31367952950968	0.443	0.152	1.28780495426747e-111	NK	SPON2
1.86994000121724e-115	1.45866666831849	0.266	0.057	5.2291002194039e-111	NK	IQGAP2
1.38363888115435e-113	2.30591082811194	0.331	0.088	3.86920776726003e-109	NK	CCL3
6.55795495567354e-112	2.10719423638686	0.341	0.095	1.83386652380455e-107	NK	HOPX
2.93074873909937e-110	1.42663123922669	0.301	0.074	8.19554577401748e-106	NK	ACAP1
6.53431251649121e-110	0.774461146385578	0.999	0.945	1.8272551521116e-105	NK	TMSB4X
1.08069840873436e-103	1.52326576046768	0.287	0.072	3.02206503018476e-99	NK	GNG2
7.48191882369616e-103	1.12587514472793	0.213	0.041	2.09224377985839e-98	NK	RHOF
1.85832301631799e-98	1.14634925246955	0.263	0.063	5.19661448283164e-94	NK	PIM1
2.62376198256425e-93	1.06126457575034	0.231	0.051	7.33708800804267e-89	NK	ARHGAP30
3.34508560782841e-92	0.96807572388815	0.223	0.048	9.35419739373136e-88	NK	IKZF3
5.98849538174727e-91	1.44923253557502	0.26	0.064	1.67462284855181e-86	NK	CD2
5.60229040919395e-89	1.47698214954718	0.382	0.133	1.566624490027e-84	NK	MBP
4.23937928133604e-88	1.20492826238192	0.208	0.044	1.18550002223281e-83	NK	SLA
1.26765335694866e-87	1.46253082004911	0.299	0.087	3.54486584737123e-83	NK	UCP2
1.321806780204e-86	1.3563914413716	0.28	0.077	3.69630048016247e-82	NK	RIPOR2
4.88020772655206e-86	1.58036363214321	0.425	0.171	1.36470128865302e-81	NK	LIMD2
3.81750662302978e-83	1.24579245552314	0.251	0.066	1.06752755206405e-78	NK	PTPN4
2.99188897510727e-82	1.46277279000877	0.551	0.279	8.36651832998998e-78	NK	CTSC
4.97057588371141e-82	1.37073235452581	0.76	0.618	1.38997184012106e-77	NK	ARPC2
6.4665733997698e-81	1.41457462256006	0.686	0.453	1.80831258551163e-76	NK	EMP3
7.88853880296885e-81	1.27932291653816	0.278	0.079	2.20595099086221e-76	NK	TRBC2
8.79683217950913e-81	1.14815908701591	0.254	0.068	2.45994615067793e-76	NK	CD38
1.46402577115708e-80	1.18678836342913	0.325	0.101	4.09400166646366e-76	NK	FYB1
1.51399697096107e-79	1.90475482566108	0.335	0.116	4.23374112959553e-75	NK	DUSP2
1.63377341525376e-79	1.45284730816503	0.365	0.136	4.56868397841561e-75	NK	FAM49B
4.9501607611744e-79	1.12710012816271	0.254	0.068	1.38426295525481e-74	NK	APBB1IP
4.65147558494654e-78	1.04803477060213	0.831	0.735	1.30073863257445e-73	NK	CFL1
9.52687164043064e-78	1.11456998454327	0.464	0.195	2.66409438553003e-73	NK	CD37
5.71828918636512e-77	1.62097472907566	0.448	0.211	1.59906238807514e-72	NK	APOBEC3G
5.26702608040912e-76	1.22626962616222	0.246	0.066	1.47287117312561e-71	NK	CYTIP
1.28856948632432e-75	1.33718693418628	0.211	0.051	3.60335571155733e-71	NK	CD3E
5.63814914026676e-75	1.09719803902567	0.243	0.067	1.5766520255842e-70	NK	SLC9A3R1
2.14495372934078e-72	1.05791672968495	0.205	0.05	5.99814860872855e-68	NK	IKZF1
3.78047319009031e-72	1.33850711386138	0.359	0.137	1.05717152287685e-67	NK	GPSM3
1.43425871764106e-65	1.43516784506638	0.425	0.199	4.01076107801147e-61	NK	STK4
2.53056603247224e-63	0.974397941204905	0.262	0.082	7.07647485320537e-59	NK	ITGA4
4.74826512432668e-61	1.46115877584846	0.344	0.137	1.32780485936671e-56	NK	NR4A2
1.83635070100968e-60	0.838906900516565	0.843	0.618	5.13517110030348e-56	NK	S100A4
6.1375848580076e-60	1.34375818232575	0.6	0.405	1.71631422969325e-55	NK	ARHGDIB
6.99237601814933e-59	0.694864637392966	0.871	0.822	1.95534802971528e-54	NK	MYL12A
4.35725861612391e-56	1.38697237717325	0.575	0.369	1.21846379941289e-51	NK	ID2
4.84871637937652e-55	1.46038146664461	0.463	0.261	1.35589504832885e-50	NK	CCND3
8.01363674861269e-55	0.737579203489376	0.826	0.732	2.24093338038205e-50	NK	IFITM2
5.74027482056414e-52	1.15960908430255	0.208	0.065	1.60521045082256e-47	NK	AKNA
1.97162401111436e-47	1.10213348344524	0.377	0.178	5.5134493846802e-43	NK	LAPTM5
5.03549031510376e-46	1.11562774343695	0.272	0.109	1.40812451171562e-41	NK	ICAM3
1.18133791177966e-45	1.01850840427669	0.281	0.115	3.30349333650064e-41	NK	HCLS1
8.52076905349675e-45	0.895852381179372	0.746	0.661	2.38274785811983e-40	NK	CLIC1
4.49175701825817e-44	1.09575187710456	0.377	0.189	1.25607493258571e-39	NK	VAMP8
8.79639170580077e-43	1.46763650333546	0.488	0.327	2.45982297661013e-38	NK	ABHD17A
1.00915006468267e-42	1.35691438232895	0.398	0.223	2.82198724087861e-38	NK	CDC42SE1
9.25760819182291e-41	1.65833749522089	0.222	0.085	2.58879755476136e-36	NK	CD3D
4.40728630697089e-40	1.08054294643093	0.305	0.14	1.23245354288134e-35	NK	STK17B
4.98596911011703e-39	0.751889549452537	0.883	0.879	1.39427640195313e-34	NK	ACTG1
1.84682339805068e-37	0.424327469389567	0.963	0.901	5.16445695030891e-33	NK	HLA-A
4.36684017328514e-37	0.607737650592812	0.895	0.851	1.22114318605746e-32	NK	CALM1
6.70840795376086e-37	1.04827831645347	0.217	0.085	1.87593920018969e-32	NK	FMNL1
1.67531071985271e-36	0.80578337830062	0.707	0.603	4.68483889699612e-32	NK	ARPC3
2.6325181598322e-35	0.926600164669851	0.208	0.081	7.36157378215476e-31	NK	FERMT3
2.01591683203515e-34	1.0562939334396	0.275	0.13	5.63730982910308e-30	NK	ADGRE5
3.32947202187314e-34	1.04631206297631	0.496	0.353	9.31053556196606e-30	NK	PLAAT4
7.98195989683761e-34	1.02082552998013	0.31	0.159	2.23207526555167e-29	NK	STK17A
1.5984449558284e-33	1.05215627157531	0.332	0.183	4.46989147447855e-29	NK	CHST12
2.97259481058585e-33	1.13423657065686	0.34	0.189	8.31256412832227e-29	NK	TGFB1
6.59767982490703e-33	1.14323518549667	0.325	0.177	1.844975186237e-28	NK	PPP1R18
1.87504189238352e-30	0.966979093640892	0.488	0.337	5.24336714786126e-26	NK	GMFG
7.81410027972372e-30	1.03242538583544	0.222	0.1	2.18513500222194e-25	NK	ABI3
1.62111387496486e-29	1.24818512524636	0.373	0.237	4.53328283995175e-25	NK	ARPC5L
7.08689693023826e-29	1.19012321735208	0.44	0.314	1.98177985757183e-24	NK	PPP1CA
7.53549232056523e-29	1.23814437920944	0.32	0.178	2.10722507252286e-24	NK	REL
1.86630941540216e-28	0.539255452733072	0.924	0.908	5.21894764923061e-24	NK	EIF1
2.4410371855129e-28	0.904642784147728	0.253	0.124	6.82611638556827e-24	NK	CSK
3.40718449302585e-28	0.803947239757257	0.207	0.089	9.5278507162975e-24	NK	RAB11FIP1
1.31624998393525e-27	1.2993080959499	0.338	0.206	3.68076145507654e-23	NK	XBP1
1.93282077665426e-27	0.30632507682081	1	0.987	5.40494001983597e-23	NK	MALAT1
2.07806863253178e-27	0.986873867872523	0.277	0.144	5.81111112401187e-23	NK	CCND2
3.75761194314799e-27	1.01260032098996	0.216	0.099	1.0507786037819e-22	NK	PIP4K2A
1.22765124610865e-26	1.07415682039429	0.54	0.462	3.43300394461822e-22	NK	RAP1B
3.85030034531142e-26	1.0428124730169	0.466	0.371	1.07669798856289e-21	NK	TLE5
6.43578250843986e-26	0.755649278264061	0.296	0.164	1.79970222066012e-21	NK	SEPTIN6
1.72965616090508e-25	0.916730833288672	0.277	0.147	4.83681048835497e-21	NK	FAM107B
1.88858912476986e-25	0.333354155419017	0.982	0.896	5.28125062850643e-21	NK	HLA-B
5.49074731900103e-25	1.11161116011382	0.358	0.226	1.53543258028545e-20	NK	LITAF
6.49771671044038e-25	1.26528359546431	0.331	0.207	1.81702150090755e-20	NK	PPP2R5C
8.71825155112124e-25	0.858809426400233	0.208	0.098	2.43797186375554e-20	NK	TPST2
1.75015703017807e-24	0.906187191300453	0.284	0.157	4.89413911918996e-20	NK	ADGRG1
3.13853816412722e-24	1.06579817797552	0.299	0.172	8.77660812216535e-20	NK	ATM
3.18039893844846e-24	0.865045975709505	0.219	0.106	8.89366759147728e-20	NK	GNPTAB
5.08701646722791e-24	0.356371065852299	0.979	0.929	1.42253328489561e-19	NK	PTMA
5.48641748504478e-24	0.92345731723383	0.205	0.095	1.53422178551792e-19	NK	C1orf162
9.81566643974229e-24	0.712966314063486	0.21	0.098	2.74485296320953e-19	NK	DOCK8
1.52489048945944e-23	0.893644147072812	0.223	0.112	4.26420376472438e-19	NK	RGS19
4.44082387187379e-23	0.802658842242144	0.237	0.122	1.24183198753079e-18	NK	APOBEC3C
5.81747759366126e-22	0.849398475874811	0.377	0.239	1.62679943429143e-17	NK	LSP1
7.66977410488384e-22	0.915923629989908	0.241	0.129	2.14477563068972e-17	NK	CDKN2D
1.15480627315547e-21	0.751403129402472	0.216	0.11	3.22930026225196e-17	NK	AC027290.2
9.08389291572347e-21	0.971044716653538	0.238	0.131	2.54021981495291e-16	NK	APMAP
1.05460917071479e-20	0.499885686972382	0.811	0.807	2.94910908498684e-16	NK	DDX5
2.64419114975086e-20	1.00138227263883	0.527	0.452	7.39421613116329e-16	NK	JAK1
1.36329709465932e-19	1.07941141212613	0.286	0.179	3.81232399550533e-15	NK	PAXX
1.67210932264098e-19	0.407682781390014	0.843	0.843	4.67588650983324e-15	NK	UBA52
1.94795005920717e-19	0.922476872656916	0.473	0.379	5.44724754556692e-15	NK	MSN
2.32335274457075e-19	0.899477905831416	0.287	0.178	6.49702361491763e-15	NK	ABRACL
2.88647292757483e-19	0.450243216443954	0.795	0.807	8.07173289467026e-15	NK	HSP90AA1
7.58075268786345e-19	0.907922190199966	0.531	0.454	2.11988168163414e-14	NK	YWHAZ
9.27708964043727e-19	0.814181154263506	0.237	0.129	2.59424534705188e-14	NK	TSTD1
1.00254782522057e-18	0.502808395261775	0.832	0.793	2.80352473844679e-14	NK	UBB
1.03145353735967e-18	1.19304521963082	0.214	0.116	2.88435667187258e-14	NK	CEMIP2
1.39698451510998e-18	0.960320593892437	0.401	0.301	3.90652749805354e-14	NK	CIB1
5.42385109071952e-18	0.31371660232541	0.626	0.543	1.51672571900881e-13	NK	TPM3
5.91051045832911e-18	0.885856796113115	0.243	0.14	1.65281514456715e-13	NK	SUN2
5.95312992531983e-18	0.362890139480046	0.894	0.895	1.66473325231644e-13	NK	H3F3B
1.38042984229671e-17	0.608029238478465	0.588	0.469	3.86023401099853e-13	NK	ISG20
1.89637878215456e-17	0.504091512893681	0.757	0.737	5.30303362641702e-13	NK	HNRNPA2B1
2.16914686552222e-17	0.746013735698791	0.605	0.553	6.06580229474633e-13	NK	TMA7
2.64873053097092e-17	0.676886519034148	0.219	0.12	7.40691005680707e-13	NK	CLEC2D
3.57975787813439e-17	0.88474011052219	0.404	0.312	1.0010434930415e-12	NK	ARPC4
3.66061861968356e-17	0.420691062608036	0.847	0.835	1.02365539080831e-12	NK	SERF2
2.01204237746762e-16	1.11546520549769	0.539	0.503	5.62647530435045e-12	NK	IL32
2.18005026840042e-16	0.661126129622249	0.22	0.123	6.09629257055494e-12	NK	TNFAIP8
2.81742149741404e-16	0.880354101088682	0.314	0.218	7.87863747536863e-12	NK	OSTF1
3.6395274716595e-16	0.823973977791815	0.228	0.133	1.01775746217486e-11	NK	DIAPH1
5.06553050783273e-16	0.931665346687459	0.251	0.158	1.41652495121034e-11	NK	HMOX2
7.25848459758815e-16	0.898473313834899	0.254	0.159	2.02976263286955e-11	NK	RORA
8.88785573041014e-16	0.259238087841415	0.921	0.887	2.48539997645189e-11	NK	HLA-C
1.75166017082743e-15	0.650486295151162	0.602	0.54	4.89834250170182e-11	NK	PSME2
2.02383188373411e-15	0.699124788892704	0.472	0.39	5.65944347967406e-11	NK	ARPC1B
7.26647002831352e-15	0.854971678405912	0.451	0.379	2.03199567871759e-10	NK	ACTR3
1.02977512667896e-14	0.818413512292454	0.229	0.14	2.87966316424504e-10	NK	RAB8B
2.85739970024418e-14	0.871084845066245	0.296	0.201	7.99043252176283e-10	NK	EZR
8.86170411648888e-14	0.618798199709062	0.644	0.61	2.47808693913495e-09	NK	HSPA8
1.85111660884602e-13	0.76030537455448	0.243	0.155	5.176462484977e-09	NK	FNBP1
1.96729593501086e-13	0.766734501547117	0.231	0.145	5.50134635266438e-09	NK	DGKZ
2.62316707995956e-13	0.622521230558074	0.6	0.572	7.33542442239891e-09	NK	HNRNPA1
3.09997859781254e-13	0.630042581915165	0.641	0.609	8.66878015092297e-09	NK	CDC42
3.43130510651664e-13	0.690382022729937	0.431	0.348	9.59530159986313e-09	NK	FXYD5
3.95695730414093e-13	0.695172772442304	0.28	0.193	1.10652354052997e-08	NK	JPT1
6.16035319572984e-13	0.701550851412723	0.244	0.155	1.72268116765389e-08	NK	PRKCH
6.90034950628569e-13	0.77005453716782	0.208	0.127	1.92961373593773e-08	NK	LYAR
7.11546935311428e-13	0.668079483841624	0.469	0.394	1.98976984990488e-08	NK	CLEC2B
2.26035416653166e-12	0.528584041293677	0.696	0.653	6.32085439128915e-08	NK	EEF1B2
2.26796654468345e-12	0.777667551888237	0.545	0.507	6.3421416455528e-08	NK	NCL
3.36504243642688e-12	1.63918508988115	0.287	0.214	9.41000466922413e-08	NK	CREM
3.74456040823449e-12	0.722148016986668	0.277	0.19	1.04712887255869e-07	NK	GLIPR2
4.61341135076657e-12	0.852148908976284	0.455	0.404	1.29009435012836e-07	NK	CAP1
8.29671646276916e-12	0.378816992233012	0.772	0.786	2.32009379164877e-07	NK	ATP5F1E
1.00109501082206e-11	0.502987702331273	0.772	0.735	2.79946208826282e-07	NK	BTG1
1.573903368709e-11	0.770046244052899	0.238	0.159	4.40126338025785e-07	NK	CDK2AP2
2.11035688581626e-11	0.86794747159526	0.243	0.164	5.90140199549658e-07	NK	TES
2.23325086044912e-11	1.1066342632912	0.223	0.148	6.24506270615991e-07	NK	METRNL
2.60110058197012e-11	0.786202472191758	0.232	0.155	7.27371766742124e-07	NK	CDC42SE2
7.6308894008281e-11	0.725712048561995	0.545	0.495	2.13390191204757e-06	NK	H2AFZ
1.76637004919804e-10	0.623540132373749	0.204	0.13	4.93947720557739e-06	NK	PTGER4
1.95711804002405e-10	0.583101961072696	0.241	0.16	5.47288488712324e-06	NK	LTB
2.63714246489355e-10	0.393048482879105	0.65	0.594	7.37450518882832e-06	NK	PSMB9
2.75528987244741e-10	0.751824259598409	0.299	0.227	7.70489259931193e-06	NK	CELF2
3.81485155366648e-10	0.568548832544987	0.522	0.474	1.06678508846729e-05	NK	DRAP1
6.68471587005779e-10	0.814060071795667	0.439	0.385	1.86931394590296e-05	NK	APRT
1.00363871370302e-09	0.625098511838619	0.581	0.583	2.80657529899913e-05	NK	FUS
1.45051361109292e-09	0.725313925112727	0.249	0.178	4.05621626206025e-05	NK	WIPF1
2.80095934354286e-09	0.849851063775841	0.419	0.38	7.83260270828326e-05	NK	CD47
7.78770680095127e-09	0.323849335918757	0.813	0.772	0.000217775432981801	NK	JUNB
8.86785125482085e-09	0.53957954764951	0.59	0.565	0.00024798059248981	NK	SUB1
1.15741690309604e-08	0.738702993233973	0.394	0.343	0.000323660062781777	NK	BZW1
1.79999727899525e-08	0.635265027402834	0.329	0.274	0.000503351239098231	NK	AC020916.1
1.88011655314043e-08	0.598965265558553	0.397	0.324	0.00052575579292019	NK	ZEB2
2.15087638397566e-08	0.29693029842657	0.792	0.736	0.000601471072014954	NK	IER2
2.44483462160291e-08	0.850105684621263	0.243	0.182	0.000683673553585038	NK	AKR1C3
2.8433807911089e-08	0.463467624610986	0.618	0.629	0.000795123004425692	NK	PSME1
2.92086276087245e-08	0.316302935005085	0.804	0.788	0.000816790062450371	NK	JUND
5.37187575979474e-08	0.480456079437183	0.594	0.571	0.001502191337469	NK	ATP5MG
8.62257516351228e-08	0.664945614811624	0.251	0.191	0.00241121691872457	NK	C1orf56
1.69801300175017e-07	0.622352857713967	0.522	0.514	0.00474832355809416	NK	HNRNPDL
2.28570008669559e-07	0.658501064787021	0.373	0.327	0.00639173172243554	NK	CARD16
2.60627587949881e-07	0.887797242453335	0.25	0.195	0.00728818986943047	NK	IDI1
2.7146988551177e-07	0.654099632881603	0.358	0.318	0.00759138387845113	NK	GTF3A
4.22257189449825e-07	0.642407121697197	0.469	0.442	0.0118080000457749	NK	HMGN1
4.51159760891769e-07	0.592549196566543	0.457	0.431	0.0126162315535774	NK	ENO1
6.70070219163376e-07	0.4917394854021	0.569	0.553	0.0187378436086846	NK	RNF213
6.96824368594157e-07	0.482574207487117	0.606	0.588	0.019485996643367	NK	SSR4
6.99668643237261e-07	0.767646871552243	0.286	0.235	0.0195655339394868	NK	ARF6
1.06160031623917e-06	0.674513279917017	0.491	0.479	0.0296865912433122	NK	EIF3G
1.10337144080369e-06	0.286069283467311	0.698	0.656	0.0308546789706343	NK	KLF2
1.12846233898784e-06	0.604059619263937	0.319	0.27	0.0315563208474561	NK	CCDC107
1.24668619063833e-06	0.695826010035106	0.241	0.19	0.0348623326350103	NK	CISD3
1.55294633931044e-06	0.578314734379933	0.548	0.525	0.0434265914324771	NK	IRF1
0	3.9675282059197	0.697	0.122	0	Bcell	IGHM
0	3.87389103499925	0.805	0.083	0	Bcell	CD79A
0	3.80397846128685	0.734	0.071	0	Bcell	MS4A1
0	2.66126062734663	0.414	0.019	0	Bcell	IGHD
0	2.53114778543707	0.524	0.054	0	Bcell	VPREB3
0	2.48231969882912	0.529	0.035	0	Bcell	BANK1
0	2.01257477202786	0.401	0.03	0	Bcell	BCL11A
0	1.74044263973685	0.311	0.017	0	Bcell	CD24
0	1.70307762460477	0.341	0.02	0	Bcell	GAPT
0	1.49967407840466	0.271	0.01	0	Bcell	FCRLA
5.9027077996544e-305	1.76392385033455	0.313	0.021	1.65063320909536e-300	Bcell	SPIB
5.37553127489824e-303	1.41505230296171	0.268	0.015	1.50321356571254e-298	Bcell	CD22
4.64108966050005e-298	1.69452034440052	0.313	0.021	1.29783431266223e-293	Bcell	TNFRSF13C
1.39869750571572e-297	3.27236886716733	0.817	0.192	3.91131770498344e-293	Bcell	CD37
1.50061964234203e-249	2.86809695393153	0.722	0.157	4.19633276784526e-245	Bcell	CD69
2.29979663901819e-240	1.47809059390937	0.256	0.017	6.43115132135047e-236	Bcell	ADAM28
2.43491544657825e-236	3.03709711340887	0.692	0.154	6.80899755481142e-232	Bcell	LTB
1.01803951352374e-235	2.80737922754899	0.749	0.183	2.84684569561779e-231	Bcell	CD52
2.68867841086499e-231	1.68166177965005	0.341	0.033	7.51862030814285e-227	Bcell	FCMR
2.86185401729321e-216	2.39829454162243	0.333	0.035	8.00288857395874e-212	Bcell	TCL1A
6.92799528056459e-214	1.68002738933376	0.388	0.047	1.93734460025708e-209	Bcell	IKZF3
2.6246334087784e-208	1.1805240859516	0.208	0.013	7.33952486430791e-204	Bcell	PAX5
1.04857280191355e-206	1.22279908163401	0.231	0.016	2.93222898327106e-202	Bcell	BLNK
1.78021384271575e-204	2.12133848850002	0.712	0.18	4.97818998977033e-200	Bcell	CD48
1.85941915514117e-191	2.10361780670364	0.454	0.074	5.19967972543675e-187	Bcell	POU2F2
3.00362964043224e-191	2.62922024732886	0.637	0.158	8.3993499265047e-187	Bcell	CD79B
3.59584222071338e-172	2.67906759814751	0.704	0.219	1.00554131860029e-167	Bcell	CXCR4
5.415380952735e-171	1.80891618484036	0.398	0.062	1.51435712962281e-166	Bcell	NAPSB
2.88807108036268e-170	2.08905249042119	0.995	0.64	8.07620196912621e-166	Bcell	HLA-DRA
9.24512379735815e-169	1.38943631346018	0.266	0.027	2.58530641869323e-164	Bcell	CD72
4.63637473813575e-166	1.68099532796217	0.371	0.055	1.29651583177228e-161	Bcell	RHOH
5.90190672324725e-150	1.65194049184155	0.421	0.077	1.65040919608886e-145	Bcell	RIPOR2
1.47611998889364e-142	1.92206959065634	0.744	0.272	4.12782193694218e-138	Bcell	HLA-DQA1
2.54712938569293e-141	1.88836912512926	0.446	0.092	7.12279261415172e-137	Bcell	RALGPS2
6.14181665330602e-138	1.6535889446926	0.318	0.048	1.7174976089305e-133	Bcell	EAF2
1.87413081188178e-137	1.62341383898869	0.997	0.734	5.2408194023462e-133	Bcell	CD74
7.02430678742175e-136	1.88168382792147	0.574	0.155	1.96427715003462e-131	Bcell	CORO1A
2.69873359272686e-134	1.1623073550497	0.221	0.023	7.54673861870138e-130	Bcell	HLA-DOB
2.94673239652971e-134	1.56890986299629	0.341	0.056	8.24024247365568e-130	Bcell	LY86
6.99851688554507e-134	1.61950606384235	0.639	0.182	1.95706526187382e-129	Bcell	PTPRC
7.90051753021352e-131	1.78882298749092	0.484	0.116	2.20930072214891e-126	Bcell	BASP1
5.96665590070908e-130	1.10304507884495	0.218	0.024	1.66851565607429e-125	Bcell	BTK
2.31216803453407e-126	2.1761633618575	0.481	0.118	6.46574669177108e-122	Bcell	CD83
1.49998236828462e-125	1.8254249705504	0.484	0.118	4.19455069467112e-121	Bcell	RAC2
4.61586485593242e-125	1.94186578713912	0.887	0.534	1.29078044831294e-120	Bcell	HLA-DPB1
1.20559162511897e-123	1.91774469443101	0.454	0.107	3.3713164204827e-119	Bcell	HLA-DQA2
1.50894753593087e-123	1.93120457478656	0.566	0.172	4.21962088947709e-119	Bcell	LIMD2
2.88569540606033e-122	1.71828469259748	0.376	0.073	8.0695586335071e-118	Bcell	SELL
1.73562291713498e-115	1.34683440309674	0.246	0.033	4.85349592547625e-111	Bcell	AC004687.1
2.69548365726043e-115	1.91794511579352	0.569	0.177	7.53765049916306e-111	Bcell	LAPTM5
5.12818973250257e-113	1.0305174222907	0.216	0.026	1.43404697679702e-108	Bcell	P2RY10
8.95991481672909e-113	1.44070409976287	0.363	0.073	2.50555057935012e-108	Bcell	EVI2B
1.98184544124456e-112	1.29126223192668	0.283	0.045	5.54203259189629e-108	Bcell	PRKCB
1.68595245748129e-111	1.31284031130529	0.221	0.028	4.71459745210067e-107	Bcell	CCR7
2.42584755718481e-111	1.26651093428729	0.281	0.045	6.78364010891161e-107	Bcell	SP140
4.36349218484202e-111	1.37921969094166	0.293	0.049	1.22020695456922e-106	Bcell	MARCH1
5.85450131179738e-106	1.73564000088071	0.451	0.119	1.63715274683102e-101	Bcell	CD53
2.65586803726133e-104	1.98847523762003	0.674	0.293	7.42686937939757e-100	Bcell	HLA-DQB1
4.84428197944516e-101	1.44011347828148	0.91	0.563	1.35465501273204e-96	Bcell	HLA-DPA1
1.15882614115187e-100	3.00126337965508	0.794	0.447	3.2405414211171e-96	Bcell	IGKC
2.29767449864383e-98	1.02770807693382	0.208	0.028	6.42521696800762e-94	Bcell	STAP1
5.25662250071011e-98	1.36140699716845	0.306	0.059	1.46996191609857e-93	Bcell	HVCN1
7.66409432930956e-98	0.955279810939012	0.213	0.029	2.14318733824813e-93	Bcell	FCGR2B
2.77412950262217e-93	1.520655202897	0.431	0.12	7.75757574113263e-89	Bcell	TNFAIP8
6.87207395951819e-93	1.17039094431727	0.228	0.035	1.92170676203967e-88	Bcell	MZB1
1.46689720348556e-92	1.78263862882284	0.424	0.117	4.10203133982701e-88	Bcell	CLEC2D
2.83977678131661e-89	1.58823513235439	0.486	0.159	7.94115179127376e-85	Bcell	HLA-DMB
1.06672179377327e-88	1.4223749306832	0.915	0.733	2.98298082410756e-84	Bcell	BTG1
2.751521427567e-82	1.42141051503928	0.799	0.505	7.69435452004836e-78	Bcell	CYBA
7.45818545789754e-81	1.45112831794976	0.456	0.144	2.08560698144647e-76	Bcell	PLAC8
1.12359525593502e-80	1.22818175771157	0.243	0.045	3.14202177369669e-76	Bcell	LINC02397
8.88481987832487e-80	1.30674063159906	0.323	0.076	2.48455103077477e-75	Bcell	ACAP1
2.87915842340762e-78	1.36202697665969	0.328	0.081	8.05127861521706e-74	Bcell	PTPN6
1.78289775459904e-75	1.1196222230754	0.226	0.041	4.98569528096075e-71	Bcell	DAPP1
1.26118156491885e-74	1.13781197202014	0.301	0.07	3.52676812813906e-70	Bcell	APBB1IP
3.94993814585164e-73	1.25174578239497	0.353	0.097	1.10456070310595e-68	Bcell	DOCK8
2.5549434519509e-70	1.3691690970582	0.499	0.189	7.14464386903548e-66	Bcell	RNASET2
1.8019388578021e-69	1.08256054495718	0.203	0.036	5.0389418219578e-65	Bcell	LAT2
1.09006310043805e-66	1.28829104271773	0.797	0.467	3.04825245406497e-62	Bcell	ISG20
6.32121944278005e-66	1.31040948689363	0.414	0.14	1.76766580497901e-61	Bcell	STK17B
1.68094447146837e-65	0.579454169781727	1	0.988	4.70059312001416e-61	Bcell	MALAT1
2.05787020258371e-65	1.18954642593005	0.238	0.051	5.75462823450509e-61	Bcell	NFKBID
8.04963021062327e-64	1.5352910580524	0.429	0.159	2.25099859209869e-59	Bcell	STK17A
2.60338901475976e-62	1.43793069132073	0.486	0.201	7.28011704087419e-58	Bcell	STK4
5.45153484226261e-62	0.817999770924237	0.995	0.918	1.52446720329032e-57	Bcell	FAU
6.06582060130614e-61	1.52597188921726	0.286	0.076	1.69624607294925e-56	Bcell	PHACTR1
4.10055446285719e-60	0.653640664735943	0.997	0.929	1.14667904999339e-55	Bcell	PTMA
5.26262519177849e-59	1.20334518351221	0.268	0.068	1.47164050862894e-54	Bcell	CYTIP
1.75167643090953e-58	1.33891929865168	0.406	0.147	4.89838797139541e-54	Bcell	FAM107B
4.04639706311913e-58	1.3896838286101	0.391	0.139	1.13153447473063e-53	Bcell	GPSM3
6.46450960789561e-58	1.05183989042735	0.228	0.051	1.80773546675193e-53	Bcell	IKZF1
8.73094729985806e-58	2.62073958411729	0.576	0.305	2.44152210293231e-53	Bcell	IGLC2
1.54715791793899e-55	1.05847866390671	0.231	0.054	4.3264724017246e-51	Bcell	TBC1D10C
1.31238284396283e-53	1.1843159400625	0.702	0.467	3.66994738485767e-49	Bcell	SP110
1.33154889076893e-53	1.4161011738768	0.411	0.164	3.72354331814624e-49	Bcell	SEPTIN6
2.4039412717163e-53	0.738266672476102	0.92	0.573	6.72238137222746e-49	Bcell	HLA-DRB1
1.2514340439996e-52	1.08701744506522	0.241	0.061	3.49951016064049e-48	Bcell	HSH2D
2.11918930998759e-52	1.00315400798233	0.241	0.06	5.92610098644929e-48	Bcell	TRAF3IP3
8.40760635107579e-52	1.04045134416731	0.361	0.12	2.35110304001483e-47	Bcell	LCP1
6.66617294084025e-51	0.962012743892573	0.301	0.089	1.86412860117657e-46	Bcell	ALOX5AP
9.14678220483324e-51	1.15099824810029	0.286	0.084	2.55780617575957e-46	Bcell	ITGA4
1.0400334210918e-50	1.34347459846703	0.456	0.199	2.90834945874111e-46	Bcell	EZR
1.47874873633404e-50	1.18329901722581	0.241	0.063	4.13517296628451e-46	Bcell	TAGAP
1.32546941545132e-49	1.19753610074767	0.589	0.321	3.70654267336808e-45	Bcell	HLA-DMA
1.04921259979863e-48	1.47035334322997	0.414	0.176	2.9340181140769e-44	Bcell	BIRC3
3.24926732418495e-47	1.35970571074945	0.541	0.309	9.0862511453508e-43	Bcell	PPM1K
2.11417220335873e-45	1.49653339557778	0.581	0.351	5.91207114947236e-41	Bcell	SLC2A3
1.85038775183185e-43	0.968387700284364	0.767	0.603	5.17442430922258e-39	Bcell	ARPC3
4.11784082217066e-41	0.70892223476035	0.935	0.805	1.1515130075118e-36	Bcell	DDX5
1.29402201807189e-40	0.77532448164074	0.93	0.771	3.61860317133624e-36	Bcell	JUNB
3.64823872382467e-40	0.599979140382202	0.997	0.96	1.02019347673033e-35	Bcell	EEF1A1
2.70639294434072e-39	1.27790691626292	0.484	0.271	7.56815722955438e-35	Bcell	SNX2
4.19032972383427e-39	1.34815563746814	0.393	0.178	1.17178380397302e-34	Bcell	REL
4.15936777027821e-38	0.842296368705912	0.253	0.079	1.1631256032806e-33	Bcell	CYBB
2.95433499454205e-37	1.04619210622048	0.306	0.116	8.26150237873739e-33	Bcell	HCLS1
8.73157890965987e-37	0.980962145465588	0.316	0.125	2.44169872629729e-32	Bcell	CSK
1.50406248454767e-36	1.01915862371835	0.303	0.115	4.20596033178909e-32	Bcell	LYN
2.26909707600484e-36	0.971184469276952	0.213	0.063	6.34530306333994e-32	Bcell	IRF8
3.96405645023104e-36	0.903283856961	0.687	0.521	1.10850874574261e-31	Bcell	PABPC1
2.30147510570499e-35	0.948244496768241	0.624	0.422	6.43584498559342e-31	Bcell	TSC22D3
2.43020425434553e-34	0.717679222922547	0.932	0.842	6.79582317685184e-30	Bcell	UBA52
2.70897542367296e-34	1.04977046808578	0.288	0.112	7.57537887475906e-30	Bcell	RGS19
1.95173068624934e-33	1.05779689846495	0.216	0.069	5.45781969102766e-29	Bcell	QRSL1
3.61371188753593e-33	0.911918708543682	0.246	0.084	1.01053839223055e-28	Bcell	IL2RG
6.66121357286644e-33	0.65775187798785	0.907	0.787	1.86274176351637e-28	Bcell	JUND
8.3891113736575e-32	0.992582105752188	0.283	0.111	2.34593110452958e-27	Bcell	SMAP2
1.46071097509583e-31	1.30258116601969	0.366	0.182	4.08473217075797e-27	Bcell	STX7
2.29504548240297e-31	1.10666193139956	0.559	0.372	6.41786518699166e-27	Bcell	BTG2
2.78759922925083e-31	1.18367149330184	0.296	0.119	7.79524248467701e-27	Bcell	DUSP2
3.26788075341731e-31	1.1434424586182	0.409	0.212	9.13830173885617e-27	Bcell	CD55
1.72304257979159e-29	2.52140171883098	0.298	0.132	4.81831627012919e-25	Bcell	IGLC3
2.23171025918255e-29	0.90272983310404	0.594	0.44	6.24075456877808e-25	Bcell	HMGN1
2.70914512085008e-29	0.979207617947882	0.273	0.111	7.57585341594515e-25	Bcell	FCHSD2
1.62624829774751e-28	0.914915543767536	0.381	0.191	4.54764073982113e-24	Bcell	VAMP8
3.61298592175549e-28	1.07168752582196	0.216	0.077	1.0103353831597e-23	Bcell	CYB561A3
4.36912699783167e-28	1.07455766717392	0.564	0.413	1.22178267367365e-23	Bcell	ERP29
4.46165494140031e-28	0.899210337329013	0.241	0.09	1.24765718781318e-23	Bcell	UCP2
5.82756217632463e-28	0.994207942073271	0.233	0.088	1.62961948698742e-23	Bcell	SLC38A1
1.01616994581449e-27	0.878865534559019	0.591	0.408	2.84161763647564e-23	Bcell	ARHGDIB
4.03784282796876e-27	1.0900276801244	0.429	0.252	1.12914236841318e-22	Bcell	RESF1
1.75880239560456e-26	0.902891526110532	0.356	0.178	4.91831501906859e-22	Bcell	EVL
1.92090935408763e-26	0.979629190477372	0.243	0.096	5.37163091777064e-22	Bcell	C1orf162
2.6144987498639e-26	1.03188078650903	0.256	0.106	7.3111843041194e-22	Bcell	RASGEF1B
6.96238166056543e-26	0.857401477418143	0.634	0.494	1.94696040756052e-21	Bcell	EPSTI1
1.06457928724503e-25	0.75981339133449	0.694	0.581	2.97698951885199e-21	Bcell	FUS
1.98425871363782e-25	0.983613482263717	0.303	0.14	5.54878106681679e-21	Bcell	NR4A2
7.24558716369296e-25	1.03550886371301	0.378	0.21	2.0261559944551e-20	Bcell	PLEKHO1
1.72157297812057e-24	1.20992726039372	0.201	0.073	4.81420667601636e-20	Bcell	GPR183
1.94362332775495e-24	0.648472604206397	0.812	0.736	5.43514827373394e-20	Bcell	HNRNPA2B1
2.8021323951626e-24	0.813968373542405	0.759	0.653	7.8358830298327e-20	Bcell	EEF1B2
3.82184773070884e-24	0.635572410862199	0.727	0.596	1.06874149941542e-19	Bcell	NPM1
4.81061372109068e-24	0.78891465804654	0.687	0.557	1.3452400209658e-19	Bcell	ZFAS1
5.87260762427837e-24	0.862921069269459	0.388	0.213	1.6422159960532e-19	Bcell	COTL1
6.57868290766228e-24	1.01117598347939	0.253	0.11	1.83966288829868e-19	Bcell	AC027290.2
1.33557722105348e-23	0.965049602932369	0.246	0.104	3.73480814095396e-19	Bcell	CAPG
1.88691328086455e-23	0.944887238982054	0.406	0.23	5.27656429860964e-19	Bcell	HLA-DRB6
1.3666133201123e-22	0.643917164224631	0.787	0.637	3.82159748836204e-18	Bcell	SAT1
1.39376287022046e-22	0.851833769039742	0.604	0.487	3.89751849028449e-18	Bcell	RSRP1
1.99227387694784e-22	1.03279890697523	0.474	0.337	5.57119466949695e-18	Bcell	SMIM14
5.09565752066811e-22	0.961824769359181	0.551	0.417	1.42494966907963e-17	Bcell	SAMD9L
6.72013642831795e-22	1.00805379648442	0.506	0.373	1.87921895081483e-17	Bcell	GAS5
8.73412168116989e-22	0.977097494786717	0.509	0.386	2.44240978692235e-17	Bcell	SNHG6
2.39949350945392e-21	0.870036070584214	0.218	0.091	6.70994364983694e-17	Bcell	CNTRL
2.72601883100762e-21	0.623729401851991	0.739	0.597	7.62303905902971e-17	Bcell	PARP14
8.70048650312818e-21	0.577313716031564	0.82	0.707	2.43300404573476e-16	Bcell	OAZ1
9.04111582761953e-21	0.804704981525654	0.526	0.387	2.52825763003553e-16	Bcell	MYCBP2
1.2234207802267e-20	0.962237360774796	0.376	0.228	3.42117386982595e-16	Bcell	CD40
1.32406642965388e-20	0.787309019879279	0.571	0.454	3.7026193638841e-16	Bcell	YWHAZ
2.61682783324063e-20	0.869430813314125	0.216	0.09	7.3176973528741e-16	Bcell	RAB11FIP1
3.44065880637642e-20	0.32986343579001	1	0.946	9.62145828615102e-16	Bcell	TMSB4X
1.35890050142241e-19	0.460979779282686	0.654	0.544	3.80002936217764e-15	Bcell	TPM3
1.41591803223844e-19	0.882175683569188	0.612	0.507	3.95947318535157e-15	Bcell	NCL
1.97360985276459e-19	0.937294460186769	0.266	0.13	5.5190025922709e-15	Bcell	TSTD1
3.42119538315469e-19	0.932122277582926	0.464	0.331	9.56703076945378e-15	Bcell	TAF1D
5.75810116623393e-19	0.991225031682556	0.233	0.107	1.61019541012566e-14	Bcell	PDE4B
7.64361262699942e-19	0.850573824675349	0.519	0.399	2.13745983501412e-14	Bcell	FOXP1
1.45091924183784e-18	0.790352085553356	0.524	0.406	4.05735056787534e-14	Bcell	PNN
2.04352937282937e-18	0.897271913792436	0.504	0.386	5.71452553818004e-14	Bcell	SNHG5
2.65727631632008e-18	0.701997758219682	0.469	0.327	7.43080749095748e-14	Bcell	CTSS
8.87306358600211e-18	0.848530124890656	0.283	0.153	2.48126350118963e-13	Bcell	LYL1
1.1285534358458e-16	0.722665030842433	0.514	0.405	3.1558868279992e-12	Bcell	GPBP1
1.18918990043966e-16	0.835428411728584	0.243	0.121	3.32545063758946e-12	Bcell	RCSD1
5.07484751908041e-16	0.371080437622278	0.95	0.908	1.41913036023565e-11	Bcell	EIF1
1.33976735436638e-15	0.584512202868516	0.644	0.55	3.74652542975015e-11	Bcell	HNRNPU
1.45847743237205e-15	0.411234411902068	0.897	0.849	4.07848629188519e-11	Bcell	RACK1
1.74986304455885e-15	0.89445284498144	0.313	0.192	4.89331701780437e-11	Bcell	RNASEH2B
1.79770062863109e-15	0.498523319700634	0.769	0.657	5.02709003790398e-11	Bcell	XAF1
2.15309082944709e-15	0.526021928977615	0.652	0.568	6.02090319546585e-11	Bcell	RBM39
2.32262237773435e-15	0.765309277650537	0.531	0.424	6.49498121709634e-11	Bcell	SAMD9
2.53160447908093e-15	0.87132248235955	0.383	0.263	7.0793787653019e-11	Bcell	GRB2
2.77161328709479e-15	0.701339397270941	0.637	0.565	7.75053939603186e-11	Bcell	DDX3X
3.43292426288384e-15	0.571404307778639	0.689	0.61	9.59982940872836e-11	Bcell	PNRC1
5.09670173615193e-15	0.647856579816039	0.594	0.47	1.42524167349752e-10	Bcell	MEF2C
5.2344515130678e-15	0.727239432787586	0.223	0.112	1.46376202111428e-10	Bcell	CYSLTR1
1.08976877817438e-14	0.84305313371645	0.286	0.168	3.04742941128684e-10	Bcell	ZNF791
1.3934835908218e-14	0.670866936714485	0.223	0.112	3.89673751337407e-10	Bcell	ICAM3
1.45213143929053e-14	0.787906014435472	0.211	0.104	4.06074035683202e-10	Bcell	TRAF5
1.47641058569345e-14	0.442339500731532	0.762	0.674	4.12863456183317e-10	Bcell	PFN1
1.60673792712396e-14	0.624153402030209	0.634	0.547	4.49308193940943e-10	Bcell	SRSF7
1.85999999660732e-14	0.470917706062341	0.852	0.757	5.20130399051272e-10	Bcell	PFDN5
1.91216134497298e-14	0.398012468370482	0.852	0.769	5.34716798508245e-10	Bcell	HSP90AB1
2.32002412678591e-14	0.792651700600469	0.243	0.131	6.48771546814413e-10	Bcell	CDKN2D
3.08612389177157e-14	0.891143652097329	0.281	0.168	8.63003685095001e-10	Bcell	TMEM243
6.47437520456289e-14	0.55706493039331	0.614	0.541	1.81049428220397e-09	Bcell	EIF4A2
6.6555459789832e-14	0.837918230712875	0.398	0.292	1.86115687756286e-09	Bcell	MDM4
7.33038527455396e-14	0.665392568385306	0.539	0.45	2.04986893817627e-09	Bcell	TRIM22
8.26036595965545e-14	0.8935615922835	0.391	0.284	2.30992873695805e-09	Bcell	YPEL5
8.41498630478176e-14	0.503675850681376	0.767	0.719	2.35316677026917e-09	Bcell	EEF1D
1.69119079771451e-13	0.628451296385867	0.571	0.496	4.72924594672885e-09	Bcell	NOP53
1.78228518895854e-13	0.608274371298426	0.629	0.565	4.98398230240367e-09	Bcell	SUB1
1.85890784555936e-13	0.797279093380291	0.311	0.196	5.19824989932219e-09	Bcell	PARP1
2.88108331250228e-13	0.557167540734624	0.672	0.588	8.05666137508137e-09	Bcell	SP100
4.63822541675431e-13	0.923354817502684	0.301	0.19	1.29703335554118e-08	Bcell	SYNGR2
5.24351773880244e-13	0.679518388879151	0.208	0.106	1.46629730047871e-08	Bcell	TSPYL2
6.72764267311976e-13	0.882269185710547	0.278	0.169	1.88131799711121e-08	Bcell	PRDM2
6.88060867178779e-13	0.725253014837761	0.451	0.348	1.92409340897874e-08	Bcell	FXYD5
1.19839001248035e-12	0.429316124446949	0.591	0.457	3.35117783090005e-08	Bcell	EMP3
1.99982606428628e-12	0.601631390351159	0.629	0.572	5.59231360617017e-08	Bcell	HNRNPA1
2.03278831545642e-12	0.810109253663764	0.386	0.282	5.68448924534234e-08	Bcell	USP15
2.09964678548608e-12	0.84697596367881	0.464	0.373	5.87145227093327e-08	Bcell	SMCHD1
2.13860495547291e-12	0.519542834629823	0.411	0.287	5.98039489748446e-08	Bcell	LBH
2.66286647626704e-12	0.76036387875469	0.461	0.379	7.44643981423315e-08	Bcell	ACTR3
2.67587395380224e-12	0.882553165410976	0.396	0.304	7.48281392441257e-08	Bcell	TRIM38
3.85486480807671e-12	0.665089705387932	0.404	0.305	1.07797439493057e-07	Bcell	MOB1A
4.26966783126389e-12	0.731821539588492	0.291	0.18	1.19396991233463e-07	Bcell	KIAA0040
4.67927069852855e-12	0.736976606473674	0.383	0.28	1.30851125813652e-07	Bcell	ZNF292
6.2052063620225e-12	0.674682528082065	0.464	0.379	1.73522390707597e-07	Bcell	CD47
6.20625738962881e-12	0.549647915484919	0.607	0.544	1.7355178164358e-07	Bcell	ANKRD12
6.57009756175852e-12	0.586990449839551	0.581	0.513	1.83726208217015e-07	Bcell	HNRNPDL
1.04701158182814e-11	0.733811540761874	0.211	0.115	2.9278631874242e-07	Bcell	ARHGAP24
1.04947590945771e-11	0.418559908595832	0.677	0.582	2.93475443320753e-07	Bcell	SEPTIN7
1.23688240267928e-11	0.406389245574676	0.644	0.561	3.45881795085233e-07	Bcell	ARGLU1
2.79158036598938e-11	0.744654160371941	0.424	0.335	7.80637533545271e-07	Bcell	ELF1
3.11027980812177e-11	0.604542192197391	0.504	0.428	8.69758645543171e-07	Bcell	HNRNPD
3.2536826622964e-11	0.780684084356756	0.213	0.119	9.09859819684564e-07	Bcell	RASGRP2
3.29750160311608e-11	0.555749095774137	0.591	0.523	9.2211334829538e-07	Bcell	PRRC2C
4.63609649765316e-11	0.527143004750419	0.581	0.524	1.29643802460373e-06	Bcell	SRSF5
5.22805529383e-11	0.601918038021618	0.504	0.43	1.46197338236662e-06	Bcell	SCAF11
5.53338972688957e-11	0.719387280568735	0.238	0.14	1.5473571032274e-06	Bcell	FAM49B
5.64105021331111e-11	0.778837810976535	0.223	0.13	1.57746328165032e-06	Bcell	ZCCHC7
9.0415138951479e-11	0.703718065859367	0.479	0.413	2.52836894563916e-06	Bcell	BOD1L1
9.48529308743231e-11	0.697118491045967	0.293	0.195	2.65246735896957e-06	Bcell	IDI1
1.38847112332255e-10	0.857604233084818	0.446	0.381	3.88272064925917e-06	Bcell	SNHG8
1.41769790553338e-10	0.42069540581973	0.679	0.621	3.96445042303355e-06	Bcell	ARPC2
1.42391047210942e-10	0.318929111781023	0.684	0.585	3.98182324420679e-06	Bcell	SH3BGRL3
1.54251833155972e-10	0.794971479537875	0.268	0.172	4.3134982623736e-06	Bcell	CHD2
1.76393284015935e-10	0.676147071282707	0.343	0.243	4.93266179422162e-06	Bcell	SWAP70
1.8039675089695e-10	0.648687618239051	0.461	0.396	5.04461474208231e-06	Bcell	SELENOH
2.01753691963759e-10	0.39090755418531	0.855	0.735	5.64184024207457e-06	Bcell	IER2
2.42271279711786e-10	0.526913029187231	0.581	0.526	6.77487406586039e-06	Bcell	PNISR
2.63786045188513e-10	0.580352264734024	0.549	0.48	7.37651296765158e-06	Bcell	PPP1R15A
3.02685828397922e-10	0.719724931919334	0.366	0.274	8.46430650531949e-06	Bcell	SETX
3.82893129257432e-10	0.630623705098443	0.271	0.174	1.07072234665548e-05	Bcell	ATM
3.94975216740569e-10	0.355666706295559	0.882	0.805	1.10450869609333e-05	Bcell	HSP90AA1
4.30341999604741e-10	0.464942895739358	0.607	0.548	1.2034083676947e-05	Bcell	SET
7.56065768833742e-10	0.541993871141465	0.534	0.453	2.11426231596668e-05	Bcell	INTS6
8.88192810344509e-10	0.82305081376175	0.241	0.152	2.48374237484739e-05	Bcell	OFD1
9.46678113411756e-10	0.319541033309295	0.794	0.737	2.64729067634464e-05	Bcell	CFL1
1.84558575207598e-09	0.324763912102688	0.837	0.709	5.16099599710528e-05	Bcell	IFI44L
2.7038927540203e-09	0.617985089826969	0.451	0.381	7.56116569734238e-05	Bcell	LSM7
2.78232628599383e-09	0.65023462382062	0.476	0.415	7.78049722615314e-05	Bcell	IRF7
2.91361837338315e-09	0.424947789239329	0.584	0.494	8.14764241932863e-05	Bcell	MTATP6P1
3.27290080739816e-09	0.702955313137599	0.414	0.344	9.15233981780822e-05	Bcell	NT5C3A
3.66283414234499e-09	0.756010602671553	0.313	0.235	0.000102427493956535	Bcell	LYSMD2
4.02381363485648e-09	0.789315988419838	0.278	0.194	0.000112521924485127	Bcell	MBD4
4.7047794368881e-09	0.332501480200684	0.769	0.655	0.000131564452173139	Bcell	KLF2
6.32645442862336e-09	0.526783591732903	0.561	0.515	0.000176912971642024	Bcell	STAT1
1.05431003984373e-08	0.445871140111093	0.622	0.582	0.0002948272595419	Bcell	EIF2AK2
1.23883026247542e-08	0.284350453402119	0.912	0.859	0.000346426494598626	Bcell	NACA
1.3537243668829e-08	0.700825885790736	0.203	0.124	0.000378555481955134	Bcell	APOBEC3C
1.41236298049662e-08	0.471912128284026	0.496	0.443	0.000394953183866076	Bcell	UBXN1
1.69150818389777e-08	0.669893640607437	0.439	0.381	0.000473013348545172	Bcell	GCC2
1.74544751773335e-08	0.415212630775754	0.679	0.594	0.000488096943858953	Bcell	PSMB9
2.06474868221676e-08	0.360846542509934	0.817	0.684	0.000577386321495096	Bcell	MX1
2.18982237529433e-08	0.617655902087269	0.469	0.417	0.000612361929027308	Bcell	TNRC6B
2.19569805582338e-08	0.496820573187573	0.511	0.454	0.000614005004330451	Bcell	ARL6IP5
2.21461621003263e-08	0.286298870957609	0.957	0.894	0.000619295276973524	Bcell	H3F3B
2.39393181320787e-08	0.535681433164953	0.484	0.433	0.000669439092245448	Bcell	MBNL1
2.43124791812669e-08	0.314553988813433	0.722	0.662	0.000679874167824948	Bcell	CLIC1
2.89751059653012e-08	0.487767495805495	0.213	0.126	0.000810259863213681	Bcell	MNDA
2.90397824929839e-08	0.564760886736462	0.419	0.339	0.000812068477633801	Bcell	GMFG
3.27481633943066e-08	0.738739002260687	0.243	0.162	0.000915769641158389	Bcell	KDM6B
3.56336132218574e-08	0.617537805465957	0.211	0.132	0.00099645836013602	Bcell	C1GALT1
7.61201777597327e-08	0.510988852267863	0.479	0.428	0.00212862465087317	Bcell	RBM25
9.43481540786788e-08	0.585749535659261	0.396	0.328	0.00263835178065617	Bcell	PALM2-AKAP2
9.54012674849041e-08	0.483049772692731	0.544	0.484	0.00266780104394786	Bcell	SNHG29
9.87344447070389e-08	0.689218465927453	0.373	0.312	0.00276101001178763	Bcell	EIF2S3
1.01279359409448e-07	0.678745568663989	0.223	0.148	0.00283217600652579	Bcell	EBLN3P
1.02729854735801e-07	0.73815780907162	0.283	0.211	0.00287273765783194	Bcell	CNPY3
1.2102552002569e-07	0.599290031004062	0.233	0.156	0.00338435764199839	Bcell	FNBP1
1.30701004261168e-07	0.4587719890201	0.559	0.507	0.00365492288315931	Bcell	MX2
1.46673380697948e-07	0.676069435509026	0.211	0.138	0.00410157441783743	Bcell	DRAM2
1.71340782280988e-07	0.4675038348875	0.531	0.475	0.00479137363570554	Bcell	DRAP1
1.75116677014327e-07	0.664421643313214	0.343	0.268	0.00489696275602864	Bcell	SH3BP5
1.78981149322823e-07	0.708145295257969	0.213	0.139	0.00500502885966343	Bcell	SP140L
1.94556596326464e-07	0.54823829876339	0.489	0.449	0.00544058065967325	Bcell	SFPQ
1.98385442239494e-07	0.68101380409074	0.311	0.242	0.0055476505067852	Bcell	UBALD2
2.0489713224229e-07	0.475610909535	0.536	0.514	0.0057297434060234	Bcell	ATP6V1G1
2.32845520220754e-07	0.550686364377491	0.296	0.219	0.00651129212745316	Bcell	TUT4
2.5354253280906e-07	0.666518100577763	0.401	0.349	0.00709006338747256	Bcell	SF1
2.96096924967284e-07	0.307645546339047	0.717	0.682	0.00828005440978513	Bcell	COX7C
3.77970169156601e-07	0.648426876829693	0.281	0.206	0.0105695578102952	Bcell	CXXC5
4.95181415369204e-07	0.509020465538466	0.494	0.456	0.0138472530993844	Bcell	SNRPD2
6.2275561613862e-07	0.610382164440615	0.248	0.175	0.0174147380497004	Bcell	NABP1
7.565436740653e-07	0.352482694545868	0.659	0.625	0.021155987301562	Bcell	ATP5MC2
7.86370945091243e-07	0.577359695596479	0.298	0.228	0.0219900771085315	Bcell	CELF2
8.05909605851396e-07	0.609209794636345	0.253	0.183	0.0225364562180284	Bcell	MIS18BP1
8.74724656226005e-07	0.662500517346595	0.286	0.216	0.024460800286704	Bcell	SKIL
8.87225759513876e-07	0.30562166143358	0.576	0.541	0.024810381139046	Bcell	SERBP1
1.03393845577243e-06	0.382894602772932	0.591	0.553	0.0289130549772203	Bcell	RNF213
1.06562059704541e-06	0.741178127718985	0.213	0.149	0.0297990143757779	Bcell	AC009950.1
1.21886729871889e-06	1.01366738993017	0.216	0.148	0.0340844051413751	Bcell	ZNF331
1.2289887030348e-06	0.553923549893513	0.401	0.344	0.0343674400916651	Bcell	AC243919.1
1.29716754718516e-06	0.586263100740004	0.226	0.156	0.0362739932894857	Bcell	CDC42SE2
0	2.21523303117666	0.95	0.29	0	Macrophages1	MTND1P23
0	1.88955108286062	0.574	0.114	0	Macrophages1	S100A9
0	1.76952155544526	0.941	0.424	0	Macrophages1	IGKC
0	1.74899957188762	0.598	0.129	0	Macrophages1	LYZ
0	1.50142505500745	0.637	0.133	0	Macrophages1	HBB
0	1.48163309052288	0.349	0.054	0	Macrophages1	S100A8
0	1.44386323153595	0.843	0.213	0	Macrophages1	CCL19
0	1.27805738188873	0.406	0.079	0	Macrophages1	HBA2
0	1.24452234259625	0.961	0.542	0	Macrophages1	EGR1
0	1.23262024620158	0.404	0.075	0	Macrophages1	APOBEC3A
0	1.12222282710604	0.689	0.185	0	Macrophages1	TYROBP
0	1.08173870001964	0.814	0.289	0	Macrophages1	CXCL10
0	0.976699941569904	0.817	0.258	0	Macrophages1	ACKR1
0	0.698083750045257	0.553	0.149	0	Macrophages1	C1QB
4.71900651455584e-299	0.849197634597421	0.994	0.872	1.3196229817304e-294	Macrophages1	IFITM3
8.70072768555221e-298	0.699282133879934	0.714	0.285	2.43307148998782e-293	Macrophages1	IGLC2
2.3269405583274e-291	0.964191163290817	0.511	0.141	6.50705657730675e-287	Macrophages1	AIF1
4.74806360712331e-286	1.25677249301925	0.755	0.322	1.32774850709596e-281	Macrophages1	7SK.4
1.65896029395239e-285	0.970922599750458	0.784	0.286	4.63911656600845e-281	Macrophages1	HLA-DRB5
3.07877331414995e-284	1.22158346000592	0.505	0.139	8.60948169568893e-280	Macrophages1	CCL21
1.35254277962176e-283	0.519954282804277	0.522	0.149	3.78225062893428e-279	Macrophages1	C1QA
5.47223249144287e-283	0.592940099574117	0.921	0.402	1.53025509390708e-278	Macrophages1	APOE
6.65907200147995e-271	0.997879587631782	0.476	0.13	1.86214289449385e-266	Macrophages1	PLAC8
1.7329320622772e-270	0.901859585923894	0.303	0.054	4.84597121895197e-266	Macrophages1	FCN1
2.46768127621357e-249	0.758789923111246	0.983	0.626	6.90062392080363e-245	Macrophages1	HLA-DRA
1.6694804721123e-245	0.622221608858496	0.493	0.143	4.66853519221483e-241	Macrophages1	FCER1G
2.47753452437325e-244	0.68885118598328	0.999	0.923	6.92817754395737e-240	Macrophages1	FTL
1.29972056981817e-243	0.962223167339532	0.662	0.257	3.63453860143953e-239	Macrophages1	HLA-DQA1
2.24415613736289e-239	0.660585413531972	1	0.95	6.2755582225216e-235	Macrophages1	FTH1
4.28971761648593e-238	0.946617242792317	0.782	0.337	1.19957663427413e-233	Macrophages1	RBP7
2.66131875977388e-231	0.602352098289266	0.936	0.542	7.44211177983168e-227	Macrophages1	TAGLN
3.05336384172707e-227	0.826345579079909	0.985	0.762	8.53842664700557e-223	Macrophages1	MT2A
7.97130971573297e-224	0.752061592302152	0.992	0.799	2.22909704890757e-219	Macrophages1	ISG15
1.16331998188998e-222	0.828110144192283	0.883	0.458	3.25310799735714e-218	Macrophages1	CCL2
4.84809787827474e-216	0.728839201971634	0.958	0.557	1.35572209068075e-211	Macrophages1	HLA-DRB1
1.48828947036458e-211	0.313534929631158	0.466	0.142	4.16185267492752e-207	Macrophages1	CCL4
1.15476413158316e-208	0.872230480393191	0.406	0.118	3.22918241755916e-204	Macrophages1	IGLC3
1.15881847912949e-201	0.913115441271636	0.473	0.154	3.2405199950377e-197	Macrophages1	CCL8
5.03598413358004e-197	0.75230052701739	0.975	0.652	1.40826260311432e-192	Macrophages1	FABP4
5.20396688904327e-196	1.0176909097787	0.513	0.187	1.45523730085206e-191	Macrophages1	ECRG4
4.37783779871053e-195	1.15648751130833	0.778	0.479	1.22421856203141e-190	Macrophages1	MTATP6P1
5.89392476979164e-195	0.608836471844689	0.397	0.116	1.64817712262453e-190	Macrophages1	IGHM
1.29130476974506e-192	0.727091010525287	0.291	0.066	3.61100465811509e-188	Macrophages1	IGSF6
1.10947623259863e-191	0.751995997471503	0.331	0.085	3.10253933683882e-187	Macrophages1	LST1
5.81968072614225e-191	0.802820888643277	0.947	0.722	1.62741551825842e-186	Macrophages1	IFITM2
2.3413379792481e-177	0.701859804907602	0.506	0.185	6.5473175251694e-173	Macrophages1	CD37
7.22201309640568e-176	0.741823171605724	0.282	0.068	2.01956374227888e-171	Macrophages1	LGALS2
2.28847029643394e-169	0.56365605313531	0.438	0.146	6.39947833694787e-165	Macrophages1	RERGL
5.09854204125518e-169	0.749283975304691	0.765	0.392	1.4257562964166e-164	Macrophages1	C11orf96
3.13665930114423e-165	0.804337035434393	0.805	0.453	8.77135406971972e-161	Macrophages1	ISG20
1.41280433927172e-164	0.683321030171291	0.477	0.171	3.95076605433944e-160	Macrophages1	CD48
5.62772701115031e-158	0.699272508714829	0.797	0.493	1.57373758139807e-153	Macrophages1	CYBA
1.56906627304421e-153	0.570281118820949	0.923	0.597	4.38773692594082e-149	Macrophages1	TIMP1
4.5849579938266e-151	0.57785271851739	0.429	0.151	1.28213765339367e-146	Macrophages1	CD69
8.9429501637682e-148	0.720583467023866	0.449	0.168	2.50080658379614e-143	Macrophages1	LAPTM5
1.03837097113433e-147	0.562960911997301	0.605	0.269	2.90370058368004e-143	Macrophages1	CXCL11
8.05209795162831e-146	0.537306493462923	0.294	0.083	2.25168867119334e-141	Macrophages1	CD79A
2.52418872108124e-145	0.652705252676618	0.91	0.564	7.05864133963157e-141	Macrophages1	IFIT2
5.7606467956557e-144	0.965583468340119	0.611	0.33	1.61090726993716e-139	Macrophages1	AC243919.1
1.8176496225829e-142	0.866523101476333	0.371	0.13	5.08287540459082e-138	Macrophages1	LRRC75A
3.36991892418924e-142	0.58629170743894	0.877	0.551	9.42364127960279e-138	Macrophages1	HLA-DPA1
7.93584437921972e-141	0.686590833121101	0.948	0.636	2.219179522205e-136	Macrophages1	IFITM1
3.48074086635899e-138	0.589261974036452	0.288	0.083	9.73354375868627e-134	Macrophages1	CCL3
1.93175016427066e-135	0.695100778469979	0.349	0.114	5.40194615936647e-131	Macrophages1	MNDA
1.00643178286285e-134	0.410836279450832	0.406	0.148	2.81438583759767e-130	Macrophages1	LTB
1.60535785473734e-128	0.565585840539547	0.99	0.789	4.48922270498749e-124	Macrophages1	LY6E
1.00787399310057e-124	0.299784872879074	0.435	0.167	2.81841883430643e-120	Macrophages1	HCST
1.81129902354602e-123	0.698822973736323	0.722	0.414	5.0651165894441e-119	Macrophages1	SOCS3
1.17596147263009e-121	0.565524295945485	0.814	0.523	3.2884586620628e-117	Macrophages1	HLA-DPB1
2.79425816092789e-118	0.616840702210371	0.252	0.072	7.81386352121876e-114	Macrophages1	CYBB
4.87495182476012e-115	0.793502967831762	0.578	0.314	1.36323152827592e-110	Macrophages1	CTSS
8.23819434746911e-115	0.40516976672705	0.918	0.625	2.30372866732626e-110	Macrophages1	ADIRF
1.78404478869072e-113	0.545171305755177	0.967	0.694	4.98890284709474e-109	Macrophages1	IFIT3
4.8121845137052e-113	0.536844166976854	0.263	0.08	1.34567927741252e-108	Macrophages1	MS4A6A
5.65831416184775e-111	0.544671493366054	0.816	0.573	1.58229097221911e-106	Macrophages1	SH3BGRL3
1.90293574469847e-108	0.650143914858769	0.259	0.082	5.32136951647481e-104	Macrophages1	JCHAIN
7.56054107190306e-108	0.462928326976774	0.97	0.762	2.11422970534697e-103	Macrophages1	JUNB
1.86872167972148e-107	0.390135955079888	0.243	0.072	5.22569330517315e-103	Macrophages1	MS4A1
3.70968607788989e-107	0.506343388279861	0.468	0.213	1.03737661482113e-102	Macrophages1	CXCR4
1.23706772150708e-106	0.3665417888089	0.985	0.724	3.45933617642239e-102	Macrophages1	CD74
7.37973814560562e-106	0.749207164091367	0.713	0.471	2.06366997503716e-101	Macrophages1	SNHG29
9.46005480377308e-106	0.680414213601672	0.707	0.431	2.6454097253271e-101	Macrophages1	MT1E
1.42592808189786e-105	0.6131528124435	0.449	0.202	3.98746528821916e-101	Macrophages1	COTL1
2.62326789999353e-105	0.554752881852757	0.314	0.113	7.3357063555419e-101	Macrophages1	CD83
2.60657041882694e-104	0.487615297019335	0.27	0.088	7.28901351920767e-100	Macrophages1	C1orf162
6.4039985170945e-103	0.501951426118436	0.954	0.682	1.79081414532031e-98	Macrophages1	IFIT1
8.14234025763539e-103	0.282353163659767	0.434	0.175	2.27692402964516e-98	Macrophages1	PTPRC
9.66315533257567e-103	0.804829796266023	0.292	0.105	2.70220475720146e-98	Macrophages1	IGHG1
4.93591345827795e-102	0.472706805181265	0.805	0.475	1.38027883947284e-97	Macrophages1	NR2F2
1.41249517401872e-100	0.337059468961835	0.997	0.823	3.94990150462596e-96	Macrophages1	CST3
2.60465107868183e-99	0.498149590513494	0.98	0.743	7.28364627642588e-95	Macrophages1	IFI6
7.35872018239467e-99	0.449774603522595	0.65	0.339	2.05779251180485e-94	Macrophages1	NNMT
3.28204755030587e-98	0.549403704420287	0.277	0.096	9.17791776967533e-94	Macrophages1	RGS2
5.99003528862081e-98	0.340308928471234	0.988	0.768	1.67505346810992e-93	Macrophages1	FOS
3.40110404624595e-97	0.534780352342551	0.256	0.085	9.51084735492218e-93	Macrophages1	C7
3.9159008544269e-94	0.520259377833935	0.782	0.509	1.09504251493194e-89	Macrophages1	ZFP36
5.43367316586309e-92	0.539080583715147	0.527	0.273	1.51947236410195e-87	Macrophages1	CTSC
5.45016774925471e-92	0.611938535748425	0.344	0.143	1.52408490940159e-87	Macrophages1	PHLDA2
8.40563594808532e-91	0.397450688395027	0.565	0.279	2.35055203652258e-86	Macrophages1	PTN
1.92728452828125e-90	0.509867534337824	0.201	0.06	5.38945845488568e-86	Macrophages1	NAPSB
2.94436823839652e-90	0.555067427044264	0.704	0.445	8.23363134185202e-86	Macrophages1	EMP3
1.40699688423219e-89	0.406126372431017	0.87	0.626	3.9345260870669e-85	Macrophages1	SAT1
1.96649084560612e-86	0.44131452588726	0.299	0.117	5.49909500065295e-82	Macrophages1	CD14
9.23730175015067e-86	0.614794194957591	0.777	0.56	2.58311906141213e-81	Macrophages1	TXN
4.2133845027245e-85	0.304457466097234	0.998	0.916	1.17823084234188e-80	Macrophages1	ACTB
3.51234526543032e-84	0.619394184259547	0.652	0.402	9.82192230024934e-80	Macrophages1	OASL
4.10621788480382e-84	0.363146728913379	0.993	0.915	1.14826276930654e-79	Macrophages1	FAU
1.60774531764128e-83	0.396814050165475	0.242	0.082	4.49589900625207e-79	Macrophages1	PLEK
8.52308212195263e-83	0.432111362263336	0.938	0.725	2.38339468458283e-78	Macrophages1	IER2
2.44791552696835e-82	0.444065888198173	0.463	0.231	6.84535097961429e-78	Macrophages1	CCN2
2.0426153417564e-81	0.346606348503924	0.289	0.112	5.7119695416876e-77	Macrophages1	DUSP2
3.32417571346691e-81	0.448280266518612	0.943	0.773	9.29572496513887e-77	Macrophages1	S100A11
9.59710502590918e-80	0.354575618086616	0.207	0.067	2.68373444944524e-75	Macrophages1	GPR183
1.25753664453175e-79	0.468410659567485	0.562	0.309	3.51657547276859e-75	Macrophages1	ATF3
1.9730848918072e-79	0.720006713930363	0.376	0.182	5.51753459144966e-75	Macrophages1	C1orf56
6.87037107109297e-78	0.645756744385135	0.6	0.394	1.92123056632044e-73	Macrophages1	GPX1
2.64527565349825e-76	0.413455588518996	0.985	0.839	7.3972488374425e-72	Macrophages1	IFI27
1.12508969382362e-74	0.576959437820268	0.704	0.481	3.14620081980838e-70	Macrophages1	DYNLT1
4.55321219654635e-73	0.445218112643085	0.215	0.076	1.27326025864222e-68	Macrophages1	IL4I1
5.97688470538726e-72	0.428200409123666	0.212	0.074	1.67137603901449e-67	Macrophages1	RGS1
6.49097508422967e-72	0.562875730520034	0.41	0.206	1.81513627255399e-67	Macrophages1	TNFSF13B
2.3116303183731e-70	0.528181887195932	0.776	0.578	6.46424302229852e-66	Macrophages1	TYMP
6.83575501698287e-70	0.302072145013705	0.999	0.943	1.91155053294909e-65	Macrophages1	TMSB10
1.76704795652696e-69	0.512451698927593	0.401	0.2	4.941372905632e-65	Macrophages1	SYNPO2
2.06479555613445e-69	0.499472395171225	0.804	0.583	5.77399429317437e-65	Macrophages1	PSMB9
3.76204792357101e-69	0.435397812245855	0.924	0.672	1.0520190813474e-64	Macrophages1	MX1
4.22849301591551e-69	0.464796352706065	0.306	0.133	1.18245578697061e-64	Macrophages1	NR4A2
4.42515341492064e-69	0.633451930252839	0.447	0.255	1.23744990094841e-64	Macrophages1	PYCARD
7.12491319481307e-68	0.526609124810916	0.445	0.242	1.99241072579753e-63	Macrophages1	CTSH
3.0403566645575e-65	0.521773035368779	0.268	0.114	8.50205337676861e-61	Macrophages1	BASP1
6.55784322445541e-65	0.460783482099619	0.779	0.596	1.83383527928671e-60	Macrophages1	ARPC3
1.56853026659845e-64	0.338932492553747	0.964	0.815	4.38623803751591e-60	Macrophages1	MYL12A
2.30765191712952e-64	0.439367783929625	0.76	0.502	6.453117821061e-60	Macrophages1	MDK
6.32263961920584e-64	0.329820498925284	0.779	0.533	1.76806294311472e-59	Macrophages1	GADD45B
1.10867320136148e-63	0.550358018245915	0.619	0.426	3.10029374028723e-59	Macrophages1	ATOX1
4.47019174952419e-63	0.455813490291336	0.368	0.184	1.25004442083694e-58	Macrophages1	VAMP8
5.91332066546725e-63	0.340202996440727	0.5	0.287	1.65360099089126e-58	Macrophages1	HLA-DQB1
8.0899567108714e-63	0.440361473668003	0.715	0.467	2.26227549462808e-58	Macrophages1	SELENOM
1.53210780535439e-61	0.683003129004442	0.47	0.292	4.284386266893e-57	Macrophages1	PLAAT3
1.70167162761975e-61	0.441198463036519	0.509	0.297	4.75855453947588e-57	Macrophages1	SNCG
1.46017066051689e-60	0.392895217327432	0.476	0.266	4.08322123506942e-56	Macrophages1	RGS16
4.1356326455984e-60	0.393343891449775	0.245	0.099	1.15648831301514e-55	Macrophages1	FYB1
1.36700942741583e-58	0.387647498897247	0.899	0.704	3.82270516282563e-54	Macrophages1	ZFP36L1
6.08296763410199e-58	0.406958939156484	0.236	0.099	1.70104106920028e-53	Macrophages1	CAPG
7.17190170243332e-58	0.532258923996695	0.622	0.438	2.00555059206845e-53	Macrophages1	NPC2
1.33809611330937e-57	0.487067869195001	0.692	0.485	3.74185197125833e-53	Macrophages1	EPSTI1
2.62455588058876e-57	0.366456513008236	0.808	0.61	7.33930806447841e-53	Macrophages1	KLF6
1.66748017099236e-55	0.373547808962304	0.822	0.573	4.66294155016305e-51	Macrophages1	RSAD2
1.77390768704674e-55	0.433593691281139	0.57	0.371	4.96055545605751e-51	Macrophages1	HES4
3.88134953520116e-55	0.537321304606276	0.558	0.373	1.08538058402365e-50	Macrophages1	HERC5
6.09154090771641e-55	0.480481091856569	0.541	0.351	1.70343849943382e-50	Macrophages1	H2AFJ
2.00248210903347e-54	0.483659635858453	0.233	0.101	5.59974096970119e-50	Macrophages1	RASGEF1B
2.90831235134073e-54	0.425031453671255	0.354	0.185	8.13280465928922e-50	Macrophages1	RNASET2
3.94329737026065e-54	0.264468268650988	0.25	0.106	1.10270367661969e-49	Macrophages1	ITGB2
2.01264879226956e-53	0.489461438611571	0.422	0.241	5.6281710827026e-49	Macrophages1	NFKBIZ
6.3460852130827e-53	0.255763325770127	0.733	0.481	1.77461926898645e-48	Macrophages1	SRGN
7.89644883581903e-53	0.288616537836553	0.261	0.116	2.20816295244843e-48	Macrophages1	CD53
1.48746521492726e-52	0.427521968938319	0.504	0.315	4.15954772702258e-48	Macrophages1	HLA-DMA
2.70222997980308e-52	0.346364353320736	0.9	0.75	7.55651591552133e-48	Macrophages1	PFDN5
8.12642658345724e-52	0.251759518789041	0.507	0.29	2.27247392979798e-47	Macrophages1	SOD3
2.08360992166755e-51	0.315406657861603	0.26	0.116	5.82660678495114e-47	Macrophages1	LCP1
1.40607380019011e-50	0.250807579550615	0.997	0.926	3.93194477485164e-46	Macrophages1	PTMA
2.85141083381162e-50	0.449819758652246	0.21	0.089	7.97368525567082e-46	Macrophages1	RBP5
2.36067215687821e-49	0.41401549995402	0.72	0.557	6.60138361949422e-45	Macrophages1	SUB1
3.70962485097315e-49	0.446010460714033	0.253	0.118	1.03735949332613e-44	Macrophages1	CCL14
4.07879689282714e-49	0.315201795412698	0.794	0.624	1.14059476311018e-44	Macrophages1	NDUFA4
9.67342644159227e-49	0.362032013018844	0.834	0.702	2.70507697012686e-44	Macrophages1	OAZ1
1.2869269572753e-48	0.444118877296683	0.516	0.33	3.59876254332466e-44	Macrophages1	GMFG
1.4253847013366e-48	0.45165690188092	0.632	0.466	3.98594577881766e-44	Macrophages1	DRAP1
2.46569074720242e-48	0.335035475109699	0.793	0.572	6.89505760547685e-44	Macrophages1	SEPTIN7
1.14100629463102e-47	0.359570993978251	0.814	0.617	3.19071000230618e-43	Macrophages1	HSPB1
1.24402073275361e-47	0.307833171617029	0.805	0.645	3.47877957707219e-43	Macrophages1	EEF1B2
6.77564517301703e-47	0.409198626056134	0.712	0.532	1.89474141618248e-42	Macrophages1	PSME2
1.85123332505557e-46	0.258449738996476	0.846	0.665	5.17678887018539e-42	Macrophages1	PFN1
3.41849785094084e-46	0.516982142583738	0.509	0.346	9.55948739037096e-42	Macrophages1	STAT2
4.29522444155968e-46	0.278149366826546	0.955	0.837	1.20111656283775e-41	Macrophages1	UBA52
1.23870743433515e-45	0.50857665743282	0.452	0.292	3.4639214693748e-41	Macrophages1	GLRX
1.87593505702208e-45	0.379264161706226	0.277	0.141	5.24586479345656e-41	Macrophages1	ZNF331
3.34479537527408e-45	0.470862137973794	0.356	0.204	9.35338578741642e-41	Macrophages1	PLEKHO1
8.19919126267818e-45	0.354357845283105	0.487	0.295	2.29282184469533e-40	Macrophages1	RAMP3
9.55697924683136e-45	0.47749205872035	0.568	0.407	2.67251367658392e-40	Macrophages1	IRF7
1.05448216551291e-44	0.478638861118956	0.516	0.348	2.94875392764029e-40	Macrophages1	PLAAT4
2.20609320629358e-44	0.588860389583536	0.38	0.229	6.16911904207936e-40	Macrophages1	NAMPT
2.49609865935278e-44	0.408403010440867	0.724	0.58	6.98009029101412e-40	Macrophages1	SSR4
2.82631463429038e-44	0.416420352609117	0.618	0.458	7.90350624332961e-40	Macrophages1	CSTB
6.26686229388585e-44	0.28225226780239	0.941	0.829	1.75246537186224e-39	Macrophages1	SERF2
2.39743753304575e-43	0.417691883793737	0.615	0.442	6.70419431740913e-39	Macrophages1	TRIM22
7.78638451271969e-43	0.412383372649458	0.662	0.482	2.17738456513693e-38	Macrophages1	IFI44
1.08340096910143e-42	0.357082622120753	0.314	0.17	3.02962246999523e-38	Macrophages1	LIMD2
1.40961232510002e-42	0.398700416377137	0.634	0.47	3.94183990590971e-38	Macrophages1	HNRNPH1
2.07758548677273e-42	0.318779788328315	0.297	0.158	5.80976005521126e-38	Macrophages1	CD79B
5.28844918330932e-42	0.431927735556631	0.652	0.485	1.47886192962062e-37	Macrophages1	IFI35
1.83373783903007e-41	0.449450238961075	0.37	0.219	5.12786449306369e-37	Macrophages1	CCN1
2.31520222717769e-41	0.576885450488231	0.466	0.332	6.47423150807969e-37	Macrophages1	CIAO2B
4.54731049877743e-41	0.462645451889055	0.527	0.366	1.27160990787812e-36	Macrophages1	GAS5
6.63050936534416e-41	0.408186648664559	0.701	0.55	1.85415563892484e-36	Macrophages1	RBX1
4.92431097503554e-40	0.370843087313859	0.712	0.565	1.37703432105894e-35	Macrophages1	ATP6V0E1
1.17251066172604e-39	0.481128490382779	0.429	0.285	3.27880881445069e-35	Macrophages1	BAX
1.36727735559806e-39	0.324172886267563	0.353	0.2	3.82345439719443e-35	Macrophages1	TGFBI
2.06050619599431e-39	0.298522380161127	0.8	0.588	5.76199952647848e-35	Macrophages1	FKBP1A
3.25587998455006e-39	0.434593126223383	0.308	0.172	9.1047427887958e-35	Macrophages1	BIRC3
5.03935989664175e-39	0.372985011635756	0.352	0.21	1.4092066014969e-34	Macrophages1	EFHD2
7.64245825124525e-39	0.572187598108254	0.386	0.252	2.13713702537822e-34	Macrophages1	FTH1P10
7.98166550616636e-39	0.275208452278781	0.975	0.82	2.23199294214436e-34	Macrophages1	BST2
[truncated: 4,113 more rows]
