# Supplementary material for: Single-cell profiling of peripheral blood and muscle cells reveals inflammatory features of juvenile dermatomyositis
Source: Front Cell Dev Biol. 2023 Apr 20;11:1166017. doi: 10.3389/fcell.2023.1166017 (PMC10157079; doi:10.3389/fcell.2023.1166017)
Supplement: Supplementary file 7 [file Table5.XLS]

p_val	avg_log2FC	pct.1	pct.2	p_val_adj	cluster	gene
1.89589328250624e-223	1.92344782282111	0.905	0.482	5.30167597520046e-219	RGS5+SMC	RGS5
1.95671045039001e-142	0.806799900191846	0.997	0.996	5.47174510347063e-138	RGS5+SMC	IGFBP7
9.71973090030142e-139	1.27589474273281	0.875	0.759	2.71802554896029e-134	RGS5+SMC	SPARC
9.67267355751496e-126	1.75499555726948	0.589	0.182	2.70486643362348e-121	RGS5+SMC	ABCC9
5.7547294460568e-119	1.37012536367452	0.751	0.393	1.60925254229532e-114	RGS5+SMC	CD36
2.50224218357144e-115	1.58646509020868	0.638	0.271	6.99727004213918e-111	RGS5+SMC	IGFBP2
2.55110568183496e-114	1.25688803246638	0.863	0.651	7.13391192868328e-110	RGS5+SMC	NDUFA4L2
9.52524349840883e-108	1.30983992341439	0.68	0.296	2.66363909189504e-103	RGS5+SMC	STEAP4
1.43318238840254e-104	1.45264297635314	0.648	0.266	4.00775123092887e-100	RGS5+SMC	HIGD1B
1.8308122070299e-97	1.53799237460607	0.497	0.161	5.11968325573842e-93	RGS5+SMC	KCNJ8
1.74844416744479e-96	1.9251974509163	0.446	0.122	4.88934926984261e-92	RGS5+SMC	THBS4
1.32394128688751e-93	1.45161644560146	0.435	0.109	3.70226941465223e-89	RGS5+SMC	CYGB
2.35432217540549e-92	1.3323507915473	0.442	0.113	6.58362653130392e-88	RGS5+SMC	LPL
2.6436490102029e-91	1.39091080277319	0.501	0.17	7.3927000921314e-87	RGS5+SMC	C20orf27
5.99880448638077e-91	1.0164542181623	0.845	0.721	1.67750568657152e-86	RGS5+SMC	CPE
1.22038111062075e-88	1.24293595844881	0.621	0.282	3.41267373773986e-84	RGS5+SMC	ARHGDIB
2.04341873764675e-86	1.48275167131538	0.562	0.246	5.71421615795538e-82	RGS5+SMC	ASPN
1.74247476305878e-78	1.19233935736805	0.718	0.485	4.87265642741758e-74	RGS5+SMC	COL3A1
8.95709943236575e-78	1.17851941221698	0.565	0.258	2.50476328526676e-73	RGS5+SMC	MYO1B
3.0008594373364e-74	1.10973799007503	0.571	0.264	8.39160333056752e-70	RGS5+SMC	TFPI
6.18851049027231e-73	1.28038185264688	0.547	0.257	1.73055507349975e-68	RGS5+SMC	THY1
3.72100255217734e-69	0.926444142371904	0.797	0.639	1.04054115369087e-64	RGS5+SMC	LHFPL6
3.36461761107263e-68	1.21057021797066	0.554	0.278	9.40881668760351e-64	RGS5+SMC	CAMK2N1
1.29772361154217e-67	1.05887825161963	0.694	0.423	3.62895430731651e-63	RGS5+SMC	EPS8
6.2718734628704e-67	1.09954293451591	0.354	0.099	1.75386669515708e-62	RGS5+SMC	HIC1
1.13865049110021e-63	1.11348241351549	0.633	0.374	3.18412223331264e-59	RGS5+SMC	COX4I2
5.13587487320934e-63	0.71729170062092	0.843	0.75	1.43619604954426e-58	RGS5+SMC	NR2F2
5.91907209970888e-62	1.16186171651484	0.709	0.507	1.65520932196259e-57	RGS5+SMC	PDGFRB
1.30739104509412e-58	0.940855090258967	0.782	0.586	3.6559883185012e-54	RGS5+SMC	FABP5
7.19801983133275e-56	1.04674703588397	0.511	0.257	2.01285426563389e-51	RGS5+SMC	FAM162B
5.47022867089169e-55	0.937385504093543	0.349	0.116	1.52969474552815e-50	RGS5+SMC	REM1
5.12538624245227e-54	0.532058886922651	0.885	0.869	1.43326300883935e-49	RGS5+SMC	CD63
2.93782428330161e-51	0.797516587495714	0.452	0.186	8.21533182582463e-47	RGS5+SMC	GGT5
5.66021094370944e-49	0.942768368400878	0.468	0.222	1.58282138829891e-44	RGS5+SMC	EPHX1
1.85850487671803e-47	0.963043369921202	0.299	0.095	5.1971230372543e-43	RGS5+SMC	COL5A3
5.07231191717598e-47	0.750596422524251	0.604	0.359	1.41842130451909e-42	RGS5+SMC	PRRX1
7.44906109781121e-47	0.903338236199557	0.406	0.178	2.08305544539193e-42	RGS5+SMC	PRXL2A
2.42921059259607e-45	0.635323758800078	0.87	0.854	6.79304450113566e-41	RGS5+SMC	MT2A
3.99665789577333e-45	0.817401399334066	0.318	0.111	1.11762541397405e-40	RGS5+SMC	OAF
1.83675490131274e-43	0.848565724582106	0.434	0.198	5.13630140603094e-39	RGS5+SMC	COL6A3
2.29222607639227e-43	0.948680515009008	0.593	0.377	6.40998100002334e-39	RGS5+SMC	DLC1
2.47499449636121e-41	0.78168443175868	0.396	0.182	6.92107460962448e-37	RGS5+SMC	FXYD6
8.29461053207718e-41	0.724771368394562	0.55	0.325	2.31950488919006e-36	RGS5+SMC	ITGA1
1.03931434835215e-40	0.931364737243693	0.473	0.253	2.90633864373194e-36	RGS5+SMC	SELENBP1
1.52748361827342e-40	0.912938024077251	0.24	0.069	4.2714551901398e-36	RGS5+SMC	IL34
3.00729087573368e-40	0.871338516924438	0.49	0.265	8.40958820490166e-36	RGS5+SMC	GUCY1A2
3.61749365412659e-40	0.843970726769219	0.615	0.437	1.01159592543996e-35	RGS5+SMC	COL4A2
8.89714683184646e-40	0.846067177160228	0.566	0.362	2.48799814005754e-35	RGS5+SMC	ASAH1
2.60088881996517e-39	0.815012792983365	0.215	0.057	7.2731254961506e-35	RGS5+SMC	DCBLD1
1.60691805957476e-38	1.09776578743735	0.296	0.114	4.49358566179486e-34	RGS5+SMC	GPAT2
4.50644303949941e-38	0.721126793018325	0.293	0.108	1.26018173156562e-33	RGS5+SMC	CD248
6.57634504676023e-38	0.79760849310884	0.622	0.431	1.83900912887603e-33	RGS5+SMC	PMEPA1
1.08539221921167e-37	0.793204554648927	0.677	0.526	3.03519080180352e-33	RGS5+SMC	COL6A2
1.8592270589294e-37	0.630984078451349	0.231	0.067	5.19914254759019e-33	RGS5+SMC	PLXDC1
2.43422976092611e-37	0.899852004921023	0.371	0.17	6.80708010345376e-33	RGS5+SMC	FRMD3
3.77337859230948e-37	0.625275737650727	0.843	0.737	1.05518758955342e-32	RGS5+SMC	ITGB1
2.21276572496205e-36	0.701519623649253	0.69	0.551	6.18777807328387e-32	RGS5+SMC	COL1A2
5.78820509562014e-35	0.735451374673473	0.316	0.131	1.61861367293922e-30	RGS5+SMC	NID1
2.06865115740168e-34	0.817454191366785	0.523	0.333	5.78477609655805e-30	RGS5+SMC	C1S
9.9729254294423e-34	0.893570742115623	0.352	0.169	2.78882886708925e-29	RGS5+SMC	GJC1
4.44796339493846e-33	0.646439485484463	0.244	0.085	1.24382848376059e-28	RGS5+SMC	PLAU
5.3633078115128e-33	1.03313345055456	0.254	0.096	1.49979539641144e-28	RGS5+SMC	CNGA1
3.98711073138939e-32	0.833329752982483	0.452	0.26	1.11495564492573e-27	RGS5+SMC	SPRY1
7.64086969353787e-32	0.744259454591015	0.212	0.066	2.13669280110093e-27	RGS5+SMC	CPM
1.28707925680633e-31	0.758538664732981	0.428	0.24	3.59918843373322e-27	RGS5+SMC	CYTOR
2.7345834540081e-31	0.806453504055418	0.271	0.108	7.64698917078826e-27	RGS5+SMC	SCN4B
2.90665492364134e-31	0.702998479344718	0.499	0.316	8.12816982847063e-27	RGS5+SMC	PCOLCE
4.75750040589627e-30	0.831929858916224	0.201	0.064	1.33038741350483e-25	RGS5+SMC	TMEM273
7.51899932314706e-30	0.605144470915277	0.24	0.091	2.10261297072484e-25	RGS5+SMC	FBLIM1
1.54107816298331e-29	0.580699255906351	0.291	0.122	4.30947097496653e-25	RGS5+SMC	AVPR1A
2.01005121706265e-29	0.826664649760307	0.333	0.166	5.620907223394e-25	RGS5+SMC	ARHGEF17
2.30873393598683e-29	0.615782162292617	0.269	0.11	6.45614357859357e-25	RGS5+SMC	CLEC11A
8.25549410844515e-29	0.767664823443999	0.381	0.209	2.3085663724856e-24	RGS5+SMC	SPECC1
1.62467733210246e-27	0.569379547884563	0.254	0.103	4.54324769149132e-23	RGS5+SMC	ARHGAP15
5.53821082460509e-27	0.715136242438869	0.208	0.076	1.54870527499257e-22	RGS5+SMC	CCR10
7.80451393405345e-27	0.626316148880606	0.209	0.075	2.18245427651871e-22	RGS5+SMC	PAG1
1.11557515221194e-26	0.445620140300232	0.441	0.24	3.11959435564548e-22	RGS5+SMC	ADGRF5
1.27813466319199e-26	0.592248083299307	0.702	0.593	3.57417577215008e-22	RGS5+SMC	SERPING1
2.54688926912658e-26	0.691609243677733	0.224	0.085	7.12212115218558e-22	RGS5+SMC	FBLN1
2.72579372933605e-26	0.717288452605619	0.49	0.319	7.62240958471533e-22	RGS5+SMC	GAS6
3.010424307343e-26	0.710561253093021	0.56	0.409	8.41835053305398e-22	RGS5+SMC	C1R
2.69733968228425e-25	0.645423412361513	0.341	0.18	7.54284068753967e-21	RGS5+SMC	EFEMP2
8.96527290973042e-25	0.622537906484062	0.437	0.266	2.50704891647702e-20	RGS5+SMC	EVA1B
3.46651603066733e-24	0.608943743241795	0.34	0.184	9.69376542815812e-20	RGS5+SMC	EBF2
5.18545974531201e-24	0.647861011565084	0.389	0.219	1.45006196317905e-19	RGS5+SMC	LAMA4
6.90882416262514e-24	0.714744712476208	0.606	0.47	1.93198358883649e-19	RGS5+SMC	COL4A1
7.76212604557363e-24	0.648155659694178	0.275	0.128	2.17060092738421e-19	RGS5+SMC	SEMA5A
1.22556704195969e-23	0.622727907275844	0.227	0.095	3.42717567613609e-19	RGS5+SMC	SLC12A2
2.83422175199346e-23	0.630603502359471	0.541	0.375	7.92561770727452e-19	RGS5+SMC	NDRG2
3.97608923881917e-23	0.649897051350954	0.264	0.122	1.11187359474339e-18	RGS5+SMC	CITED2
4.64521907068818e-23	0.497227480479287	0.587	0.424	1.29898906092724e-18	RGS5+SMC	COL1A1
4.82236746353271e-23	0.700177820196065	0.558	0.383	1.34852683750229e-18	RGS5+SMC	APOD
5.99587426293089e-23	0.570522670909381	0.284	0.141	1.67668627888599e-18	RGS5+SMC	MIR4435-2HG
6.1107420831833e-23	0.771870763364048	0.356	0.203	1.70880791614138e-18	RGS5+SMC	EGFLAM
1.38098908851431e-22	0.562061992574223	0.26	0.122	3.86179788712141e-18	RGS5+SMC	KHDRBS3
1.40843614574789e-22	0.782503502617413	0.49	0.334	3.93855083796939e-18	RGS5+SMC	ITM2C
1.78011310713463e-22	0.514703367199024	0.38	0.213	4.97790829279127e-18	RGS5+SMC	CAVIN2
2.84060415650774e-22	0.66384036988686	0.554	0.403	7.94346546325824e-18	RGS5+SMC	COL6A1
4.04913796589626e-22	0.493577379224521	0.4	0.235	1.13230094078323e-17	RGS5+SMC	TLE5
1.28955234916693e-21	0.554933947937155	0.239	0.111	3.60610418921041e-17	RGS5+SMC	RNF152
6.46663108206944e-21	0.520313777308065	0.266	0.132	1.8083287157899e-16	RGS5+SMC	MIR99AHG
1.08593360754739e-20	0.509406819736954	0.494	0.326	3.03670474014551e-16	RGS5+SMC	EPB41L2
1.49162659591186e-20	0.60687965110073	0.704	0.573	4.17118461280793e-16	RGS5+SMC	NOTCH3
2.16875184369141e-20	0.452775416287275	0.206	0.089	6.06469765569866e-16	RGS5+SMC	MT1L
2.69870830680259e-20	0.758413601617397	0.68	0.623	7.54666790914276e-16	RGS5+SMC	TIMP1
4.02839645301306e-20	0.768961375055228	0.494	0.349	1.12650078412057e-15	RGS5+SMC	RGS16
4.11403149610811e-20	0.474606391443791	0.351	0.203	1.15044776757167e-15	RGS5+SMC	SEPTIN11
1.1000354675243e-19	0.416719002042174	0.855	0.821	3.07613918138494e-15	RGS5+SMC	TXNIP
1.20172140343492e-19	0.604960756635337	0.231	0.11	3.36049373256541e-15	RGS5+SMC	SPRED1
2.22060284025245e-19	0.573735107961129	0.486	0.343	6.20969378248195e-15	RGS5+SMC	CYBA
2.99871140763607e-19	0.420943917083725	0.536	0.357	8.3855965803135e-15	RGS5+SMC	MARCKS
1.30634199365294e-18	0.514213517911674	0.23	0.111	3.65305475105108e-14	RGS5+SMC	LTBP4
2.07168520849023e-18	0.426218964667871	0.319	0.179	5.79326051702208e-14	RGS5+SMC	NCK2
4.81710136977151e-18	0.588390555162991	0.434	0.281	1.3470542270429e-13	RGS5+SMC	DPYSL2
5.7267367445063e-18	0.412249132469729	0.469	0.31	1.60142466323374e-13	RGS5+SMC	CD44
7.94906665895979e-18	0.61837059984326	0.41	0.272	2.22287700051152e-13	RGS5+SMC	INAFM1
9.51782585939557e-18	0.547384633583826	0.209	0.097	2.66156482332138e-13	RGS5+SMC	HOPX
1.09275696470777e-17	0.550494950096337	0.629	0.557	3.05578557610881e-13	RGS5+SMC	LGALS3BP
1.31762077485935e-17	0.555320307739058	0.54	0.423	3.68459473481668e-13	RGS5+SMC	COL18A1
1.8741492133301e-17	0.445289340698682	0.653	0.558	5.24087086015629e-13	RGS5+SMC	PPIB
2.75929594314006e-17	0.390177338761057	0.24	0.119	7.71609517539687e-13	RGS5+SMC	TMEM176A
4.52033119329607e-17	0.575160826655709	0.389	0.254	1.26406541489331e-12	RGS5+SMC	NBL1
4.75402269334103e-17	0.461571227822942	0.507	0.361	1.32941490596589e-12	RGS5+SMC	LIMA1
5.52456615164498e-17	0.552187226202691	0.343	0.213	1.544889678646e-12	RGS5+SMC	NEURL1B
5.8639844328245e-17	0.49391698837767	0.372	0.233	1.63980460679504e-12	RGS5+SMC	TNFRSF1A
1.3232535565824e-16	0.417146001845022	0.285	0.157	3.70034624562702e-12	RGS5+SMC	COL5A2
2.10733748035775e-16	0.409443495390284	0.284	0.154	5.89295853007241e-12	RGS5+SMC	ASAP1
2.73186025114553e-16	0.489660651776834	0.222	0.114	7.63937400630336e-12	RGS5+SMC	ARHGAP42
2.99392228406379e-16	0.483229816874419	0.453	0.329	8.37220427515597e-12	RGS5+SMC	SEPTIN4
3.01443832838408e-16	0.411944777917578	0.824	0.771	8.42957534149323e-12	RGS5+SMC	TIMP3
3.89247527028562e-16	0.600760479587619	0.385	0.254	1.08849178458267e-11	RGS5+SMC	MAP1LC3A
5.34820956771773e-16	0.375749771231502	0.28	0.153	1.49557332351659e-11	RGS5+SMC	CCDC102B
7.08555591486682e-16	0.343629375421558	0.915	0.92	1.98140485603336e-11	RGS5+SMC	LGALS1
8.66523026738803e-16	0.337136801517897	0.843	0.883	2.42314499197239e-11	RGS5+SMC	HLA-B
1.37772296881747e-15	0.588912535159458	0.28	0.167	3.85266451000119e-11	RGS5+SMC	PELO
1.56994953595999e-15	0.42439459131834	0.277	0.153	4.39020688235851e-11	RGS5+SMC	PIK3R1
3.6736630664916e-15	0.418375219680641	0.315	0.186	1.02730313991371e-10	RGS5+SMC	ETS1
5.44973616145499e-15	0.403875318722374	0.242	0.131	1.52396422018927e-10	RGS5+SMC	SMC6
9.14988038015664e-15	0.47055208259348	0.337	0.212	2.558672549507e-10	RGS5+SMC	ECM2
1.07594793703958e-14	0.478448953128859	0.233	0.126	3.00878081113747e-10	RGS5+SMC	PHLDB1
2.08922369039638e-14	0.427119737052513	0.269	0.156	5.84230512782443e-10	RGS5+SMC	MAML2
3.43971864399328e-14	0.310168906143334	0.358	0.221	9.6188292160628e-10	RGS5+SMC	CTSC
3.91848814691897e-14	0.444170739779053	0.4	0.263	1.09576602540442e-09	RGS5+SMC	INPP4B
5.85147399910725e-14	0.552852026375032	0.248	0.138	1.63630618911035e-09	RGS5+SMC	SASH1
6.8054792377493e-14	0.663921130600794	0.365	0.251	1.90308421404422e-09	RGS5+SMC	TESC
8.87398923083695e-14	0.480366843595758	0.212	0.115	2.48152234851125e-09	RGS5+SMC	SPRY2
9.22918596205027e-14	0.468383826457172	0.541	0.423	2.58084956242774e-09	RGS5+SMC	SELENOP
1.05134805627815e-13	0.469829901923709	0.218	0.119	2.93998970457622e-09	RGS5+SMC	ADCY6
1.20724460263911e-13	0.392695289689044	0.238	0.132	3.37593880682001e-09	RGS5+SMC	ISOC2
1.40655959319756e-13	0.539896302577339	0.362	0.246	3.93330324641767e-09	RGS5+SMC	SLC2A3
1.43367579749587e-13	0.642138623362609	0.218	0.122	4.00913100011745e-09	RGS5+SMC	GPRIN3
2.42891593944982e-13	0.718611860335468	0.221	0.125	6.79222053307747e-09	RGS5+SMC	LRP1
2.9159942042979e-13	0.431664865508654	0.705	0.682	8.15428619289865e-09	RGS5+SMC	IFITM1
3.62987465895076e-13	0.539672614160638	0.258	0.154	1.01505814962899e-08	RGS5+SMC	NES
5.08861233913218e-13	0.477748335566359	0.323	0.21	1.42297955451492e-08	RGS5+SMC	TPPP3
5.48890383097091e-13	0.269683352125147	0.849	0.868	1.53491706729271e-08	RGS5+SMC	HLA-C
5.79573240545018e-13	0.420366824141396	0.363	0.241	1.62071860986009e-08	RGS5+SMC	IL32
6.55459031889151e-13	0.409451214731872	0.584	0.47	1.83292563677482e-08	RGS5+SMC	MYH9
6.7763885925862e-13	0.390902219053568	0.703	0.616	1.8949493060308e-08	RGS5+SMC	BTG1
7.0018291239795e-13	0.491657649715901	0.764	0.656	1.95799149622963e-08	RGS5+SMC	MFGE8
1.12089508250487e-12	0.588393206996983	0.288	0.183	3.13447100871661e-08	RGS5+SMC	CDC42BPA
1.48872588871473e-12	0.3806408660697	0.249	0.142	4.16307307520186e-08	RGS5+SMC	TSHZ2
2.58123934556564e-12	0.357087835879289	0.28	0.171	7.21817770593975e-08	RGS5+SMC	ITPRIPL2
2.64584471692773e-12	0.649591814945653	0.207	0.12	7.39884016641671e-08	RGS5+SMC	DTX3
2.64719218337992e-12	0.477542538561468	0.747	0.748	7.40260822160361e-08	RGS5+SMC	MGP
3.79681834171462e-12	0.502124490152279	0.422	0.302	1.06174228107708e-07	RGS5+SMC	PTEN
5.79536704915705e-12	0.409102991176294	0.332	0.218	1.62061644162628e-07	RGS5+SMC	GYPC
6.71977417982587e-12	0.366784600080931	0.288	0.178	1.87911765164651e-07	RGS5+SMC	HNMT
1.12091155129438e-11	0.456299599356056	0.237	0.144	3.13451706203961e-07	RGS5+SMC	NREP
1.16491613952012e-11	0.438739860834666	0.306	0.198	3.25757149255406e-07	RGS5+SMC	H19
1.42645054459648e-11	0.436647547503729	0.317	0.211	3.9889263029096e-07	RGS5+SMC	SGCE
1.95961270626555e-11	0.277789013474763	0.218	0.123	5.47986097180098e-07	RGS5+SMC	TNFSF13B
2.11035488096043e-11	0.392108227542307	0.25	0.153	5.90139638911775e-07	RGS5+SMC	PARVA
2.44495517855597e-11	0.363174631281287	0.396	0.279	6.83707266131391e-07	RGS5+SMC	MTUS1
3.09651431644782e-11	0.312659140650041	0.887	0.884	8.65909263451468e-07	RGS5+SMC	ACTG1
9.19742339685123e-11	0.372251837717338	0.253	0.161	2.57196747869548e-06	RGS5+SMC	RHOBTB3
1.10751721246101e-10	0.511463582663407	0.219	0.134	3.09706113292596e-06	RGS5+SMC	HOXC9
1.18454036551259e-10	0.385145298850012	0.25	0.156	3.31244867811942e-06	RGS5+SMC	FAM3C
1.20206593636509e-10	0.441846043960717	0.293	0.194	3.36145718445133e-06	RGS5+SMC	PAWR
1.20318046286225e-10	0.409448963442059	0.262	0.167	3.36457384634799e-06	RGS5+SMC	PLEKHH3
1.94591293198045e-10	0.349660261099016	0.521	0.409	5.44155092299014e-06	RGS5+SMC	ZEB2
2.15213187005891e-10	0.379337606187988	0.203	0.119	6.01822156143274e-06	RGS5+SMC	ARHGAP6
3.7399206999881e-10	0.328859777866573	0.269	0.174	1.04583142454467e-05	RGS5+SMC	ANKRD10
5.25812066139139e-10	0.472562077119969	0.236	0.148	1.47038086175149e-05	RGS5+SMC	GNAI1
7.79260952236922e-10	0.447631004393804	0.403	0.31	2.17912532683533e-05	RGS5+SMC	GUCY1B1
1.12782934956464e-09	0.54812289814814	0.207	0.129	3.15386199312257e-05	RGS5+SMC	NFASC
1.64018000147657e-09	0.352172394084266	0.36	0.26	4.58659935612909e-05	RGS5+SMC	SNRK
1.89569690517099e-09	0.31568213143417	0.364	0.259	5.30112682562015e-05	RGS5+SMC	SYTL2
2.29804960114485e-09	0.624164559106202	0.185	0.29	6.42626590464145e-05	RGS5+SMC	CCL19
2.37807525383785e-09	0.265283585823549	0.404	0.294	6.65004963983217e-05	RGS5+SMC	PMP22
2.63159191955014e-09	0.331572494920924	0.247	0.16	7.35898364383001e-05	RGS5+SMC	PGF
2.79251967720196e-09	0.311039662129254	0.428	0.321	7.80900202532756e-05	RGS5+SMC	GCC2
3.53213814772842e-09	0.389314353916414	0.256	0.169	9.87727111630774e-05	RGS5+SMC	TNS2
3.863021846583e-09	0.3789897469995	0.326	0.234	0.000108025542917847	RGS5+SMC	AXL
5.18362306557857e-09	0.390887496331869	0.201	0.127	0.000144954835405839	RGS5+SMC	CCDC18-AS1
5.3678344042892e-09	0.269475521303764	0.291	0.196	0.000150106121281543	RGS5+SMC	RERG
6.28152982772412e-09	0.273217592206748	0.284	0.191	0.000175656700102477	RGS5+SMC	SH3KBP1
9.78422778435747e-09	0.361689953012284	0.294	0.206	0.000273606145761772	RGS5+SMC	FOXS1
1.1161165233047e-08	0.253548674399493	0.356	0.254	0.000312110824576925	RGS5+SMC	IRF7
1.34938429065032e-08	0.289024568610657	0.462	0.358	0.000377341823037455	RGS5+SMC	IL6ST
1.44405898627909e-08	0.440169564241899	0.43	0.334	0.000403816654923084	RGS5+SMC	PKIG
1.60581783552257e-08	0.327142660710011	0.279	0.192	0.00044905089952553	RGS5+SMC	SMOC2
1.85596530341216e-08	0.340643097235318	0.43	0.327	0.000519002137446176	RGS5+SMC	HES1
2.31419498001927e-08	0.338836911572134	0.37	0.275	0.000647141484212588	RGS5+SMC	COMT
2.58037640478186e-08	0.462265094417067	0.267	0.184	0.000721576457833199	RGS5+SMC	KIAA0040
2.69350812447845e-08	0.420553351650449	0.202	0.129	0.000753212611929155	RGS5+SMC	VSTM4
2.70323751694735e-08	0.302566029653655	0.202	0.127	0.000755933339239158	RGS5+SMC	WASHC4
2.96446129801129e-08	0.330614177163365	0.478	0.392	0.000828981957375876	RGS5+SMC	OAS1
3.11257438259239e-08	0.309192467576962	0.304	0.21	0.000870400300348136	RGS5+SMC	TSPAN4
4.18158830711046e-08	0.361174443425607	0.416	0.316	0.00116933935420037	RGS5+SMC	NRP1
4.71269915490775e-08	0.385482098237888	0.291	0.207	0.0013178591916784	RGS5+SMC	DDR2
4.77380760183963e-08	0.43376603744148	0.229	0.153	0.00133494755777843	RGS5+SMC	MXRA8
5.3446738215831e-08	0.29535470991429	0.348	0.253	0.0014945845874675	RGS5+SMC	TSPAN3
8.59406553203124e-08	0.312856447283814	0.218	0.143	0.00240324448537722	RGS5+SMC	PLXND1
9.41874879055932e-08	0.319012686409883	0.28	0.198	0.00263385891179201	RGS5+SMC	DAAM2
1.19931721313764e-07	0.333612324257915	0.463	0.371	0.0033537706548181	RGS5+SMC	CHD9
1.2455222447405e-07	0.523217527182426	0.291	0.214	0.00348297840519233	RGS5+SMC	BMP5
1.42343262884759e-07	0.364195742418535	0.349	0.266	0.0039804870033094	RGS5+SMC	LAMP1
1.75014430443942e-07	0.306348899719693	0.338	0.252	0.0048941035329344	RGS5+SMC	BNIP3L
2.19465666662054e-07	0.380152070799439	0.287	0.209	0.00613713790253767	RGS5+SMC	PCYOX1
2.64853555450262e-07	0.312689237606109	0.296	0.213	0.00740636482461111	RGS5+SMC	LINC01197
2.82067378575585e-07	0.360943448026211	0.293	0.207	0.00788773217448766	RGS5+SMC	ABI2
3.13085800407142e-07	0.335194907878386	0.472	0.383	0.00875513132258532	RGS5+SMC	AP2M1
3.70968853374551e-07	0.287432101389366	0.653	0.605	0.0103737730157659	RGS5+SMC	CLIC1
5.36863593551478e-07	0.387876847044651	0.359	0.275	0.0150128535300735	RGS5+SMC	DKK3
5.58572953666131e-07	0.342562158108684	0.679	0.603	0.0156199340763197	RGS5+SMC	SON
6.06153368033422e-07	0.259568276897949	0.209	0.138	0.0169504727836866	RGS5+SMC	AZI2
9.45086019299497e-07	0.302155571783936	0.232	0.163	0.0264283854436911	RGS5+SMC	BDH2
1.54147587619392e-06	0.324799218674703	0.367	0.283	0.0431058314018867	RGS5+SMC	IFI27L2
1.56878568939989e-06	0.303686356669624	0.729	0.679	0.0438695230183786	RGS5+SMC	PTMS
1.59652486439485e-06	0.317478750973006	0.505	0.42	0.0446452213079376	RGS5+SMC	CXCL12
1.73093519942497e-06	0.301432984026345	0.543	0.495	0.0484038719167198	RGS5+SMC	TYMP
2.06034039739978e-208	2.13281771052504	0.826	0.298	5.76153588728875e-204	CD74+SMC	CD74
5.98331641636968e-174	2.0001748644308	0.636	0.142	1.67317460267362e-169	CD74+SMC	HLA-DRB1
1.76628358991591e-167	1.93310012423623	0.719	0.227	4.93923543084086e-163	CD74+SMC	HLA-DRA
1.11014455800223e-138	1.03501394632327	0.968	0.848	3.10440824199743e-134	CD74+SMC	TMSB10
9.40188097694193e-132	1.98596991025099	0.602	0.195	2.62914199639204e-127	CD74+SMC	ID1
5.17404888984863e-127	2.37303635783122	0.454	0.093	1.44687103155727e-122	CD74+SMC	VWF
1.88082976107042e-108	1.72383152598267	0.404	0.077	5.25955234385733e-104	CD74+SMC	RBP7
2.15155230224094e-107	1.758190394517	0.44	0.102	6.01660085798656e-103	CD74+SMC	RAMP2
2.76473670652265e-103	1.84228587232776	0.434	0.108	7.73130972611994e-99	CD74+SMC	RNASE1
1.804635012655e-100	1.67480207952436	0.364	0.065	5.04648134938845e-96	CD74+SMC	HLA-DRB5
4.4042715720585e-100	1.61754138433994	0.438	0.109	1.23161050241044e-95	CD74+SMC	GIMAP7
8.90880955031447e-100	1.41990703650695	0.716	0.376	2.49125950264994e-95	CD74+SMC	TNFSF10
9.22705622464128e-99	1.49437798115902	0.401	0.087	2.58025400265869e-94	CD74+SMC	GIMAP4
3.88829914694809e-95	1.62711947848042	0.51	0.169	1.08732397345256e-90	CD74+SMC	HLA-DPA1
8.02907786033333e-95	1.53487973877329	0.419	0.104	2.24525133286361e-90	CD74+SMC	PECAM1
1.85235447430742e-94	1.74060068347293	0.411	0.098	5.17992405195326e-90	CD74+SMC	ACKR1
1.15369083934737e-92	1.05909235487204	0.916	0.742	3.22618106315098e-88	CD74+SMC	FABP4
8.25445046089967e-91	1.66652898894007	0.382	0.09	2.30827452688598e-86	CD74+SMC	CLDN5
6.18213528283091e-90	1.35485865318301	0.693	0.378	1.72877231049084e-85	CD74+SMC	S100A10
9.34100493719014e-89	1.82622447689729	0.569	0.229	2.61211862063585e-84	CD74+SMC	MTND1P23
8.02761034338813e-84	1.44709660665844	0.323	0.061	2.24484095642506e-79	CD74+SMC	ADGRL4
3.20433084118689e-82	2.01836471126	0.64	0.351	8.96059076429503e-78	CD74+SMC	IGKC
6.25445761510282e-80	1.56658046692741	0.389	0.11	1.74899652748735e-75	CD74+SMC	EGFL7
1.2662154202788e-79	1.43230962196867	0.344	0.078	3.54084480126763e-75	CD74+SMC	SOX18
2.01582021256824e-78	1.39716253038738	0.405	0.116	5.63703964242584e-74	CD74+SMC	PALMD
1.03261128239677e-77	1.44541569616937	0.301	0.058	2.88759419009432e-73	CD74+SMC	CD34
1.68200033358964e-77	1.5036947550509	0.29	0.053	4.70354573285006e-73	CD74+SMC	ITGA6
1.57728423276557e-72	1.48043761865481	0.347	0.09	4.41071762850565e-68	CD74+SMC	CLEC14A
1.53848056369441e-71	0.914390121682268	0.892	0.703	4.30220704831504e-67	CD74+SMC	HLA-E
2.97673707934916e-71	1.17635920758301	0.731	0.512	8.324147568692e-67	CD74+SMC	GNG11
1.28481668496684e-64	1.01869506769577	0.674	0.375	3.59286137784127e-60	CD74+SMC	KLF2
1.18427964514275e-63	1.20511688460647	0.211	0.029	3.31171959967719e-59	CD74+SMC	BTNL9
1.81090821506346e-63	0.5505915621513	0.99	0.952	5.06402373260345e-59	CD74+SMC	TMSB4X
7.9788160248275e-63	1.40504576960661	0.384	0.13	2.23119611318276e-58	CD74+SMC	PTGDS
1.60191970790586e-60	1.38161758896816	0.384	0.135	4.47960827118794e-56	CD74+SMC	SRGN
3.15629448755589e-60	1.19367740575268	0.249	0.05	8.8262619050013e-56	CD74+SMC	RAMP3
7.69679872756232e-60	1.26494535467683	0.226	0.04	2.15233279617553e-55	CD74+SMC	CDH5
1.45779833980105e-58	1.13209765819902	0.213	0.035	4.07658727741965e-54	CD74+SMC	GIMAP1
1.05746412352353e-57	1.31855693590442	0.501	0.244	2.95709267502121e-53	CD74+SMC	DCN
7.54024212580024e-57	1.17657139834782	0.436	0.176	2.10855330805878e-52	CD74+SMC	TM4SF1
4.87613605065991e-56	2.37291125687458	0.243	0.051	1.36356268520654e-51	CD74+SMC	HBB
1.47105492444011e-51	1.13912875865818	0.42	0.171	4.11365799070431e-47	CD74+SMC	CFD
8.39468746663151e-51	1.11503507472581	0.233	0.053	2.34749040316884e-46	CD74+SMC	S100A16
9.93569250551759e-51	1.23365614861407	0.278	0.078	2.77841705224294e-46	CD74+SMC	ITM2A
1.02061667937468e-50	0.867600131305586	0.713	0.475	2.85405248220335e-46	CD74+SMC	EGR1
8.27303482987581e-48	0.574803473863034	0.952	0.769	2.31347145982647e-43	CD74+SMC	IFI27
3.57576705612165e-47	1.01813507556161	0.339	0.121	9.99927499573858e-43	CD74+SMC	CXCL11
7.92293457121947e-47	1.16387117794245	0.288	0.093	2.21556942349581e-42	CD74+SMC	LIFR
1.37788146085135e-46	1.48638625195287	0.346	0.135	3.85310771712471e-42	CD74+SMC	AQP1
2.25478130563986e-46	1.15230261046748	0.469	0.243	6.3052704430913e-42	CD74+SMC	HLA-DPB1
3.2036465513275e-46	1.32576010733166	0.351	0.143	8.95867721613223e-42	CD74+SMC	ENG
1.51631435834538e-45	1.01660469160735	0.213	0.049	4.24022147167703e-41	CD74+SMC	KLF4
2.88304748617493e-44	1.15658818396833	0.263	0.078	8.06215399033957e-40	CD74+SMC	DLK1
3.43273042525416e-44	1.08372138704328	0.22	0.053	9.59928736118073e-40	CD74+SMC	FLT1
5.41705177742547e-44	1.01278340719108	0.206	0.047	1.51482435903926e-39	CD74+SMC	HLA-DMA
8.72447222564549e-44	1.16196028565169	0.303	0.107	2.4397114131795e-39	CD74+SMC	LUM
2.35115214089714e-43	1.15994609662	0.387	0.176	6.57476184680477e-39	CD74+SMC	ISG20
1.83304204382049e-42	0.752123635896946	0.407	0.18	5.12591877133961e-38	CD74+SMC	CXCL10
3.24322592075751e-41	0.723143673646029	0.776	0.604	9.06935696480629e-37	CD74+SMC	IFIT3
3.70374240253039e-41	1.02815453347984	0.265	0.087	1.0357145254436e-36	CD74+SMC	CLEC2B
3.21980201220169e-40	0.648116027613891	0.847	0.721	9.00385434692081e-36	CD74+SMC	LY6E
6.09717021654262e-39	0.649787783136	0.666	0.398	1.70501267935398e-34	CD74+SMC	APOD
1.95492744969366e-38	1.06509729972652	0.478	0.277	5.46675912032335e-34	CD74+SMC	TPM3
5.42360290287898e-36	0.463701206867736	0.932	0.811	1.51665631576108e-31	CD74+SMC	HLA-A
2.33475821903276e-35	0.885326046179013	0.203	0.056	6.5289178837032e-31	CD74+SMC	HLA-DQA1
8.72025973117625e-35	0.917722497392478	0.572	0.402	2.43853343122613e-30	CD74+SMC	RSAD2
3.41635118203789e-34	0.926539459378869	0.324	0.14	9.55348444545075e-30	CD74+SMC	NNMT
2.16019102866682e-32	0.564805540268608	0.851	0.77	6.0407581925639e-28	CD74+SMC	NEAT1
2.27834408656311e-32	0.977701922361173	0.297	0.129	6.37116140366507e-28	CD74+SMC	WARS
1.10633927435832e-31	1.16443394386403	0.28	0.119	3.0937671468156e-27	CD74+SMC	ICAM2
9.07944893818149e-31	0.893936043751509	0.451	0.267	2.53897710107307e-26	CD74+SMC	DUSP1
2.11276709557277e-30	0.392383322422034	0.638	0.404	5.90814190605968e-26	CD74+SMC	APOE
4.23078129199878e-29	0.506812564841812	0.882	0.737	1.18309568049454e-24	CD74+SMC	BST2
4.70542889707908e-29	0.967765983995012	0.537	0.382	1.31582613677919e-24	CD74+SMC	SAT1
5.23863279116692e-29	1.01933538623153	0.22	0.079	1.46493127372192e-24	CD74+SMC	CXCL14
2.54679828875345e-28	1.07052600653234	0.518	0.362	7.12186673467014e-24	CD74+SMC	SLC9A3R2
1.15551279640273e-27	0.894981519778953	0.243	0.098	3.23127598386059e-23	CD74+SMC	ID2
1.70133294302554e-27	0.950160323709243	0.397	0.226	4.75760744187662e-23	CD74+SMC	7SK.4
2.45680198970199e-27	0.510941786725446	0.746	0.582	6.87020108400264e-23	CD74+SMC	IER2
6.09808504851417e-27	0.644513676134192	0.731	0.597	1.7052685029665e-22	CD74+SMC	MX1
1.84192577788912e-26	0.772035733391292	0.537	0.413	5.15076124528915e-22	CD74+SMC	FKBP1A
3.6368119918409e-26	0.925019976172349	0.219	0.081	1.01699810539839e-21	CD74+SMC	RGCC
1.43704202731896e-24	0.593879492431466	0.67	0.498	4.01854432519475e-20	CD74+SMC	IFIT2
6.04048065866963e-24	0.774254855288962	0.262	0.121	1.68916001139037e-19	CD74+SMC	EMP1
1.05728963703076e-23	0.846349308947293	0.266	0.126	2.9566047409928e-19	CD74+SMC	COL15A1
1.36863423841116e-23	0.257262816015847	0.368	0.213	3.82724878429296e-19	CD74+SMC	IGLC2
1.13905269554524e-22	0.482247778912693	0.765	0.633	3.1852469578227e-18	CD74+SMC	IFIT1
2.01960960539925e-22	0.78793994571064	0.275	0.138	5.64763630053846e-18	CD74+SMC	LGALS9
2.38786774150912e-22	0.713671814598313	0.404	0.243	6.67743335235611e-18	CD74+SMC	CLU
1.75776700676548e-20	0.62747804677781	0.577	0.446	4.91541965771898e-16	CD74+SMC	LAP3
3.89538437757398e-20	0.800924486443874	0.409	0.277	1.08930528734479e-15	CD74+SMC	IFIH1
6.76052154966054e-19	0.832839131776949	0.326	0.192	1.89051224614707e-14	CD74+SMC	EMCN
1.05725979360535e-18	0.36610653166883	0.884	0.848	2.95652128683799e-14	CD74+SMC	CST3
2.89589961478413e-18	0.334741699912358	0.802	0.636	8.09809368278234e-14	CD74+SMC	FABP5
8.53958165682847e-18	0.418486398268149	0.808	0.755	2.38800861451551e-13	CD74+SMC	MYL12A
1.461048747019e-17	0.942613555921064	0.22	0.109	4.08567671616395e-13	CD74+SMC	SEC14L1
1.93718275016177e-17	0.288999933750606	0.945	0.831	5.41713784255236e-13	CD74+SMC	HLA-C
3.09905058383511e-17	0.660067801354081	0.212	0.101	8.6661850526365e-13	CD74+SMC	PPP3CA
9.90007979099547e-17	0.801863350437626	0.258	0.145	2.76845831275397e-12	CD74+SMC	NPDC1
1.25580407416515e-16	0.269371508194734	0.835	0.733	3.51173051299542e-12	CD74+SMC	FOS
2.19455775394862e-16	0.801725954474337	0.347	0.229	6.13686130314191e-12	CD74+SMC	SAMD9L
2.39718519808808e-16	0.257529177980174	0.958	0.834	6.70348868793351e-12	CD74+SMC	HLA-B
2.72121674979116e-16	0.652271261890082	0.53	0.437	7.609610519116e-12	CD74+SMC	VAMP5
1.01414258312565e-15	0.747772109778288	0.366	0.253	2.83594831945257e-11	CD74+SMC	TRIM22
2.59543656747361e-15	0.401985140027258	0.766	0.688	7.25787881728321e-11	CD74+SMC	IFITM2
3.14648876226332e-15	0.479542250462778	0.721	0.662	8.79884117479314e-11	CD74+SMC	TCF4
1.81845486720394e-14	0.64656210427169	0.469	0.379	5.08512719064911e-10	CD74+SMC	SH3BGRL3
2.45922565790974e-14	0.282723282668218	0.902	0.815	6.87697862977879e-10	CD74+SMC	TXNIP
2.46336669392232e-14	0.518880827408751	0.424	0.302	6.88855862288438e-10	CD74+SMC	SOCS3
3.81393431612756e-14	0.831911474499489	0.225	0.125	1.06652859216191e-09	CD74+SMC	HSPG2
9.24384085443463e-14	0.671442104126665	0.53	0.452	2.5849476565341e-09	CD74+SMC	SPTBN1
3.34034318798595e-13	0.69627639209621	0.249	0.151	9.3409356908839e-09	CD74+SMC	KCTD12
3.62681098218965e-13	0.669228408766366	0.374	0.275	1.01420142305951e-08	CD74+SMC	CFLAR
7.14221856945137e-13	0.67314581174686	0.242	0.143	1.99725000076138e-08	CD74+SMC	DDX60L
8.35687930114077e-13	0.491183710219746	0.479	0.39	2.336917727771e-08	CD74+SMC	ZFP36L2
4.08136964873024e-12	0.503085395495709	0.611	0.562	1.14131420857092e-07	CD74+SMC	XAF1
4.77584387130887e-12	0.363826650291204	0.776	0.748	1.33551698017281e-07	CD74+SMC	HSP90AB1
5.00539717970241e-12	0.581130732920578	0.509	0.432	1.39970926733198e-07	CD74+SMC	PSMB9
6.1128375322714e-12	0.534927708205122	0.482	0.395	1.70939388752437e-07	CD74+SMC	MX2
7.48280069722646e-12	0.428923623991819	0.557	0.474	2.09249038697241e-07	CD74+SMC	KLF6
7.94612446875716e-12	0.387299310220389	0.545	0.439	2.22205424644325e-07	CD74+SMC	MDK
8.49161275148506e-12	0.385697004656568	0.662	0.576	2.37459458982528e-07	CD74+SMC	ID3
9.90538304607692e-12	0.605816056767292	0.215	0.126	2.76994131500495e-07	CD74+SMC	PRCP
2.44182047398496e-11	0.573814963013092	0.249	0.157	6.82830677345153e-07	CD74+SMC	NT5C3A
2.89645023372622e-11	0.644969243470923	0.21	0.123	8.099633433592e-07	CD74+SMC	GMFG
3.32820169613203e-11	0.347969402129219	0.535	0.435	9.3069832230636e-07	CD74+SMC	ZFP36
3.4791015424974e-11	0.49856501280125	0.508	0.445	9.72895955343974e-07	CD74+SMC	DNAJA1
4.79862354769137e-11	0.579546407573875	0.384	0.3	1.34188708887642e-06	CD74+SMC	TGFBR2
5.14794784205765e-11	0.555782223738984	0.486	0.413	1.439572134553e-06	CD74+SMC	RNF213
6.37061167946586e-11	0.514475045733993	0.312	0.213	1.78147785004583e-06	CD74+SMC	CFH
1.12802594462109e-10	0.319628330309707	0.753	0.708	3.1544117515384e-06	CD74+SMC	S100A11
1.82060694995658e-10	0.457851209094522	0.559	0.485	5.09114527485857e-06	CD74+SMC	PARP14
3.58064271605497e-10	0.502639041044729	0.445	0.368	1.00129092911761e-05	CD74+SMC	HNRNPH1
6.4789299969896e-10	0.489088515385625	0.506	0.459	1.81176798435817e-05	CD74+SMC	GNAI2
6.89140834125884e-10	0.498377608522067	0.26	0.17	1.92711342854962e-05	CD74+SMC	TCIM
7.35526918101411e-10	0.543365939332061	0.468	0.407	2.05682747377878e-05	CD74+SMC	DDX3X
8.67568245260219e-10	0.353466526326636	0.796	0.748	2.42606784104568e-05	CD74+SMC	CALM1
1.15034275333851e-09	0.652402579479278	0.222	0.14	3.21681847543581e-05	CD74+SMC	KCNQ1OT1
1.74557148378744e-09	0.449148601432462	0.449	0.366	4.88131609726319e-05	CD74+SMC	GBP1
1.94817069213388e-09	0.461896171884231	0.663	0.637	5.44786452348317e-05	CD74+SMC	LGALS3
2.33938039257672e-09	0.576433135441065	0.211	0.133	6.54184332980154e-05	CD74+SMC	FXYD5
2.56671801033409e-09	0.442473007674351	0.441	0.358	7.17757024409826e-05	CD74+SMC	IRF1
3.17274890315179e-09	0.635520753816014	0.397	0.326	8.87227503277367e-05	CD74+SMC	UACA
4.7186793559192e-09	0.436290644972514	0.237	0.155	0.000131953149508925	CD74+SMC	NFKBIZ
5.71870203949243e-09	0.408913224211084	0.505	0.419	0.000159917783832366	CD74+SMC	MARCKS
6.17752984598549e-09	0.560910431787875	0.211	0.136	0.000172748444613138	CD74+SMC	MGST2
6.42383361386306e-09	0.585124891825887	0.216	0.139	0.000179636083178067	CD74+SMC	WNK1
7.35877441829513e-09	0.521519065802736	0.243	0.162	0.000205780767833205	CD74+SMC	NCOA7
2.16064595413992e-08	1.21699016387108	0.242	0.165	0.000604203034615688	CD74+SMC	ACTA1
2.84958787114024e-08	0.281287074048888	0.725	0.654	0.000796858752285658	CD74+SMC	IFI44L
2.87804103928256e-08	0.315023449780854	0.649	0.617	0.000804815396224976	CD74+SMC	XIST
2.88558350960976e-08	0.599257213267206	0.366	0.301	0.000806924572627272	CD74+SMC	CCDC85B
3.02129728646275e-08	0.428105293286798	0.542	0.508	0.000844875573186444	CD74+SMC	ANXA2
3.43995055414581e-08	0.450660266728209	0.244	0.169	0.000961947772961333	CD74+SMC	S100A13
4.0803020960328e-08	0.437248706923906	0.54	0.504	0.00114101567813461	CD74+SMC	SP100
5.1644423512879e-08	0.49529365095521	0.233	0.16	0.00144418465911415	CD74+SMC	ELF1
7.1463299863173e-08	0.557632599784403	0.418	0.36	0.00199839971737377	CD74+SMC	EPSTI1
1.12580342836233e-07	0.498248406986851	0.373	0.308	0.00314819670707241	CD74+SMC	SP110
1.33372037405676e-07	0.404746390521424	0.497	0.453	0.00372961565401233	CD74+SMC	PSMB8
2.06030196034501e-07	0.413664682550967	0.429	0.373	0.0057614284019088	CD74+SMC	NFKBIA
3.4396816337243e-07	0.317563870746414	0.654	0.606	0.00961872572054662	CD74+SMC	IFI16
5.80580407300406e-07	0.423501286335136	0.405	0.349	0.0162353505097485	CD74+SMC	FCGRT
5.99819894712873e-07	0.274792799204726	0.701	0.684	0.0167733635357508	CD74+SMC	MYL12B
8.65377980012781e-07	0.496664247598539	0.276	0.208	0.0241994298330774	CD74+SMC	FN1
9.74750854380472e-07	0.580111485343604	0.315	0.258	0.0272579328918955	CD74+SMC	SAMHD1
1.01411162767033e-06	0.381988844531993	0.329	0.262	0.028358617556173	CD74+SMC	BTG2
1.70832899845725e-06	0.565937787773471	0.278	0.218	0.0477717121128586	CD74+SMC	RBM6
0	3.48947191951859	0.835	0.165	0	MYH11+SMC	MYH11
0	3.4173342950389	0.803	0.107	0	MYH11+SMC	RERGL
5.91788234543512e-282	2.25015829809213	0.997	0.796	1.65487661907748e-277	MYH11+SMC	TAGLN
7.07862713121861e-253	2.59860251668242	0.787	0.201	1.97946729097397e-248	MYH11+SMC	PLN
2.05073930424455e-243	2.45556449717739	0.952	0.615	5.73468739038946e-239	MYH11+SMC	DSTN
4.67462468523766e-243	2.42581128180072	0.969	0.714	1.30721204697986e-238	MYH11+SMC	TPM2
1.6287316801865e-240	2.12945483941407	0.992	0.829	4.55458527047353e-236	MYH11+SMC	ACTA2
5.18453930037744e-232	2.25931648922739	0.851	0.323	1.44980456995755e-227	MYH11+SMC	NDUFA4
1.60445233369048e-231	2.20205904939825	0.648	0.093	4.48669050593205e-227	MYH11+SMC	NET1
2.17687146274946e-228	2.20505052034761	0.614	0.078	6.08740335843259e-224	MYH11+SMC	CCDC3
1.73164392693134e-227	2.0398048359936	0.616	0.075	4.8423690772708e-223	MYH11+SMC	CASQ2
1.76628298105651e-226	2.41364057729081	0.68	0.131	4.93923372822643e-222	MYH11+SMC	SORBS2
1.32314179409896e-225	2.27131985893176	0.94	0.493	3.70003371301832e-221	MYH11+SMC	S100A4
1.34221911678186e-219	1.73947403659793	0.987	0.828	3.75338153816881e-215	MYH11+SMC	ADIRF
1.43582541717982e-203	1.93396411178633	0.431	0.02	4.01514219660164e-199	MYH11+SMC	ITGA8
4.25556953114048e-190	2.13910084768095	0.591	0.107	1.19002746368813e-185	MYH11+SMC	PHLDA2
6.6392585833535e-185	1.82184132554419	0.638	0.129	1.85660227024897e-180	MYH11+SMC	NTRK2
1.49099967898313e-184	1.67722011128019	0.965	0.814	4.16943150230842e-180	MYH11+SMC	MYL9
1.60649823978486e-163	1.22190942251272	0.979	0.875	4.49241167773438e-159	MYH11+SMC	MYL6
3.05718503443494e-162	1.65268108126727	0.929	0.568	8.54911223029385e-158	MYH11+SMC	IGFBP5
4.05991568944795e-161	1.76861571961569	0.441	0.049	1.13531482339722e-156	MYH11+SMC	CNN1
1.99156578000321e-160	1.89178306484251	0.801	0.413	5.56921454720098e-156	MYH11+SMC	LBH
1.2601249243496e-133	1.42081232960178	0.362	0.036	3.52381333845122e-129	MYH11+SMC	WFDC1
6.00849932106594e-131	1.59532694029479	0.429	0.067	1.68021675014288e-126	MYH11+SMC	ACTG2
2.86695615993504e-130	1.58016055383494	0.665	0.242	8.01715620564235e-126	MYH11+SMC	HCFC1R1
4.07184291677046e-130	1.48579673349463	0.707	0.279	1.13865015324569e-125	MYH11+SMC	BCAM
2.01483610495927e-126	0.892011186005544	0.99	0.898	5.63428768390809e-122	MYH11+SMC	VIM
3.02041080959387e-124	1.58781440690693	0.58	0.171	8.44627678794829e-120	MYH11+SMC	RCAN2
4.80341279109225e-122	1.63150335482958	0.608	0.199	1.34322635290104e-117	MYH11+SMC	PPP1R12B
1.81322688908584e-119	1.23878768306286	0.366	0.047	5.07050767263963e-115	MYH11+SMC	CAP2
1.56622502606418e-116	1.4139883945168	0.461	0.095	4.37979166288588e-112	MYH11+SMC	GPRC5C
2.26091137723672e-114	1.5089023815127	0.519	0.14	6.32241257530478e-110	MYH11+SMC	WTIP
5.9423334498251e-114	1.06932107928186	0.267	0.016	1.66171412590909e-109	MYH11+SMC	HACD1
8.04639599714874e-114	1.47075829850771	0.351	0.045	2.25009417664267e-109	MYH11+SMC	SYNM
6.27166825805609e-111	1.25266028116609	0.332	0.038	1.75380931168281e-106	MYH11+SMC	NRIP2
1.81932819810041e-110	1.24063574362449	0.335	0.041	5.087569373168e-106	MYH11+SMC	ACKR3
8.70824132948108e-109	1.2154425672413	0.409	0.075	2.43517260537609e-104	MYH11+SMC	NIBAN1
1.56420178748632e-108	1.9680164180324	0.434	0.097	4.37413387852674e-104	MYH11+SMC	CKB
1.96860485768954e-108	1.32479237325193	0.806	0.499	5.50500662404303e-104	MYH11+SMC	SOD3
8.00893401315514e-108	1.34549874067751	0.623	0.227	2.2396183074387e-103	MYH11+SMC	ZFHX3
1.71604166937063e-105	1.1003693473133	0.221	0.007	4.79873892422804e-101	MYH11+SMC	CSDC2
1.51657452383278e-102	1.22846060415999	0.861	0.624	4.24094899844598e-98	MYH11+SMC	C11orf96
6.95454028931686e-102	1.07651205443	0.262	0.02	1.94476764650457e-97	MYH11+SMC	NTRK3
1.33821079286243e-101	1.09764231894409	0.226	0.01	3.74217266116049e-97	MYH11+SMC	ENTPD3
4.98206585727847e-100	1.04007701175326	0.244	0.016	1.39318489632935e-95	MYH11+SMC	LRRC10B
4.23247168610986e-99	1.30813821409004	0.753	0.424	1.18356838230376e-94	MYH11+SMC	MAP3K20
2.61863428570563e-98	1.41098735150663	0.788	0.456	7.32274891654721e-94	MYH11+SMC	PTN
3.35499528690748e-98	1.60721619963756	0.708	0.422	9.38190882030809e-94	MYH11+SMC	CRIP1
4.42350670006222e-96	1.25223132975051	0.798	0.544	1.2369894136054e-91	MYH11+SMC	MCAM
7.78974733488329e-96	1.08869580549007	0.284	0.033	2.17832494472676e-91	MYH11+SMC	DACT3
9.03201244541786e-96	1.04073105972117	0.87	0.667	2.52571196023665e-91	MYH11+SMC	MGST3
4.46637457905919e-94	1.52916009538174	0.735	0.392	1.24897698728811e-89	MYH11+SMC	FLNA
2.23328734699547e-93	1.13493331341038	0.334	0.055	6.24516473713814e-89	MYH11+SMC	NRGN
2.28256201804114e-93	0.961701416585401	0.217	0.011	6.38295642725023e-89	MYH11+SMC	KCNMA1
4.42904774707917e-91	1.19562405616981	0.339	0.059	1.23853891199322e-86	MYH11+SMC	NPY1R
1.5476702400301e-90	1.01185915164954	0.242	0.02	4.32790505922018e-86	MYH11+SMC	MYOCD
1.76542656608845e-89	0.912469650233168	0.96	0.761	4.93683884940974e-85	MYH11+SMC	S100A6
4.69862941734627e-89	0.678916223057648	0.983	0.941	1.31392473026671e-84	MYH11+SMC	ACTB
8.5131722292912e-89	1.10426939221733	0.369	0.074	2.38062348219899e-84	MYH11+SMC	KCNAB1
2.6494881634691e-88	1.12439354562702	0.325	0.056	7.40902870032498e-84	MYH11+SMC	KCNMB1
4.65777111372325e-88	1.4392969028081	0.486	0.16	1.30249911424157e-83	MYH11+SMC	NRARP
1.49412330283541e-86	1.1335142148197	0.451	0.125	4.17816640404894e-82	MYH11+SMC	MOB2
1.82671165177549e-85	0.992786406450595	0.339	0.063	5.10821646302499e-81	MYH11+SMC	OR51E1
2.31112624315429e-84	1.31231476324782	0.337	0.067	6.46283342635666e-80	MYH11+SMC	MAP3K7CL
7.27953231118148e-84	1.33288165352723	0.208	0.014	2.03564841549879e-79	MYH11+SMC	PGAM2
4.2482673786057e-82	1.40181547862112	0.68	0.379	1.1879854897533e-77	MYH11+SMC	CSRP1
1.99386763441835e-81	1.15118509110649	0.743	0.425	5.57565145288748e-77	MYH11+SMC	TSC22D1
6.28055525247207e-81	1.02651096080603	0.276	0.04	1.75629447080129e-76	MYH11+SMC	SVIL
4.15619393271405e-80	1.20983024070355	0.593	0.255	1.16223807134416e-75	MYH11+SMC	ARPC1A
1.9239468113642e-79	1.113925033308	0.674	0.337	5.38012486329884e-75	MYH11+SMC	CSRP2
2.37783340423912e-79	1.12733028910078	0.652	0.319	6.64937333161427e-75	MYH11+SMC	CRYAB
4.37425959385479e-77	1.21175797894094	0.578	0.242	1.22321795282555e-72	MYH11+SMC	FILIP1
3.03777037035552e-76	1.30708289407481	0.612	0.288	8.49482106366217e-72	MYH11+SMC	SNCG
8.45322113288876e-74	0.856550949199275	0.26	0.039	2.36385875760101e-69	MYH11+SMC	TMEM51
9.34192253860215e-73	1.03644166791064	0.753	0.47	2.6123752186947e-68	MYH11+SMC	HES4
2.34240414998719e-71	1.00083467264108	0.896	0.774	6.55029896502417e-67	MYH11+SMC	TPM1
2.24222339376857e-70	0.876205215504324	0.253	0.039	6.27015349833444e-66	MYH11+SMC	LINC02515
4.46062983852669e-70	0.939136949309821	0.204	0.021	1.2473705280456e-65	MYH11+SMC	PRPH
5.11909128264276e-70	1.16343694812743	0.558	0.244	1.43150268627822e-65	MYH11+SMC	PALLD
8.3965890714323e-70	0.932910902574019	0.251	0.039	2.34802216793533e-65	MYH11+SMC	DMPK
1.12095410734997e-68	1.05933581264767	0.429	0.132	3.13463606579346e-64	MYH11+SMC	RRAD
4.04880027531825e-68	1.09160786482227	0.441	0.146	1.13220650899e-63	MYH11+SMC	PTP4A3
6.88008644714498e-68	0.932679154151862	0.779	0.557	1.92394737407962e-63	MYH11+SMC	COX7A2
4.96197650884572e-67	0.906552749874338	0.428	0.137	1.38756711093362e-62	MYH11+SMC	TBX2-AS1
3.02055035617289e-66	0.961154801157833	0.756	0.491	8.44666701600187e-62	MYH11+SMC	PPP1R12A
2.11742119005678e-65	0.987051193070919	0.775	0.526	5.92115661587478e-61	MYH11+SMC	PPP1R14A
2.8211429131369e-65	1.04402537881514	0.514	0.208	7.88904404229604e-61	MYH11+SMC	CAMTA1
3.8204228604484e-65	1.03399591523847	0.395	0.119	1.06834304869579e-60	MYH11+SMC	PDLIM3
7.46670254340735e-65	0.912906242768748	0.31	0.071	2.08798869923843e-60	MYH11+SMC	RBPMS2
9.33354376180934e-65	0.999765632540706	0.348	0.094	2.61003217755236e-60	MYH11+SMC	SLC8A1
8.88957468422217e-64	0.838695456084125	0.276	0.056	2.48588066469589e-59	MYH11+SMC	HRH2
1.27209166000362e-61	1.00868857853821	0.446	0.161	3.55727711803411e-57	MYH11+SMC	NTN4
2.46333507494264e-60	0.996621684634351	0.49	0.202	6.8884702035696e-56	MYH11+SMC	MSRB3
4.62646666927422e-59	0.854195226365953	0.407	0.14	1.29374513939584e-54	MYH11+SMC	SLC25A4
9.94152714247235e-59	1.06497327562454	0.237	0.044	2.78004865012097e-54	MYH11+SMC	OGN
3.8878876232537e-58	1.04959088491794	0.513	0.224	1.08720889496667e-53	MYH11+SMC	ACTN1
3.35711766234718e-57	0.760291941015312	0.846	0.69	9.38784383098764e-53	MYH11+SMC	SELENOW
5.8491522757068e-57	0.946668059285457	0.676	0.408	1.63565694237865e-52	MYH11+SMC	MYLK
2.19075058236563e-56	0.476232617736212	0.988	0.956	6.12621492852725e-52	MYH11+SMC	EEF1A1
2.59133130384739e-56	0.903648884623315	0.289	0.071	7.24639885807883e-52	MYH11+SMC	AKAP1
6.2128818504783e-56	0.926186923609094	0.613	0.313	1.73737028066775e-51	MYH11+SMC	LMOD1
5.63877658911972e-55	0.911540811042418	0.216	0.039	1.57682748538144e-50	MYH11+SMC	MYOM1
4.89124580054394e-53	0.44325263204023	0.982	0.939	1.36778797566411e-48	MYH11+SMC	PTMA
2.9671204858553e-52	0.940490041284797	0.442	0.177	8.29725572664576e-48	MYH11+SMC	SERPINI1
4.70667511452688e-52	0.824724098894342	0.344	0.11	1.3161746290263e-47	MYH11+SMC	CTDSPL
2.89844763820697e-51	0.853137924561034	0.433	0.17	8.10521897548197e-47	MYH11+SMC	SGCA
3.79638700512908e-51	0.770201944608441	0.792	0.599	1.0616216621143e-46	MYH11+SMC	COX6C
1.77126294584641e-50	0.868751679699898	0.447	0.177	4.95315970176491e-46	MYH11+SMC	SLIT3
6.22453928431068e-50	0.803034546918888	0.555	0.264	1.74063016546464e-45	MYH11+SMC	KLHL23
9.55955906780496e-50	0.690617623817075	0.253	0.061	2.67323509772098e-45	MYH11+SMC	SORT1
2.34145929224687e-49	1.21464991943604	0.641	0.396	6.54765676483915e-45	MYH11+SMC	GADD45B
5.75580311408099e-49	0.816237807895469	0.414	0.162	1.60955278282161e-44	MYH11+SMC	NEXN
7.07348193740128e-49	0.824670707968362	0.68	0.444	1.9780284889749e-44	MYH11+SMC	CRIP2
8.91287742815847e-49	0.925350877104307	0.495	0.213	2.49239704401024e-44	MYH11+SMC	CLU
1.29207120371216e-48	0.728044759666692	0.229	0.05	3.61314791406068e-44	MYH11+SMC	SNTA1
1.31435761198325e-48	0.804695254454253	0.206	0.04	3.67546962614996e-44	MYH11+SMC	LINGO1
2.02528457554329e-48	1.07500598696738	0.558	0.317	5.66350578704926e-44	MYH11+SMC	GBP2
2.62221273683378e-48	0.907306626608209	0.359	0.126	7.33275569728199e-44	MYH11+SMC	TBC1D1
1.06546680171437e-47	0.586182461331326	0.208	0.04	2.97947136431407e-43	MYH11+SMC	DHRS3
2.12071743661956e-47	0.824934714325348	0.695	0.457	5.93037423976295e-43	MYH11+SMC	CAVIN3
1.17174652520127e-46	0.728643888579201	0.36	0.125	3.27667198307283e-42	MYH11+SMC	PDLIM5
2.07373973485479e-46	0.827125856200718	0.366	0.136	5.79900579454794e-42	MYH11+SMC	MAPRE2
2.51200609445126e-46	0.825754058932409	0.509	0.244	7.02457384252349e-42	MYH11+SMC	ISYNA1
2.78241416717277e-46	0.722497624177535	0.229	0.052	7.78074297708194e-42	MYH11+SMC	ENTPD1
4.89243778936845e-46	0.629854970418878	0.266	0.071	1.36812130341899e-41	MYH11+SMC	PDE3A
5.1226379687038e-46	0.85519744524598	0.612	0.365	1.43249448156833e-41	MYH11+SMC	DBI
7.02807576147968e-46	0.860831385916716	0.571	0.306	1.96533110594018e-41	MYH11+SMC	TBX2
7.77289058519255e-46	0.904095071268048	0.496	0.242	2.17361112324324e-41	MYH11+SMC	MTHFD2
6.60439169917412e-45	0.684460111364777	0.301	0.091	1.84685209475705e-40	MYH11+SMC	FAM107B
1.20308622694221e-44	0.748868639741106	0.388	0.149	3.36431032502119e-40	MYH11+SMC	CARHSP1
2.91022878528809e-44	0.634778682755015	0.219	0.05	8.13816377517962e-40	MYH11+SMC	AC079822.1
6.86690905310539e-44	0.832281198340772	0.311	0.104	1.92026244761039e-39	MYH11+SMC	HSDL2
1.36536095576989e-43	1.02784178316508	0.338	0.126	3.81809537671492e-39	MYH11+SMC	PPP1R12C
1.88267582257143e-43	0.700938165820082	0.805	0.609	5.26471467023875e-39	MYH11+SMC	YBX1
9.98639345188288e-42	0.637273751916664	0.808	0.652	2.79259506488453e-37	MYH11+SMC	COX7C
1.1446215445101e-41	0.549358248612172	0.221	0.053	3.20081968706804e-37	MYH11+SMC	CPED1
1.27937240937648e-41	0.7248627398977	0.666	0.426	3.57763700558039e-37	MYH11+SMC	COX8A
1.31884456746623e-41	0.688023552343083	0.369	0.143	3.68801694846256e-37	MYH11+SMC	ARID5A
2.15793469695829e-41	0.733493478081887	0.433	0.188	6.03444858657415e-37	MYH11+SMC	KANK2
2.76496462764681e-41	0.595278349436224	0.262	0.076	7.73194708475153e-37	MYH11+SMC	C1QTNF2
1.00228212601366e-40	0.66158934178309	0.724	0.498	2.8027817371846e-36	MYH11+SMC	YBX3
1.02749107473243e-40	0.65175281370734	0.792	0.61	2.87327604138176e-36	MYH11+SMC	COX5B
1.51317077392794e-40	0.664649495506295	0.239	0.066	4.23143075221208e-36	MYH11+SMC	HEY2
2.06911681498372e-40	0.745257921196276	0.281	0.09	5.78607826142049e-36	MYH11+SMC	PPP2R5A
5.58862309955141e-40	0.417405665742683	0.949	0.894	1.56280256355856e-35	MYH11+SMC	FAU
1.50483872215887e-39	0.725398741941424	0.253	0.076	4.20813100264507e-35	MYH11+SMC	SLMAP
1.79241477246733e-39	0.700416211172657	0.71	0.493	5.01230866972765e-35	MYH11+SMC	NDUFB7
2.18367776442435e-39	0.710411407910327	0.692	0.466	6.10643650043624e-35	MYH11+SMC	SH3BGRL
2.88744194538145e-39	0.705714775179005	0.661	0.417	8.07444265606469e-35	MYH11+SMC	CAV2
6.92981905559668e-39	0.742517974582835	0.519	0.27	1.93785460070705e-34	MYH11+SMC	COX14
8.81781318342771e-39	0.854226189492946	0.634	0.404	2.46581327861372e-34	MYH11+SMC	ROCK1
9.63440388492197e-39	0.690233342328353	0.366	0.15	2.69416470237958e-34	MYH11+SMC	MSRB2
5.51433183518003e-38	0.830199835460386	0.527	0.283	1.54202775438974e-33	MYH11+SMC	CCND1
4.40092403268626e-37	0.587099591896452	0.6	0.339	1.23067439650038e-32	MYH11+SMC	ITIH5
5.04177846023396e-37	0.748665203124747	0.294	0.105	1.40988292861983e-32	MYH11+SMC	LGALSL
8.06083712701787e-37	0.669419818324755	0.315	0.118	2.25413249419928e-32	MYH11+SMC	ZFYVE21
8.86512748945756e-37	0.663501686046032	0.244	0.074	2.47904425115191e-32	MYH11+SMC	TTLL7
1.02506969976267e-36	0.796128136189783	0.658	0.435	2.86650490841632e-32	MYH11+SMC	GUCY1A1
2.96843921287791e-36	0.478844162830895	0.897	0.774	8.30094341489179e-32	MYH11+SMC	CALM2
4.93130172708657e-36	0.725507547009377	0.353	0.146	1.37898921496249e-31	MYH11+SMC	WDR1
8.33591719452289e-36	0.734912406426871	0.278	0.096	2.33105588427638e-31	MYH11+SMC	OLFML2A
9.1587752856278e-36	0.625186303565643	0.418	0.188	2.56115992087296e-31	MYH11+SMC	ATP2B4
1.57165479057007e-35	0.602510680225024	0.312	0.115	4.39497545635014e-31	MYH11+SMC	PLPP3
4.37338385608903e-35	0.806914754752674	0.497	0.268	1.22297306151674e-30	MYH11+SMC	FRZB
5.65285397749732e-35	0.501258968173365	0.902	0.792	1.58076408626735e-30	MYH11+SMC	GAPDH
8.13478545446953e-35	0.555793975321501	0.648	0.383	2.27481140448786e-30	MYH11+SMC	CD9
8.81091609224997e-35	0.717264036434839	0.688	0.483	2.46388457603678e-30	MYH11+SMC	LPP
2.00927648552011e-34	0.650848478071626	0.555	0.321	5.61874076410844e-30	MYH11+SMC	ILK
4.93320392941575e-34	0.694596130134509	0.433	0.215	1.37952114682182e-29	MYH11+SMC	CCDC107
8.3916436174446e-34	0.593203252618214	0.312	0.123	2.34663922118221e-29	MYH11+SMC	COPRS
9.98690870207184e-34	0.617911785932839	0.528	0.292	2.79273914944737e-29	MYH11+SMC	ANAPC16
9.41390263773084e-33	0.686781285945993	0.263	0.095	2.63250373361505e-28	MYH11+SMC	SMARCD3
1.35718843349635e-32	0.489484182115651	0.859	0.768	3.79524173542919e-28	MYH11+SMC	GNAS
1.58467461870578e-31	0.688798127208076	0.635	0.444	4.43138410374886e-27	MYH11+SMC	UQCR11
1.92748272672613e-31	0.632873498547389	0.715	0.516	5.39001269701694e-27	MYH11+SMC	COX6A1
2.13569148344847e-31	0.546631591380466	0.212	0.065	5.9722476643153e-27	MYH11+SMC	ODC1
2.73690174157956e-31	0.647024610236197	0.299	0.12	7.65347203015308e-27	MYH11+SMC	OAT
3.67145430899208e-31	0.669118284103452	0.324	0.136	1.02668548296654e-26	MYH11+SMC	PLEKHO1
4.58621801710082e-31	0.597153191188507	0.32	0.132	1.28249000630207e-26	MYH11+SMC	TOB1
5.37499287707276e-31	0.557162773967497	0.74	0.576	1.50306300814463e-26	MYH11+SMC	UQCRB
1.72462865067951e-30	0.623117289056977	0.351	0.157	4.82275155876019e-26	MYH11+SMC	PLP2
2.59568436213059e-30	0.523754965508202	0.332	0.141	7.25857175026199e-26	MYH11+SMC	SDC2
3.05639298544624e-30	0.711252453673229	0.428	0.222	8.54689734450186e-26	MYH11+SMC	PDGFA
6.10296570792543e-30	0.692060678785038	0.496	0.28	1.70663333056427e-25	MYH11+SMC	PPP1CB
1.00598738226577e-29	0.692784876274777	0.567	0.362	2.81314311576801e-25	MYH11+SMC	UQCRQ
2.81162431227479e-29	0.633523420391941	0.359	0.166	7.86242622684522e-25	MYH11+SMC	ATP1A2
4.80170656195511e-29	0.581702047675632	0.465	0.253	1.34274922298513e-24	MYH11+SMC	COX17
1.06804709311771e-28	0.556769486095425	0.653	0.452	2.98668689119435e-24	MYH11+SMC	NDUFB10
2.27776906930359e-28	0.597379661012926	0.73	0.548	6.36955342540055e-24	MYH11+SMC	SELENOM
2.61205211367828e-28	0.745088265821414	0.341	0.158	7.30434253068995e-24	MYH11+SMC	SNRPN
8.02334119364004e-28	0.595171587705061	0.644	0.441	2.2436471313895e-23	MYH11+SMC	ATP5ME
9.170051883826e-28	0.456767426308957	0.208	0.067	2.5643133087931e-23	MYH11+SMC	SLC5A3
1.1038931945108e-27	0.603507156392968	0.492	0.289	3.08692692913001e-23	MYH11+SMC	OSBPL1A
1.33176044981636e-27	0.649777485790744	0.53	0.317	3.72413492186648e-23	MYH11+SMC	TSPO
1.62193985099354e-27	0.622936783818804	0.517	0.308	4.53559259931834e-23	MYH11+SMC	NDUFC1
2.61612121191861e-27	0.486565493106742	0.208	0.07	7.31572135700921e-23	MYH11+SMC	CAMK2G
5.24267447829949e-27	0.594027728044591	0.515	0.311	1.46606149111167e-22	MYH11+SMC	SYPL1
6.37177551485909e-27	0.497306518439139	0.265	0.103	1.7818033049752e-22	MYH11+SMC	FXYD1
8.87060584154533e-27	0.492342346501656	0.811	0.647	2.48057621752974e-22	MYH11+SMC	GSTP1
1.39860717758773e-26	1.19193640936523	0.316	0.155	3.91106511140633e-22	MYH11+SMC	PRSS23
2.99459234616112e-26	0.605274411931595	0.526	0.313	8.37407803680496e-22	MYH11+SMC	NDUFA2
4.64958395105328e-26	0.527758124086851	0.315	0.144	1.30020965607254e-21	MYH11+SMC	CRTC3
1.03943881969608e-25	0.553712493611005	0.667	0.483	2.90668671539813e-21	MYH11+SMC	MAP1B
1.10042891196299e-25	0.518942691719804	0.233	0.088	3.07723940941332e-21	MYH11+SMC	HSPB6
1.18484966057132e-25	0.468227953559162	0.302	0.132	3.31331359082163e-21	MYH11+SMC	MRGPRF
1.3457759106888e-25	0.541633332567278	0.544	0.336	3.76332775665016e-21	MYH11+SMC	EDNRA
1.54983268368185e-25	0.633992176182373	0.266	0.11	4.33395211664793e-21	MYH11+SMC	PBXIP1
2.50005579896607e-25	0.508660290712089	0.72	0.548	6.99115603622872e-21	MYH11+SMC	CCNI
4.67689035959839e-25	0.575138519573136	0.46	0.258	1.30784562015809e-20	MYH11+SMC	NUDT4
6.96831995692184e-25	0.412012691522224	0.299	0.132	1.94862099275362e-20	MYH11+SMC	ARHGEF7
7.43087213582792e-25	0.560680351185359	0.598	0.4	2.07796908406292e-20	MYH11+SMC	MAGED2
2.19036995529141e-24	0.453274830258088	0.528	0.315	6.1251505429769e-20	MYH11+SMC	NDUFB9
3.08425681256819e-24	0.534550353014741	0.573	0.374	8.62481575066569e-20	MYH11+SMC	UBA2
3.56513870587874e-24	0.577466219100276	0.41	0.222	9.96955387711931e-20	MYH11+SMC	ANGPTL1
3.59414777898128e-24	0.554360036850074	0.596	0.402	1.00506748491432e-19	MYH11+SMC	OST4
4.08598543247794e-24	0.53790009599659	0.572	0.376	1.14260496633813e-19	MYH11+SMC	CSDE1
6.27152920006311e-24	0.497869207189283	0.683	0.494	1.75377042550565e-19	MYH11+SMC	ATP5MG
1.14163061193854e-23	0.549877317151872	0.591	0.399	3.19245584322492e-19	MYH11+SMC	MZT2B
1.35145554903043e-23	0.529106574582126	0.293	0.135	3.7792102973087e-19	MYH11+SMC	AOPEP
1.83214653654878e-23	0.496507114156976	0.201	0.072	5.12341457480502e-19	MYH11+SMC	SLC4A7
1.85192775774161e-23	0.549412040602765	0.234	0.096	5.17873078174865e-19	MYH11+SMC	GAMT
2.46048867925529e-23	0.339794207077438	0.206	0.075	6.88051054266948e-19	MYH11+SMC	ZNF704
3.64144445628218e-23	0.465260624204865	0.771	0.622	1.01829352775475e-18	MYH11+SMC	EID1
3.66199947838806e-23	0.389473228682161	0.683	0.507	1.02404153413644e-18	MYH11+SMC	CD151
4.27219079822388e-23	0.496384929204489	0.699	0.532	1.19467543481532e-18	MYH11+SMC	NDUFS5
9.10804096159039e-23	0.560874069649009	0.292	0.135	2.54697257449914e-18	MYH11+SMC	CDS2
2.90665961297534e-22	0.438567591418685	0.731	0.57	8.12818294172425e-18	MYH11+SMC	CAVIN1
3.07739394203631e-22	0.524219566776707	0.285	0.132	8.60562441951035e-18	MYH11+SMC	C7orf50
3.29163868132774e-22	0.515703211477357	0.711	0.56	9.20473840846489e-18	MYH11+SMC	TOMM7
3.30506069766035e-22	0.566629559271857	0.401	0.225	9.24227173493739e-18	MYH11+SMC	NDUFS8
4.87186122809345e-22	0.437181876280044	0.578	0.38	1.36236727382405e-17	MYH11+SMC	PRDX2
6.07474615255945e-22	0.498843796855907	0.332	0.166	1.69874201410173e-17	MYH11+SMC	ECI1
6.9112906525846e-22	0.530002938136819	0.405	0.227	1.93267331808876e-17	MYH11+SMC	CALM3
6.93888783699855e-22	0.555809032834362	0.542	0.349	1.94039059473827e-17	MYH11+SMC	JAG1
9.82442111499788e-22	0.531962857797622	0.587	0.412	2.74730112059801e-17	MYH11+SMC	CARMN
9.92984028593216e-22	0.403725772819766	0.203	0.078	2.77678053755807e-17	MYH11+SMC	FBXO32
1.03944784506184e-21	0.574788785224167	0.326	0.166	2.90671195393093e-17	MYH11+SMC	CBX6
1.89288663710453e-21	0.407593757906367	0.235	0.099	5.29326819199911e-17	MYH11+SMC	TCEAL3
1.89821674127561e-21	0.451527020207366	0.674	0.498	5.30817329530312e-17	MYH11+SMC	COX7B
4.38155359220621e-21	0.508510169561913	0.608	0.438	1.22525764652454e-16	MYH11+SMC	ATP5MD
5.20832103686946e-21	0.452131483086613	0.751	0.605	1.45645489475018e-16	MYH11+SMC	PFN1
1.12857481877156e-20	0.557200358076743	0.393	0.219	3.15594662321278e-16	MYH11+SMC	POLR2I
1.78683085441157e-20	0.452292419869937	0.429	0.245	4.99669380127652e-16	MYH11+SMC	HIST1H4C
2.21620149965781e-20	0.557516549077521	0.357	0.197	6.1973858736431e-16	MYH11+SMC	LITAF
2.77509031214777e-20	0.488952478569916	0.355	0.189	7.76026254889003e-16	MYH11+SMC	TUBA1C
2.98306870166103e-20	0.48701223618641	0.694	0.535	8.34185331732489e-16	MYH11+SMC	EEF1B2
3.9333559327343e-20	0.485910896781126	0.323	0.168	1.09992365302982e-15	MYH11+SMC	MPC1
4.35069221042566e-20	0.423443859642796	0.798	0.658	1.21662756972343e-15	MYH11+SMC	EEF1D
4.87696760263434e-20	0.451718242175956	0.334	0.174	1.36379522040067e-15	MYH11+SMC	BLVRB
4.87890961149846e-20	0.614421047504914	0.404	0.242	1.36433828375943e-15	MYH11+SMC	MT1M
7.33207821977979e-20	0.47437222934649	0.688	0.525	2.05034235337922e-15	MYH11+SMC	HSPB1
7.66074497700036e-20	0.456606569793798	0.575	0.402	2.14225072536838e-15	MYH11+SMC	NDUFB8
1.03990533203296e-19	0.436873108809197	0.545	0.36	2.90799127049696e-15	MYH11+SMC	YWHAQ
1.05774476287403e-19	0.515320430036196	0.634	0.465	2.95787745490094e-15	MYH11+SMC	NDUFB2
1.06398920319383e-19	0.471441905342109	0.276	0.132	2.97533940781124e-15	MYH11+SMC	SMIM10
1.29567009016245e-19	0.476654395772035	0.581	0.403	3.62321184013027e-15	MYH11+SMC	CHURC1
1.54315244568214e-19	0.266180950983395	0.968	0.958	4.31527149910555e-15	MYH11+SMC	CALD1
3.11662500042297e-19	0.444123325034692	0.266	0.129	8.71533015118278e-15	MYH11+SMC	PINK1
3.5763754610008e-19	0.438227360494452	0.308	0.158	1.00009763391426e-14	MYH11+SMC	CORO1B
3.683308051437e-19	0.448360843248582	0.668	0.505	1.03000026350384e-14	MYH11+SMC	HMGN2
3.93396009999971e-19	0.374158946896018	0.751	0.622	1.10009260236392e-14	MYH11+SMC	CHCHD2
4.73344344109346e-19	0.38829347344074	0.753	0.619	1.32366012386738e-14	MYH11+SMC	SKP1
5.6863898979053e-19	0.418605732055909	0.712	0.573	1.59014207105024e-14	MYH11+SMC	LMNA
6.13193557424902e-19	0.412785148666209	0.608	0.425	1.71473446398299e-14	MYH11+SMC	NDUFB4
6.35328589942955e-19	0.533657841977349	0.414	0.247	1.77663286891648e-14	MYH11+SMC	MDH1
7.68868388953312e-19	0.602792465389266	0.207	0.089	2.15006356286904e-14	MYH11+SMC	F10
9.29676918031693e-19	0.446859536797201	0.222	0.097	2.59974853358383e-14	MYH11+SMC	MEF2D
1.1011392556663e-18	0.443950950946816	0.369	0.207	3.07922581454525e-14	MYH11+SMC	DHRS7
1.22276148635338e-18	0.591500036888327	0.59	0.436	3.41933022043859e-14	MYH11+SMC	CHCHD10
1.50241935290023e-18	0.276475504837161	0.919	0.849	4.20136547845019e-14	MYH11+SMC	EIF1
2.15673077688369e-18	0.402005103007674	0.497	0.317	6.03108194447755e-14	MYH11+SMC	SIVA1
2.42909526029675e-18	0.466419389217537	0.215	0.095	6.79272198589384e-14	MYH11+SMC	TRIM47
2.48845722868907e-18	0.527262855354583	0.497	0.334	6.95872179430613e-14	MYH11+SMC	PPDPF
3.20355718403086e-18	0.405199861338891	0.347	0.193	8.9584273094239e-14	MYH11+SMC	RALY
4.10664896025408e-18	0.431310673515418	0.554	0.382	1.14838331524545e-13	MYH11+SMC	ATP5MPL
5.91409219875545e-18	0.304244771901431	0.924	0.848	1.65381674245997e-13	MYH11+SMC	CAV1
8.41696504462403e-18	0.545897494638143	0.371	0.217	2.35372010507866e-13	MYH11+SMC	VEGFB
8.9690207309657e-18	0.521975550280523	0.201	0.087	2.50809695720725e-13	MYH11+SMC	PLCE1
1.41846014648191e-17	0.63369690302922	0.305	0.166	3.96658195362201e-13	MYH11+SMC	PCSK7
3.01841937647771e-17	0.444246670279867	0.603	0.449	8.44070794438226e-13	MYH11+SMC	NDUFA1
4.02188742722685e-17	0.533352499534808	0.324	0.181	1.12468060014972e-12	MYH11+SMC	NT5DC2
4.49278108092045e-17	0.445633180655189	0.427	0.263	1.2563613014686e-12	MYH11+SMC	RBPMS
4.8967715335453e-17	0.437427586717718	0.609	0.448	1.36933319164061e-12	MYH11+SMC	UQCR10
5.14452657170783e-17	0.382169340014135	0.433	0.269	1.43861541051238e-12	MYH11+SMC	CYC1
7.94036738818711e-17	0.429031112514511	0.332	0.188	2.22044433643264e-12	MYH11+SMC	RAP1A
9.12302717144959e-17	0.482815235852561	0.393	0.238	2.55116331822416e-12	MYH11+SMC	CCT7
1.00054732938092e-16	0.369511383543695	0.23	0.108	2.7979305518808e-12	MYH11+SMC	MICU3
1.14903039134377e-16	0.352976429234703	0.266	0.133	3.21314858635371e-12	MYH11+SMC	SUN1
1.85561498378272e-16	0.432902421834795	0.501	0.334	5.18904174064999e-12	MYH11+SMC	NDUFA12
1.9164982880109e-16	0.403272154861612	0.712	0.567	5.35929581259367e-12	MYH11+SMC	ELOB
2.39760643847735e-16	0.300756522952942	0.252	0.124	6.70466664455805e-12	MYH11+SMC	NIPSNAP2
3.69980406691665e-16	0.472263781305884	0.312	0.171	1.03461320927257e-11	MYH11+SMC	LSM5
3.93202393070289e-16	0.545029072012074	0.464	0.311	1.09955117198176e-11	MYH11+SMC	OAZ2
4.51046860890002e-16	0.379887118445581	0.692	0.531	1.2613074417928e-11	MYH11+SMC	SLC25A3
5.93040726541695e-16	0.365391465258081	0.465	0.293	1.6583790877012e-11	MYH11+SMC	AURKAIP1
6.15630455059754e-16	0.371506448840676	0.459	0.289	1.7215490045291e-11	MYH11+SMC	CRIM1
6.16033354855003e-16	0.485173328628848	0.221	0.106	1.72267567351653e-11	MYH11+SMC	GRIP2
6.5324419116265e-16	0.396420797686696	0.442	0.279	1.82673205616723e-11	MYH11+SMC	NDUFA5
6.57947006728549e-16	0.502082471435562	0.378	0.228	1.83988300961571e-11	MYH11+SMC	CDH6
8.99045751430116e-16	0.468175879554619	0.397	0.247	2.51409153929918e-11	MYH11+SMC	GLRX5
9.3080386276363e-16	0.393509097338979	0.593	0.44	2.60289992183221e-11	MYH11+SMC	NDUFA13
9.96323271693334e-16	0.292531710693551	0.71	0.548	2.78611839696324e-11	MYH11+SMC	SLC25A6
1.22477950688843e-15	0.289963961205473	0.221	0.104	3.4249734130628e-11	MYH11+SMC	EMD
1.40518692815979e-15	0.423072378856681	0.256	0.132	3.92946472590603e-11	MYH11+SMC	DGKH
1.6738244748556e-15	0.363004198526259	0.586	0.414	4.68068276148620e-11	MYH11+SMC	ATP5PO
1.80216981769071e-15	0.399937306312363	0.409	0.254	5.0395876781903e-11	MYH11+SMC	NDFIP1
1.84887914416438e-15	0.426519862757314	0.27	0.144	5.17020563874126e-11	MYH11+SMC	NME4
2.52207621507875e-15	0.404015379278823	0.212	0.1	7.05273392784622e-11	MYH11+SMC	ECI2
2.58074724204505e-15	0.415950213607708	0.244	0.124	7.21680158765478e-11	MYH11+SMC	SMIM12
2.60760399603651e-15	0.3633341505968	0.369	0.219	7.29190381451649e-11	MYH11+SMC	RTF2
3.1296458817642e-15	0.381054906575898	0.627	0.475	8.75174174376541e-11	MYH11+SMC	ATP5F1B
3.95068223116959e-15	0.402011177852894	0.576	0.418	1.10476877912427e-10	MYH11+SMC	RRAS
4.03520224404689e-15	0.467543482141204	0.347	0.205	1.12840395552527e-10	MYH11+SMC	UBE2M
4.41188569438339e-15	0.413946576844207	0.311	0.174	1.23373971557737e-10	MYH11+SMC	ABTB1
5.68946794437388e-15	0.42404217971636	0.266	0.142	1.59100281596471e-10	MYH11+SMC	HSPB11
5.74222615917647e-15	0.364233001085554	0.22	0.108	1.60575612315211e-10	MYH11+SMC	NT5C3B
6.26646087727793e-15	0.348111306235851	0.608	0.442	1.752353119722e-10	MYH11+SMC	NUPR1
6.40463740428974e-15	0.394457617625645	0.293	0.16	1.79099280373558e-10	MYH11+SMC	FADS3
6.69951722946119e-15	0.418748735219687	0.473	0.314	1.87345299804653e-10	MYH11+SMC	SLIRP
7.27769094273984e-15	0.334374452021855	0.311	0.171	2.03513349522777e-10	MYH11+SMC	ETS2
8.63079652690949e-15	0.297058283394219	0.666	0.508	2.41351594078497e-10	MYH11+SMC	UBL5
9.08724142052934e-15	0.398830982224406	0.567	0.407	2.54115619083682e-10	MYH11+SMC	COX7A1
9.41247687319853e-15	0.366428690829123	0.479	0.318	2.63210503282124e-10	MYH11+SMC	ANP32B
1.02956859880108e-14	0.413927468930161	0.404	0.253	2.87908562968735e-10	MYH11+SMC	RAB13
1.14456950701472e-14	0.430590392662237	0.217	0.107	3.20067416941597e-10	MYH11+SMC	ANTXR1
1.32898285624858e-14	0.566788346310354	0.285	0.162	3.71636765921354e-10	MYH11+SMC	OSBPL9
1.6185858521277e-14	0.380741861895677	0.582	0.405	4.52621347688989e-10	MYH11+SMC	KLF2
1.830737071735e-14	0.364595753822293	0.414	0.257	5.11947314739977e-10	MYH11+SMC	COX5A
2.12026450604713e-14	0.397643642879011	0.31	0.178	5.9291076647102e-10	MYH11+SMC	UBE2H
2.38953456182297e-14	0.326147233729843	0.353	0.211	6.68209444868175e-10	MYH11+SMC	AOC3
2.65083313724442e-14	0.338779812184275	0.224	0.112	7.4127897849903e-10	MYH11+SMC	HYI
2.79987575470669e-14	0.387859246422861	0.404	0.25	7.82957256046179e-10	MYH11+SMC	NFIC
3.99569314838069e-14	0.338133682685036	0.658	0.507	1.11735563201318e-09	MYH11+SMC	PARK7
5.47279743857002e-14	0.271811704301157	0.702	0.539	1.53041307572172e-09	MYH11+SMC	COX6B1
6.23115022410289e-14	0.365310979832147	0.487	0.334	1.74247884866813e-09	MYH11+SMC	SELENOK
6.97302087762994e-14	0.367140107955786	0.389	0.249	1.94993555822044e-09	MYH11+SMC	RNASEH2C
8.77269814156705e-14	0.270359138436805	0.246	0.127	2.45319730830781e-09	MYH11+SMC	SSPN
9.95144789288989e-14	0.365568754052795	0.459	0.313	2.78282288876773e-09	MYH11+SMC	TNS1
1.03738301816526e-13	0.406963993392164	0.446	0.296	2.90093787199732e-09	MYH11+SMC	RAD23A
1.09379984866148e-13	0.464828642040933	0.536	0.39	3.05870189679697e-09	MYH11+SMC	PHPT1
1.25239361292124e-13	0.360575684953842	0.546	0.393	3.50219349917297e-09	MYH11+SMC	NDUFS6
1.27172187449973e-13	0.328123840980817	0.572	0.412	3.55624304985104e-09	MYH11+SMC	ATP5IF1
1.43054736032778e-13	0.332149875122616	0.693	0.542	4.00038263842061e-09	MYH11+SMC	SOD1
1.59332895986494e-13	0.380014168769573	0.623	0.495	4.45558510336632e-09	MYH11+SMC	ACTN4
1.71523935725194e-13	0.451983042328606	0.45	0.306	4.79649533861933e-09	MYH11+SMC	SBDS
1.75269897037651e-13	0.315529807706341	0.42	0.267	4.90124740076086e-09	MYH11+SMC	ATP5MC1
2.04057002137336e-13	0.371472131801865	0.586	0.437	5.70625000776847e-09	MYH11+SMC	LDHB
2.71829147697128e-13	0.397945182214978	0.272	0.155	7.6014302862025e-09	MYH11+SMC	RTL8C
2.77367011879123e-13	0.446084348905952	0.463	0.322	7.7562911201878e-09	MYH11+SMC	NUDC
2.90907027008108e-13	0.359629972548923	0.649	0.516	8.13492410325473e-09	MYH11+SMC	EEF2
2.95095709551621e-13	0.364116987211092	0.374	0.233	8.25205642190153e-09	MYH11+SMC	CAPZA2
3.00246775852339e-13	0.417240624980061	0.463	0.314	8.3961008399348e-09	MYH11+SMC	CYSTM1
3.51163216630775e-13	0.315746336087373	0.781	0.645	9.819928189863e-09	MYH11+SMC	COX4I1
3.85250086921165e-13	0.4281989116007	0.334	0.206	1.07731334306635e-08	MYH11+SMC	PDLIM7
3.90172694591835e-13	0.328909714649621	0.365	0.227	1.09107892315661e-08	MYH11+SMC	NAA38
5.06952392232557e-13	0.325826869443996	0.657	0.522	1.41764166963912e-08	MYH11+SMC	ARPC2
7.62550814111511e-13	0.341899634780102	0.569	0.422	2.13239709658143e-08	MYH11+SMC	COMMD6
8.46452948112564e-13	0.377967735429983	0.235	0.128	2.36702102410198e-08	MYH11+SMC	TUSC1
9.61409936234811e-13	0.371572052702461	0.62	0.485	2.68848674568703e-08	MYH11+SMC	UQCRH
1.02147956176268e-12	0.38764010149025	0.46	0.317	2.85646544651317e-08	MYH11+SMC	PLS3
1.02345733233767e-12	0.371059916864572	0.405	0.267	2.86199608414905e-08	MYH11+SMC	DCTN3
1.04477734684264e-12	0.343907690663951	0.465	0.318	2.92161537271076e-08	MYH11+SMC	C1QTNF1
1.11590829770159e-12	0.342852902714632	0.359	0.224	3.12052596369272e-08	MYH11+SMC	BAG1
1.11835532889544e-12	0.323675629581574	0.425	0.281	3.1273688417232e-08	MYH11+SMC	ROMO1
1.2719568977643e-12	0.329076632904434	0.379	0.243	3.55690026890809e-08	MYH11+SMC	SNRPF
1.41951882168459e-12	0.295376786967355	0.201	0.101	3.96954243295878e-08	MYH11+SMC	LINC02381
1.58110232591037e-12	0.343615547845184	0.28	0.163	4.42139454417576e-08	MYH11+SMC	GTF3C6
1.70801053225289e-12	0.310255093745642	0.231	0.124	4.77628065239197e-08	MYH11+SMC	CFL2
1.94472037929223e-12	0.257472162124902	0.904	0.827	5.4382160686528e-08	MYH11+SMC	NACA
2.13776222205728e-12	0.262665387274612	0.85	0.758	5.97803827776098e-08	MYH11+SMC	UBB
2.42528437844369e-12	0.332801057889923	0.371	0.238	6.78206523587994e-08	MYH11+SMC	PSMB7
2.62585519719164e-12	0.385771785419679	0.23	0.124	7.34294147342669e-08	MYH11+SMC	STK24
2.68402668532511e-12	0.299113173294439	0.422	0.286	7.50561222284312e-08	MYH11+SMC	COPS9
2.90467225007884e-12	0.332152621848104	0.401	0.264	8.12262548012046e-08	MYH11+SMC	PSMC5
3.01645366472495e-12	0.297803554544234	0.32	0.194	8.43521102803685e-08	MYH11+SMC	POLR2J
3.09537714432745e-12	0.387167349026488	0.225	0.121	8.65591264639728e-08	MYH11+SMC	B3GNT2
3.3720238075735e-12	0.392651593311975	0.338	0.211	9.42952737549853e-08	MYH11+SMC	PIN1
3.52723013228506e-12	0.409727515204543	0.437	0.303	9.86354634192194e-08	MYH11+SMC	NDUFAB1
3.6213342591983e-12	0.337307393293428	0.257	0.146	1.01266991224221e-07	MYH11+SMC	METTL5
3.88519209177742e-12	0.328768296951916	0.527	0.377	1.08645511654464e-07	MYH11+SMC	PSMB6
4.22727371856324e-12	0.263478989941743	0.224	0.119	1.18211482265902e-07	MYH11+SMC	AC104083.1
4.93316472697411e-12	0.291520187782785	0.463	0.313	1.37951018425104e-07	MYH11+SMC	ISCU
6.24508307912252e-12	0.338719670292353	0.409	0.275	1.74637503224582e-07	MYH11+SMC	HMGN3
6.34668656406149e-12	0.326017025189288	0.228	0.123	1.77478743077415e-07	MYH11+SMC	CISD3
6.48659780384138e-12	0.367856445845244	0.413	0.272	1.8139122098662e-07	MYH11+SMC	ANXA6
7.20631707013625e-12	0.284303986923216	0.725	0.611	2.0151745054929e-07	MYH11+SMC	ATP5MC2
9.28699376575811e-12	0.313829806796226	0.404	0.267	2.5970149366566e-07	MYH11+SMC	LSM3
9.30038378635357e-12	0.29191428063193	0.263	0.152	2.60075932201591e-07	MYH11+SMC	NR1H2
1.09950234659984e-11	0.469430173788706	0.29	0.177	3.0746483620318e-07	MYH11+SMC	ARL3
1.17462051131686e-11	0.335490434345207	0.207	0.111	3.28470879784646e-07	MYH11+SMC	ZNF511
1.30622759724747e-11	0.399574683942962	0.433	0.303	3.65273485294283e-07	MYH11+SMC	PKM
1.40946034707961e-11	0.37015922572155	0.555	0.403	3.94141491457341e-07	MYH11+SMC	ATP5PD
1.4529902928596e-11	0.343194057468632	0.24	0.135	4.06314205495259e-07	MYH11+SMC	BEX4
1.66728436611089e-11	0.270994494003487	0.285	0.169	4.66239400139249e-07	MYH11+SMC	FRY
1.99833793401461e-11	0.257190288221949	0.388	0.254	5.58815219867845e-07	MYH11+SMC	SMDT1
2.29916704275809e-11	0.304431403488738	0.27	0.157	6.42939071836872e-07	MYH11+SMC	MXI1
2.5281342736731e-11	0.3875328060446	0.238	0.134	7.06967468289946e-07	MYH11+SMC	VEZF1
2.86092217083776e-11	0.350485129139578	0.212	0.115	8.0002827585307e-07	MYH11+SMC	CHMP4B
3.55523306220513e-11	0.259543996264437	0.726	0.593	9.94185373515042e-07	MYH11+SMC	TINAGL1
3.58976414429293e-11	0.303791571545679	0.487	0.348	1.00384164531007e-06	MYH11+SMC	VDAC2
3.80591619309361e-11	0.290922685397124	0.677	0.553	1.0642864042367e-06	MYH11+SMC	PEBP1
4.57228357841236e-11	0.286371671132839	0.377	0.247	1.27859337986723e-06	MYH11+SMC	CLMN
4.78355719325309e-11	0.308516485157486	0.456	0.312	1.33767393352129e-06	MYH11+SMC	VAPA
5.12127156141838e-11	0.314569092014069	0.495	0.343	1.43211237943504e-06	MYH11+SMC	SSBP1
5.22075553715258e-11	0.34896220442564	0.505	0.371	1.45993207840935e-06	MYH11+SMC	BRK1
5.67458986807112e-11	0.420782114705546	0.45	0.324	1.58684231070741e-06	MYH11+SMC	CAP1
6.07203979662097e-11	0.25332260320465	0.234	0.132	1.69798520872709e-06	MYH11+SMC	DNAJB4
7.52703715732153e-11	0.263148569044362	0.219	0.12	2.10486067067339e-06	MYH11+SMC	XBP1
8.8288187936896e-11	0.35317716019525	0.219	0.122	2.46889088746736e-06	MYH11+SMC	KLHDC8B
8.90743953228253e-11	0.266528561375676	0.225	0.126	2.49087639080749e-06	MYH11+SMC	FMC1
1.11628001672479e-10	0.391217894513311	0.238	0.137	3.12156543876921e-06	MYH11+SMC	HSD17B10
1.1233292547015e-10	0.295898530244305	0.301	0.186	3.14127792784728e-06	MYH11+SMC	SNF8
1.14591938160915e-10	0.334445791292678	0.721	0.6	3.20444895873181e-06	MYH11+SMC	PLAC9
1.25872993682213e-10	0.302574890275286	0.375	0.256	3.51991239532941e-06	MYH11+SMC	ATP5PB
1.30551271545187e-10	0.33282957930093	0.351	0.231	3.6507357574896e-06	MYH11+SMC	MAF1
1.34147496041787e-10	0.334465092926824	0.337	0.22	3.75130057931253e-06	MYH11+SMC	CRTAP
1.36047048571452e-10	0.297735520402159	0.446	0.308	3.80441966625208e-06	MYH11+SMC	GADD45GIP1
1.41511623403216e-10	0.348487744439177	0.351	0.232	3.95723103684752e-06	MYH11+SMC	ZBTB38
1.59922287132808e-10	0.312782210264611	0.456	0.318	4.47206683738184e-06	MYH11+SMC	IQGAP1
1.90920916137783e-10	0.322831622466028	0.24	0.138	5.33891249887698e-06	MYH11+SMC	PLCB4
1.92184992172046e-10	0.307924100380036	0.674	0.551	5.37426112109908e-06	MYH11+SMC	ATP5PF
2.10617373344086e-10	0.275142098913471	0.386	0.256	5.88970422819403e-06	MYH11+SMC	PHLDB2
2.37695421170389e-10	0.337580174934509	0.465	0.333	6.64691475760875e-06	MYH11+SMC	ANAPC11
2.57007998830411e-10	0.439993511180855	0.265	0.163	7.1869716792936e-06	MYH11+SMC	SMIM19
2.64268791390092e-10	0.332402229233312	0.201	0.111	7.39001248243253e-06	MYH11+SMC	NSMCE1
2.769935255034e-10	0.333651666435195	0.347	0.229	7.74584694717707e-06	MYH11+SMC	ETFB
2.98909332964861e-10	0.367038318523125	0.374	0.258	8.35870058702937e-06	MYH11+SMC	MRVI1
3.03348441177803e-10	0.320721280719367	0.308	0.196	8.48283580909609e-06	MYH11+SMC	KCNE4
3.07836541006058e-10	0.326165315946185	0.311	0.201	8.60834103269341e-06	MYH11+SMC	NDUFV1
3.53629632971609e-10	0.350026383568495	0.402	0.278	9.88889905641806e-06	MYH11+SMC	COPS6
4.41305620643067e-10	0.283319275690025	0.404	0.277	1.23406703756627e-05	MYH11+SMC	MDH2
4.45124913880724e-10	0.337608226800664	0.461	0.335	1.24474730917606e-05	MYH11+SMC	ATP5F1A
5.04863156466405e-10	0.314461117087096	0.382	0.258	1.41179933074265e-05	MYH11+SMC	TCEA1
5.17302898418536e-10	0.265279832591105	0.212	0.118	1.44658582513759e-05	MYH11+SMC	FRMD4A
5.7476019221112e-10	0.332319631666576	0.332	0.214	1.60725940149918e-05	MYH11+SMC	SYNE1
6.09667623046659e-10	0.314201530237923	0.294	0.187	1.70487454108768e-05	MYH11+SMC	COX20
6.10704522278631e-10	0.315098533719456	0.219	0.126	1.70777412609996e-05	MYH11+SMC	MAGEF1
6.46371604293308e-10	0.268325135008025	0.308	0.194	1.80751355424581e-05	MYH11+SMC	PPP1CA
6.57304924973426e-10	0.291323578058089	0.364	0.246	1.83808749219569e-05	MYH11+SMC	C9orf16
8.77483283592997e-10	0.391645960207721	0.26	0.16	2.45379425423946e-05	MYH11+SMC	BAD
8.85061081733024e-10	0.289489231763675	0.654	0.524	2.47498480895823e-05	MYH11+SMC	GUK1
9.89921338853758e-10	0.333253297163793	0.21	0.121	2.76821603197065e-05	MYH11+SMC	UQCC2
1.08537243183057e-09	0.296106090972079	0.321	0.208	3.035135468371e-05	MYH11+SMC	PHB
1.17857682350913e-09	0.31493910000179	0.226	0.131	3.29577222926092e-05	MYH11+SMC	PARM1
1.34808167683688e-09	0.316727782509495	0.237	0.143	3.76977560110665e-05	MYH11+SMC	AIG1
1.44506896853508e-09	0.321562259724513	0.27	0.169	4.0409908636115e-05	MYH11+SMC	TRAPPC2L
1.53392365099549e-09	0.303559150995494	0.276	0.174	4.28946409764379e-05	MYH11+SMC	ALDH2
1.78942132320621e-09	0.280986497629097	0.4	0.278	5.00393778821385e-05	MYH11+SMC	UBE2D2
1.80642461321069e-09	0.30833842942074	0.441	0.312	5.05148578838238e-05	MYH11+SMC	SRP9
2.15896387715054e-09	0.274446799763679	0.28	0.176	6.03732658606376e-05	MYH11+SMC	NHP2
2.25015351668833e-09	0.282303566657761	0.459	0.338	6.29232929406725e-05	MYH11+SMC	ESD
2.35361658451212e-09	0.26786860915847	0.342	0.226	6.5816534169297e-05	MYH11+SMC	TMEM14B
2.4085577070209e-09	0.404651854164252	0.204	0.12	6.73529077191324e-05	MYH11+SMC	SLC2A4RG
2.49507018289257e-09	0.252430123610744	0.265	0.164	6.97721425944079e-05	MYH11+SMC	HAX1
2.56816833125775e-09	0.298802043474693	0.366	0.254	7.18162592152917e-05	MYH11+SMC	PSMC3
2.60866543755981e-09	0.272244588015923	0.549	0.419	7.29487202959225e-05	MYH11+SMC	FIS1
2.80991262884189e-09	0.282127387437736	0.569	0.451	7.85763967529346e-05	MYH11+SMC	ATP6V1G1
2.82667161204912e-09	0.286465948111391	0.326	0.215	7.90450449593417e-05	MYH11+SMC	POLR2K
2.94115439192419e-09	0.395615736018295	0.328	0.225	8.2246441415768e-05	MYH11+SMC	ENSA
3.00097750090632e-09	0.261428085089107	0.285	0.18	8.39193348353444e-05	MYH11+SMC	MCRIP1
3.42390324115197e-09	0.327019513836111	0.297	0.194	9.57460302355738e-05	MYH11+SMC	HEBP2
3.87069038399897e-09	0.274307243534912	0.413	0.292	0.000108239985898147	MYH11+SMC	ECH1
4.10876698756826e-09	0.253835507898951	0.233	0.14	0.000114897560040359	MYH11+SMC	CTBP2
4.12153418742198e-09	0.387089508695239	0.504	0.375	0.000115254582017068	MYH11+SMC	BGN
4.22730167658772e-09	0.257508785879887	0.401	0.28	0.000118212264084099	MYH11+SMC	NDUFA3
4.22807268003749e-09	0.37352259339598	0.238	0.148	0.000118233824424568	MYH11+SMC	NDUFV2
4.80865288765891e-09	0.298999130979632	0.312	0.207	0.000134469169350494	MYH11+SMC	MAP7D3
5.01014577317732e-09	0.301319648445883	0.369	0.254	0.000140103716401131	MYH11+SMC	TUFM
5.14086788014796e-09	0.271424975297142	0.298	0.191	0.000143759229400458	MYH11+SMC	PHF14
5.33907782437958e-09	0.301712928527216	0.233	0.141	0.000149301972280951	MYH11+SMC	DMAC1
5.53808166109456e-09	0.282006114849686	0.521	0.39	0.000154866915570848	MYH11+SMC	TBCA
5.71121841867431e-09	0.250088285265651	0.272	0.173	0.000159708511859808	MYH11+SMC	RASGRP2
5.9660904143339e-09	0.305076429505974	0.418	0.297	0.000166835752346433	MYH11+SMC	ARL6IP4
6.49213974793827e-09	0.287307349162616	0.653	0.53	0.000181546195911346	MYH11+SMC	HNRNPA1
6.71119982545114e-09	0.325979710241735	0.274	0.174	0.000187671991918916	MYH11+SMC	GTF3A
8.54913759089306e-09	0.251690457873189	0.51	0.373	0.000239068083591733	MYH11+SMC	SNRPD2
8.59762995804646e-09	0.356414694430851	0.406	0.288	0.000240424124146811	MYH11+SMC	ALKBH7
9.00353334374505e-09	0.332233180717514	0.335	0.226	0.000251774806424486	MYH11+SMC	NDUFB3
1.01855454363384e-08	0.260891468920589	0.487	0.366	0.000284828592581766	MYH11+SMC	NENF
1.04199839490863e-08	0.296655292607438	0.231	0.143	0.000291384431152249	MYH11+SMC	AAMDC
1.23085011880421e-08	0.352585706371418	0.289	0.188	0.00034419492722241	MYH11+SMC	TXNDC17
1.45508176129521e-08	0.262852836248759	0.321	0.215	0.000406899063728593	MYH11+SMC	SPOP
1.59595869064374e-08	0.267290511263269	0.47	0.344	0.000446293888251615	MYH11+SMC	PTK2
1.78397533986219e-08	0.263579483239555	0.474	0.351	0.000498870864039063	MYH11+SMC	C19orf53
1.90684053661524e-08	0.305385031781257	0.371	0.259	0.000533228887659087	MYH11+SMC	PDCD5
2.019784727606e-08	0.269347076886939	0.228	0.139	0.000564812601227741	MYH11+SMC	CFAP36
2.80060800056692e-08	0.271528909727901	0.284	0.188	0.000783162021278532	MYH11+SMC	H2AFV
3.23717903994184e-08	0.349525901734359	0.243	0.154	0.000905244746729337	MYH11+SMC	ARPP19
3.99036963700021e-08	0.27635338973889	0.451	0.333	0.00111586696529074	MYH11+SMC	MICOS10
5.10722348814268e-08	0.293896937149512	0.242	0.153	0.00142818397622422	MYH11+SMC	ATP2A2
6.33629331929688e-08	0.277426950563805	0.509	0.39	0.00177188106380818	MYH11+SMC	EIF3G
7.39282597731109e-08	0.254300372032514	0.229	0.143	0.00206732985629527	MYH11+SMC	CENPX
7.73669427516767e-08	0.261176258024985	0.393	0.282	0.00216348918710789	MYH11+SMC	COBLL1
8.6137547037997e-08	0.262507593677221	0.283	0.187	0.00240875036537055	MYH11+SMC	DNAJC19
1.0079079222342e-07	0.265170281763621	0.317	0.219	0.00281851371373573	MYH11+SMC	NDUFS2
1.15164215412048e-07	0.280849576155586	0.396	0.284	0.00322045211978252	MYH11+SMC	PRKG1
1.4070084999053e-07	0.26285230814839	0.263	0.173	0.00393455856913518	MYH11+SMC	NAA20
1.48566108736354e-07	0.285673801815794	0.452	0.339	0.0041545026647034	MYH11+SMC	OPTN
1.49853093018003e-07	0.263293840456747	0.33	0.23	0.00419049189315544	MYH11+SMC	ZCRB1
1.55448429076181e-07	0.254377481463514	0.491	0.373	0.00434695987068633	MYH11+SMC	TGFB1I1
2.7628579421503e-07	0.256589473248341	0.31	0.212	0.0077260559494291	MYH11+SMC	CCT8
3.10299611554575e-07	0.333935061112564	0.222	0.143	0.00867721833751213	MYH11+SMC	ACAT1
3.19097826072256e-07	0.250024286368763	0.251	0.164	0.00892325160828455	MYH11+SMC	UQCRC1
3.42467391730115e-07	0.271872141139156	0.231	0.149	0.00957675814234092	MYH11+SMC	SURF1
3.45928887909573e-07	0.288600752044662	0.428	0.316	0.00967355542150329	MYH11+SMC	EIF3H
4.00282448747447e-07	0.295924307067495	0.219	0.14	0.0111934983967736	MYH11+SMC	FAT1
5.10200751087425e-07	0.297834611014175	0.373	0.272	0.0142672538034088	MYH11+SMC	SNRPE
8.75029247095393e-07	0.271009852282886	0.58	0.485	0.0244693178657756	MYH11+SMC	MTATP6P1
7.66308883487899e-130	1.15841162306901	0.27	0.004	2.14290616178556e-125	COL14A1+SMC	CLSTN2
5.45940911731406e-88	1.54696392318502	0.303	0.014	1.5266691655657e-83	COL14A1+SMC	FST
1.71289232833511e-74	2.26075343268565	0.713	0.135	4.78993210695629e-70	COL14A1+SMC	ID4
1.29497747643127e-59	1.30647279516983	0.27	0.019	3.62127501509241e-55	COL14A1+SMC	CHRDL1
2.46857738991921e-55	2.85879267085146	0.787	0.246	6.90312981317009e-51	COL14A1+SMC	ECRG4
5.23871188845164e-53	1.17866537351271	0.311	0.03	1.46495339248662e-48	COL14A1+SMC	ADGRL3
1.69427427758779e-48	1.76712280473029	0.885	0.364	4.73786858984649e-44	COL14A1+SMC	CD44
3.60181107051568e-48	1.95249265921118	0.746	0.22	1.00721044775901e-43	COL14A1+SMC	TM4SF1
5.23878829326032e-48	1.90124444849316	0.861	0.34	1.46497475832732e-43	COL14A1+SMC	COL14A1
3.30428910488597e-46	1.86162479683965	0.582	0.135	9.24011405290313e-42	COL14A1+SMC	OLFML2B
1.60377578570334e-44	1.52637358693342	0.484	0.088	4.48479860714081e-40	COL14A1+SMC	FGF7
3.77334974561915e-43	1.67995431137369	0.803	0.29	1.05517952286494e-38	COL14A1+SMC	GGT5
6.70878433479109e-43	1.03927230323176	0.238	0.022	1.87604445138098e-38	COL14A1+SMC	PCDH9
2.58379612273011e-42	1.56424371037762	0.549	0.124	7.22532747760248e-38	COL14A1+SMC	FHL2
2.85059706397521e-41	1.63163179721778	0.795	0.29	7.97140962970027e-37	COL14A1+SMC	AEBP1
5.69951634468333e-41	1.62859863615263	0.885	0.415	1.59381275062725e-36	COL14A1+SMC	SYNPO2
2.10246172144236e-40	1.66892283390886	0.762	0.265	5.87932395784142e-36	COL14A1+SMC	CTSC
3.42127525189901e-39	1.51797284109871	0.598	0.161	9.56725411441039e-35	COL14A1+SMC	TMEM176B
1.37932672096496e-36	1.20368565190796	0.393	0.071	3.85714924250641e-32	COL14A1+SMC	LMCD1
2.58158009934341e-35	1.19779805683846	0.41	0.079	7.21913058980393e-31	COL14A1+SMC	SRPX
9.5381094683889e-35	1.45180297404123	0.787	0.33	2.66723693174027e-30	COL14A1+SMC	RARRES2
8.93574533474778e-34	1.20528384792255	0.426	0.09	2.49879182540887e-29	COL14A1+SMC	GFRA1
1.72033961026825e-32	1.56950181108427	0.754	0.336	4.81075768615414e-28	COL14A1+SMC	FHL1
1.95726540437183e-32	1.49911544497446	0.648	0.219	5.47329697678538e-28	COL14A1+SMC	ANGPT2
1.05289795308202e-31	1.02964020476047	0.352	0.064	2.94432383599855e-27	COL14A1+SMC	PLEKHH2
4.36832213419758e-29	1.3815523386484	0.926	0.74	1.22155760160701e-24	COL14A1+SMC	MGP
6.2130499258968e-29	1.5308923325105	0.984	0.645	1.73741728127778e-24	COL14A1+SMC	IGFBP5
9.82798307988694e-29	0.804883836644139	0.246	0.035	2.74829718845959e-24	COL14A1+SMC	PTGER4
4.46937740566384e-27	1.06567578608785	0.262	0.044	1.24981669771984e-22	COL14A1+SMC	LINC00924
7.3463054608857e-27	1.24461558013513	0.303	0.058	2.05432085908208e-22	COL14A1+SMC	TNC
1.12143619284029e-26	1.02792963380103	0.459	0.123	3.13598416965858e-22	COL14A1+SMC	AMOTL2
1.21290953555679e-26	1.15886727194767	0.418	0.106	3.391780225231e-22	COL14A1+SMC	ADRA2A
1.44732479687839e-26	1.07447486847855	0.959	0.789	4.04729906199072e-22	COL14A1+SMC	TIMP3
1.95467841195482e-26	1.33505753385041	0.811	0.405	5.46606271119045e-22	COL14A1+SMC	C1S
2.58601398960721e-26	1.23620666300971	0.828	0.458	7.23152952053761e-22	COL14A1+SMC	PRRX1
4.7375512928374e-26	1.18315649683142	0.697	0.292	1.32480884352905e-21	COL14A1+SMC	SYTL2
9.44274409148585e-26	0.840434387767075	0.213	0.03	2.6405689577431e-21	COL14A1+SMC	NR2F1
4.45859768060358e-25	2.11813657757985	0.508	0.164	1.24680225540399e-20	COL14A1+SMC	CCL21
1.68042832957726e-24	1.18345115502377	0.615	0.222	4.69914978082984e-20	COL14A1+SMC	CFH
2.50928286996934e-24	1.24303692994082	0.852	0.459	7.01695861758227e-20	COL14A1+SMC	STEAP4
4.85726510154335e-24	1.16998846680686	0.91	0.603	1.35828561299558e-19	COL14A1+SMC	COL1A2
7.58343587988124e-24	0.701631507631128	0.984	0.96	2.12063200944999e-19	COL14A1+SMC	CALD1
1.83922242079299e-23	1.48598488741381	0.254	0.047	5.14320157750553e-19	COL14A1+SMC	MFAP4
2.01550887867288e-23	0.966468533423516	0.541	0.182	5.63616902832083e-19	COL14A1+SMC	SEMA5A
2.22456364085127e-23	1.01455294156012	0.5	0.16	6.22076976527648e-19	COL14A1+SMC	ARHGAP15
3.23281122036387e-23	0.97372115504313	0.23	0.038	9.04023329662553e-19	COL14A1+SMC	GPC3
4.75562443806715e-22	1.11746226115055	0.5	0.162	1.3298628178611e-17	COL14A1+SMC	TMEM176A
4.00322692798602e-21	1.08558837037401	0.451	0.144	1.11946237814201e-16	COL14A1+SMC	SLC7A2
9.78646522684768e-21	1.1694124469181	0.475	0.162	2.73668713603569e-16	COL14A1+SMC	MRGPRF
1.88602112386007e-20	1.23071220073263	0.836	0.486	5.27406947076231e-16	COL14A1+SMC	COL1A1
4.63063821491332e-20	0.696186551655964	0.205	0.035	1.29491167041836e-15	COL14A1+SMC	MAOA
1.50319408071056e-19	1.07098831068243	0.541	0.211	4.20353192729902e-15	COL14A1+SMC	LGI4
2.18999968198021e-19	1.19396781683525	0.779	0.447	6.12411511068946e-15	COL14A1+SMC	CXCL12
3.06194223961592e-19	0.917754660710343	0.32	0.084	8.56241527886197e-15	COL14A1+SMC	TEX41
3.17953932646699e-19	1.01482090965908	0.566	0.231	8.89126377253229e-15	COL14A1+SMC	SLIT3
4.79830532651634e-19	1.38602500016013	0.475	0.177	1.34179810150703e-14	COL14A1+SMC	SDC2
7.38593658200167e-19	0.885716801998542	0.402	0.122	2.06540330579095e-14	COL14A1+SMC	PEAK1
1.59627002463986e-18	1.00328001837109	0.836	0.465	4.46380949690292e-14	COL14A1+SMC	C1R
5.12821290137019e-18	1.00114025514879	0.672	0.332	1.43405345573916e-13	COL14A1+SMC	PMP22
3.27713644153553e-17	0.730025842503134	0.279	0.07	9.16418434510996e-13	COL14A1+SMC	GEM
1.07493303430544e-16	1.10310943188441	0.762	0.449	3.00594273713174e-12	COL14A1+SMC	ZEB2
2.40132016120294e-16	0.854942193518814	0.779	0.376	6.7150516987879e-12	COL14A1+SMC	THY1
3.32526568059077e-16	0.763140187959112	0.27	0.07	9.29877294920403e-12	COL14A1+SMC	PLPPR4
4.42648960248955e-16	0.598500239119037	0.467	0.167	1.23782355244018e-11	COL14A1+SMC	FMO2
6.72546951453117e-16	1.1573596734204	0.623	0.303	1.8807102950435e-11	COL14A1+SMC	TIMP2
8.18325206556003e-16	0.667501281760936	0.934	0.787	2.28836460761321e-11	COL14A1+SMC	NR2F2
3.08696850168815e-15	0.841649248514533	0.385	0.133	8.63239871812074e-11	COL14A1+SMC	NCKAP5
6.56346770679417e-15	0.979589622415724	0.484	0.201	1.83540810952792e-10	COL14A1+SMC	CCDC102B
7.46687070312731e-15	0.725724294472604	0.221	0.052	2.08803572342252e-10	COL14A1+SMC	SULF1
8.02020293717926e-15	0.910810786440351	0.32	0.101	2.24276954935281e-10	COL14A1+SMC	FAM207A
8.30571736593538e-15	0.832431974420833	0.533	0.228	2.32261080421017e-10	COL14A1+SMC	PAWR
1.3192037537939e-14	0.512667531346214	1	0.997	3.68902137710926e-10	COL14A1+SMC	IGFBP7
3.23293464559741e-14	0.792625427134569	0.352	0.12	9.04057844294861e-10	COL14A1+SMC	SSTR2
3.90947468761786e-14	1.04249990956537	0.68	0.386	1.09324550164546e-09	COL14A1+SMC	TGFBI
5.11412929969023e-14	0.684084196578007	0.303	0.094	1.43011511736537e-09	COL14A1+SMC	INMT
9.03894991541622e-14	0.73846338005098	0.418	0.156	2.52765195434699e-09	COL14A1+SMC	LTBP4
2.46781915674421e-13	0.677814704020588	0.975	0.804	6.90100948991951e-09	COL14A1+SMC	S100A6
2.8348580167584e-13	0.728377931746747	0.623	0.315	7.92739695806319e-09	COL14A1+SMC	INPP4B
3.40126646559778e-13	0.80192970433504	0.295	0.094	9.51130154439763e-09	COL14A1+SMC	GPNMB
5.43513345505046e-13	0.639573329043529	0.787	0.472	1.51988071937031e-08	COL14A1+SMC	ARID5B
5.5745963021052e-13	0.649456180851862	0.213	0.054	1.5588801099207e-08	COL14A1+SMC	SH3D19
6.78979073271307e-13	0.758265525479013	0.836	0.548	1.89869708049588e-08	COL14A1+SMC	ANXA1
1.12511476108273e-12	0.813160009633281	0.221	0.059	3.14627091789175e-08	COL14A1+SMC	VGLL3
2.2869207194776e-12	0.764803262901857	0.303	0.105	6.39514509994717e-08	COL14A1+SMC	MT1F
3.75718696273436e-12	0.666465687390692	0.344	0.122	1.05065976225904e-07	COL14A1+SMC	CALCRL
3.89623404531412e-12	0.890476713243572	0.484	0.229	1.08954288843164e-07	COL14A1+SMC	PDE5A
4.67199867342048e-12	0.890317788662483	0.861	0.582	1.3064777090353e-07	COL14A1+SMC	COL3A1
8.22883344020181e-12	0.982471989043048	0.32	0.117	2.30111098321803e-07	COL14A1+SMC	PLTP
8.23765316314586e-12	0.719147346764293	0.352	0.136	2.30357733054211e-07	COL14A1+SMC	RASL11A
1.22690062971831e-11	0.771663479146429	0.27	0.089	3.43090492094429e-07	COL14A1+SMC	GPM6B
1.28458459668279e-11	0.741799226802571	0.803	0.512	3.59221236616376e-07	COL14A1+SMC	MYH9
1.32276974853921e-11	0.843697241381182	0.385	0.156	3.69899332481505e-07	COL14A1+SMC	DEPP1
1.60207846998554e-11	0.725956008676567	0.23	0.068	4.48005223346755e-07	COL14A1+SMC	C1orf198
1.89676501501614e-11	0.778095482352631	0.279	0.093	5.30411368799113e-07	COL14A1+SMC	ALDH1A1
2.20756733730476e-11	1.5736088624276	0.246	0.08	6.17324130203904e-07	COL14A1+SMC	SLN
2.79797492301283e-11	0.552384365598782	0.975	0.852	7.82425707471307e-07	COL14A1+SMC	CST3
4.65784239039078e-11	0.877440066667624	0.328	0.125	1.30251904604888e-06	COL14A1+SMC	PROCR
6.34373830606410e-11	0.686055385387616	0.385	0.16	1.77396297990777e-06	COL14A1+SMC	FAM13C
7.31119344510651e-11	0.634498169923217	0.885	0.698	2.04450213498959e-06	COL14A1+SMC	SEPTIN7
3.23682804704797e-10	0.384040518032894	1	0.84	9.05146595076493e-06	COL14A1+SMC	TAGLN
3.85207197278337e-10	0.479046381534711	0.254	0.086	1.07719340646914e-05	COL14A1+SMC	CREG1
6.2654732108691e-10	0.482125788311367	0.631	0.321	1.75207692868743e-05	COL14A1+SMC	ADGRF5
6.29298071298917e-10	0.613354735574569	0.352	0.146	1.75976912658029e-05	COL14A1+SMC	PARM1
6.48188497652803e-10	0.774122040216058	0.639	0.409	1.8125943148363e-05	COL14A1+SMC	H2AFJ
6.93420555701947e-10	0.750739753342098	0.582	0.297	1.93908124196493e-05	COL14A1+SMC	COL6A3
7.38168435231659e-10	0.681671366332866	0.664	0.39	2.06421421228181e-05	COL14A1+SMC	PCOLCE
8.31590750733629e-10	0.583845803236364	0.32	0.125	2.32546037535152e-05	COL14A1+SMC	RAP2A
1.00874016304819e-09	0.515163028584747	0.32	0.127	2.82084099194797e-05	COL14A1+SMC	UBE2E2
1.15440790273496e-09	0.745444614171198	0.73	0.494	3.22818625920805e-05	COL14A1+SMC	IGFBP4
1.33106523055864e-09	0.671989396563743	0.533	0.288	3.72219081073418e-05	COL14A1+SMC	TNFRSF1A
1.4878223274881e-09	0.642808056172651	0.393	0.18	4.16054635658773e-05	COL14A1+SMC	ARHGAP1
1.91539265885415e-09	0.572210989512743	0.828	0.627	5.35620403121975e-05	COL14A1+SMC	CD59
2.06889313186923e-09	0.581440515609539	0.434	0.206	5.78545275395912e-05	COL14A1+SMC	ASAP1
2.17085508722049e-09	0.579725991306476	0.525	0.283	6.07057916590339e-05	COL14A1+SMC	BNIP3L
2.38707790874183e-09	0.639707874318602	0.352	0.155	6.67522466400564e-05	COL14A1+SMC	SNTB2
2.54984262187546e-09	0.640134059050159	0.697	0.419	7.13037990781252e-05	COL14A1+SMC	ITGA1
2.73320523175712e-09	0.614412552014327	0.607	0.347	7.64313511008561e-05	COL14A1+SMC	DST
3.97716781099099e-09	0.48383490113113	0.246	0.086	0.000111217520666552	COL14A1+SMC	PRNP
5.47433726308451e-09	0.510179508407166	0.574	0.306	0.000153084367224895	COL14A1+SMC	NBL1
6.51136395630616e-09	0.57243071407575	0.762	0.507	0.000182083781674145	COL14A1+SMC	ANXA2
1.13656532682382e-08	0.528881341931324	0.852	0.658	0.000317829127993014	COL14A1+SMC	LAPTM4A
1.3289566218334e-08	0.368412630616072	0.861	0.593	0.000371629429729493	COL14A1+SMC	S100A4
1.89897421390091e-08	0.430432957256639	0.984	0.863	0.000531029149175251	COL14A1+SMC	CAV1
2.2231637190329e-08	0.565858336985357	0.27	0.108	0.000621685502390361	COL14A1+SMC	GPX3
2.52368308247422e-08	0.564742607628565	0.238	0.087	0.00070572273718309	COL14A1+SMC	CSRNP3
2.63089211985028e-08	0.346714048696862	1	0.956	0.000735702672394931	COL14A1+SMC	B2M
2.76000107016229e-08	0.59000342242599	0.828	0.636	0.000771806699260183	COL14A1+SMC	SERPING1
3.19658078057024e-08	0.670478897630718	0.541	0.322	0.000893891849478661	COL14A1+SMC	CRIM1
3.57212737824658e-08	0.770805934728407	0.402	0.209	0.000998909700052873	COL14A1+SMC	ANGPT1
3.64269339861077e-08	0.693959943255161	0.336	0.155	0.00101864278198751	COL14A1+SMC	ITGB5
4.28203354563196e-08	0.769543026837874	0.426	0.224	0.00119742786070052	COL14A1+SMC	SORBS3
4.63458997610154e-08	0.601150349220624	0.426	0.218	0.00129601674091703	COL14A1+SMC	HTRA1
4.9664357156215e-08	0.608400582842584	0.484	0.246	0.0013888140835164	COL14A1+SMC	NTRK2
5.00126346849762e-08	0.396826674162737	0.221	0.079	0.00139855331633067	COL14A1+SMC	MAN1A1
5.08132043761005e-08	0.617349031801014	0.705	0.468	0.00142094044717327	COL14A1+SMC	COL18A1
5.24328246804578e-08	0.45094438819181	0.443	0.232	0.00146623150936432	COL14A1+SMC	RERG
5.94581282573633e-08	0.410891762174573	0.311	0.133	0.00166268709858891	COL14A1+SMC	TEAD1
7.50216253989369e-08	0.435824972550729	0.213	0.076	0.00209790473265587	COL14A1+SMC	ADAMTS5
7.98584429422957e-08	0.537233376361447	0.238	0.092	0.00223316149843836	COL14A1+SMC	QPRT
8.16766122896127e-08	0.486395741787472	0.287	0.12	0.00228400478606673	COL14A1+SMC	CSF1
9.17776316003225e-08	0.435540720905181	0.557	0.32	0.00256646969007142	COL14A1+SMC	SLC38A2
1.05241464164386e-07	0.344061433767343	0.795	0.539	0.0029429723038929	COL14A1+SMC	EPS8
1.13967472714576e-07	0.557897603509111	0.418	0.212	0.0031869864069904	COL14A1+SMC	CCDC80
1.53676860524874e-07	0.561533430965834	0.426	0.223	0.00429741972771759	COL14A1+SMC	FSTL1
1.65094349797779e-07	0.51032370768349	0.615	0.392	0.00461669839774509	COL14A1+SMC	PDLIM1
2.1657941716612e-07	0.468296365709769	0.836	0.617	0.00605642682163339	COL14A1+SMC	TINAGL1
2.68793617135429e-07	0.435179256814809	0.566	0.327	0.00751654470957512	COL14A1+SMC	EPHX1
2.81267093606192e-07	0.547730424698111	0.246	0.101	0.00786535300560356	COL14A1+SMC	GANAB
2.84084156405667e-07	0.461559325799839	0.656	0.396	0.00794412934972806	COL14A1+SMC	TFPI
3.29641389056056e-07	0.527215875706066	0.648	0.42	0.00921809180356354	COL14A1+SMC	LIMA1
3.50774656972603e-07	0.676233019098885	0.295	0.132	0.00980906250758186	COL14A1+SMC	PLPP1
4.31721470438339e-07	0.361155925499868	0.484	0.268	0.0120726591993377	COL14A1+SMC	SERINC1
5.00473533774652e-07	0.477019953928986	0.32	0.147	0.0139952418984744	COL14A1+SMC	METTL7A
5.26098996505443e-07	0.484914140826062	0.623	0.398	0.0147118323382782	COL14A1+SMC	IL6ST
5.41843255222737e-07	0.501302164426295	0.41	0.222	0.0151521047890486	COL14A1+SMC	HNMT
5.55823092408728e-07	0.693276067285993	0.385	0.199	0.0155430369561177	COL14A1+SMC	RRAD
5.63232651442857e-07	0.625943699458783	0.41	0.217	0.0157502378649481	COL14A1+SMC	NEXN
5.88006617137411e-07	0.363448892422374	0.385	0.193	0.0164430170416305	COL14A1+SMC	AVPR1A
5.99710859238924e-07	0.576213902993196	0.303	0.142	0.0167703144677573	COL14A1+SMC	CYP7B1
9.5862645128511e-07	0.517360302377301	0.303	0.143	0.0268070300837368	COL14A1+SMC	MYOF
9.65415683527112e-07	0.536649458044066	0.23	0.097	0.0269968841741522	COL14A1+SMC	EMX2
9.7949786400424e-07	0.482738255074939	0.631	0.395	0.0273906782690146	COL14A1+SMC	EPB41L2
1.02486737837195e-06	0.323401668856963	0.631	0.389	0.0286593913687932	COL14A1+SMC	GAS6
1.1101992522804e-06	0.739562522426766	0.361	0.186	0.0310456118907691	COL14A1+SMC	DEGS1
1.16152934673492e-06	0.521749925721799	0.23	0.096	0.0324810066520953	COL14A1+SMC	CYBRD1
1.27541576338898e-06	0.537308273915646	0.426	0.244	0.0356657264074094	COL14A1+SMC	LINC01197
1.56991403414064e-06	0.568287801851394	0.713	0.463	0.0439010760507088	COL14A1+SMC	COL6A1
