# Supplementary material for: Single-cell profiling of peripheral blood and muscle cells reveals inflammatory features of juvenile dermatomyositis
Source: Front Cell Dev Biol. 2023 Apr 20;11:1166017. doi: 10.3389/fcell.2023.1166017 (PMC10157079; doi:10.3389/fcell.2023.1166017)
Supplement: Supplementary file 9 [file Table6.XLS]

p_val	avg_log2FC	pct.1	pct.2	p_val_adj	cluster	gene
0	3.9830138102991	0.997	0.568	0	DPT+Fibro	DCN
0	3.82963158184802	0.959	0.556	0	DPT+Fibro	APOD
0	3.76039501701268	0.925	0.589	0	DPT+Fibro	CFD
0	3.53242406750055	0.981	0.76	0	DPT+Fibro	GSN
0	3.4467840918635	0.397	0.017	0	DPT+Fibro	WISP2
0	3.38622586025244	0.732	0.181	0	DPT+Fibro	SMOC2
0	3.06324869399664	0.701	0.105	0	DPT+Fibro	DPT
0	2.97987471042147	0.818	0.299	0	DPT+Fibro	FBLN2
0	2.87255503372448	0.633	0.227	0	DPT+Fibro	THBS4
0	2.85490612871555	0.641	0.181	0	DPT+Fibro	MFAP5
0	2.85472114685516	0.467	0.102	0	DPT+Fibro	ADH1B
0	2.84060121849658	0.898	0.6	0	DPT+Fibro	CXCL14
0	2.80514058516303	0.689	0.171	0	DPT+Fibro	PDGFRL
0	2.79543756200088	0.83	0.47	0	DPT+Fibro	LUM
0	2.7919671970213	0.795	0.33	0	DPT+Fibro	COL6A3
0	2.71781978193151	0.759	0.263	0	DPT+Fibro	IGF1
0	2.55251785810119	0.617	0.158	0	DPT+Fibro	TNXB
0	2.47970908352155	0.658	0.256	0	DPT+Fibro	FBLN1
0	2.43379255404987	0.96	0.702	0	DPT+Fibro	MGP
0	2.41174533211074	0.47	0.056	0	DPT+Fibro	MME
0	2.39798814131876	0.614	0.196	0	DPT+Fibro	MFAP4
0	2.3806346900358	0.489	0.081	0	DPT+Fibro	SCN7A
0	2.30711096685566	0.572	0.217	0	DPT+Fibro	ITIH5
0	2.22188276078561	0.921	0.698	0	DPT+Fibro	COL6A2
0	2.21843644484989	0.472	0.087	0	DPT+Fibro	CILP
0	2.20849281255046	0.895	0.765	0	DPT+Fibro	COL1A2
0	2.17555190353333	0.674	0.41	0	DPT+Fibro	PCOLCE
0	2.14202666283331	0.548	0.14	0	DPT+Fibro	FBLN5
0	2.11568034704974	0.565	0.216	0	DPT+Fibro	SPON2
0	2.09471994794595	0.836	0.615	0	DPT+Fibro	COL6A1
0	2.08525118603613	0.87	0.561	0	DPT+Fibro	PLAC9
0	1.9742203376873	0.504	0.111	0	DPT+Fibro	PDGFRA
0	1.91965592222086	0.876	0.687	0	DPT+Fibro	SERPINF1
0	1.89007487534115	0.431	0.062	0	DPT+Fibro	FAP
0	1.64268892799468	0.798	0.611	0	DPT+Fibro	MARCKS
0	1.03435085714843	0.965	0.891	0	DPT+Fibro	SPARCL1
0	1.00579151831695	0.965	0.883	0	DPT+Fibro	ITM2B
1.78802010039915e-306	2.55223948171726	0.547	0.206	5.00001940875618e-302	DPT+Fibro	SFRP4
2.90158084340899e-306	2.16288090109385	0.484	0.131	8.11398067050891e-302	DPT+Fibro	CRLF1
1.17752095092637e-305	1.96328308367734	0.621	0.334	3.2928195871705e-301	DPT+Fibro	MMP2
1.90802473098677e-300	2.07153529045033	0.393	0.065	5.3356003577314e-296	DPT+Fibro	LTBP2
3.11389559227195e-290	1.93035881239241	0.456	0.121	8.70769763422928e-286	DPT+Fibro	OGN
2.32030157368806e-282	1.79212049711781	0.705	0.456	6.48849132066128e-278	DPT+Fibro	CXCL12
2.71627638013371e-282	2.32721083818524	0.83	0.774	7.59579526940591e-278	DPT+Fibro	PTGDS
3.45512310249387e-279	1.87526714254217	0.504	0.172	9.66190624381385e-275	DPT+Fibro	COLEC12
2.19242505462498e-277	2.40505950742892	0.683	0.407	6.13089742275329e-273	DPT+Fibro	IGFBP6
8.10636252468909e-269	1.85093361975688	0.518	0.19	2.26686321640406e-264	DPT+Fibro	NOVA1
2.10557025232548e-268	1.78579342873113	0.661	0.402	5.88801665360298e-264	DPT+Fibro	ABCA8
2.52740697378854e-267	1.83940057849899	0.692	0.531	7.06764086150228e-263	DPT+Fibro	CCDC80
7.24542483756495e-265	1.30768557453739	0.766	0.685	2.02611060157666e-260	DPT+Fibro	CD99
3.17841522175181e-263	1.92398703017063	0.782	0.763	8.88812032610677e-259	DPT+Fibro	COL3A1
6.23981197403551e-257	0.715231787801965	0.995	0.909	1.74490102041929e-252	DPT+Fibro	CST3
4.82104213124048e-255	0.959112900137691	0.932	0.874	1.34815622158009e-250	DPT+Fibro	TXNIP
1.4389000448385e-248	1.44945498520108	0.733	0.657	4.02374008538638e-244	DPT+Fibro	C1S
1.12854657863239e-243	1.77136669146141	0.515	0.211	3.15586765248762e-239	DPT+Fibro	ISLR
2.86145682959749e-237	2.01712171047987	0.514	0.23	8.00177787828643e-233	DPT+Fibro	ANGPTL1
4.82050880371956e-236	1.37806454140476	0.324	0.05	1.34800708187214e-231	DPT+Fibro	NEGR1
6.10639910828597e-236	1.70787761062807	0.489	0.187	1.70759344664109e-231	DPT+Fibro	MRC2
7.14671088152865e-235	1.76138810436837	0.351	0.07	1.99850623091067e-230	DPT+Fibro	SCARA5
1.55090970491939e-234	1.782752718813	0.684	0.503	4.33696389883658e-230	DPT+Fibro	COL15A1
1.08756897849199e-232	1.64875832771948	0.56	0.269	3.04127789145499e-228	DPT+Fibro	AKAP12
6.38022240819131e-232	2.05577003923674	0.455	0.159	1.78416539422662e-227	DPT+Fibro	FMO2
1.97385266082438e-230	1.44567802113241	0.748	0.624	5.51968158072929e-226	DPT+Fibro	SELENOP
5.11186856347916e-226	1.54819408293345	0.386	0.098	1.42948292509131e-221	DPT+Fibro	ABCA6
9.56967862784551e-226	1.73840311578636	0.533	0.26	2.67606493149072e-221	DPT+Fibro	VCAN
2.97775064866629e-224	1.6856521844911	0.607	0.337	8.3269819139304e-220	DPT+Fibro	LRP1
3.63494095174563e-221	1.7882646298244	0.633	0.4	1.01647488774615e-216	DPT+Fibro	FBN1
7.48597527360365e-215	1.31477164380939	0.737	0.641	2.09337812551052e-210	DPT+Fibro	TIMP3
1.28059836637147e-212	1.86916201854596	0.232	0.015	3.58106527172119e-208	DPT+Fibro	SLC1A7
2.21650291189911e-211	1.64575267317043	0.634	0.44	6.19822874283468e-207	DPT+Fibro	ITM2A
5.15696636166362e-210	1.54231794662083	0.474	0.193	1.44209407337561e-205	DPT+Fibro	OLFML3
8.33916993281168e-210	1.73547132661938	0.638	0.463	2.33196548001146e-205	DPT+Fibro	FN1
7.12608360412345e-208	0.699940502639645	0.906	0.868	1.99273801905708e-203	DPT+Fibro	CD81
1.79096161298622e-204	1.67302887243431	0.616	0.349	5.00824505455465e-200	DPT+Fibro	LTBP4
8.71790098552554e-199	1.67575583954612	0.478	0.192	2.43787383159236e-194	DPT+Fibro	LAMA2
6.97358069465185e-197	1.29800327407131	0.284	0.047	1.95009210545244e-192	DPT+Fibro	ABCA10
1.44376021262304e-195	0.93357036803097	0.844	0.756	4.03733105857907e-191	DPT+Fibro	LGALS3
2.40929925413196e-195	1.68150671707723	0.261	0.036	6.73736443425462e-191	DPT+Fibro	ADH1C
1.75705249322037e-194	0.948838281508215	0.802	0.776	4.91342159204144e-190	DPT+Fibro	ANXA2
3.11154734076813e-193	1.5608266161208	0.531	0.27	8.701130983724e-189	DPT+Fibro	SDC2
6.74822313484615e-193	1.62171177207406	0.576	0.38	1.88707311742838e-188	DPT+Fibro	HTRA1
5.05579529734138e-189	1.81797110325711	0.334	0.074	1.41380259694854e-184	DPT+Fibro	MTRNR2L12
1.65223503372755e-188	1.38051131214191	0.389	0.127	4.62031004831572e-184	DPT+Fibro	PODN
7.74758645477708e-188	1.22616983062614	0.727	0.617	2.16653507621386e-183	DPT+Fibro	PMP22
1.08759214567098e-187	1.23683649058276	0.269	0.043	3.04134267615434e-183	DPT+Fibro	FIBIN
4.55391431390284e-186	1.62516205951113	0.646	0.46	1.27345659873979e-181	DPT+Fibro	CLEC14A
1.14026174402987e-184	1.43488347979006	0.451	0.188	3.18862794100514e-180	DPT+Fibro	ABI3BP
4.93023787196754e-184	1.6640842825362	0.342	0.097	1.378691718517e-179	DPT+Fibro	SERPINE2
2.79069410180898e-181	1.45378347986623	0.672	0.577	7.80389698629864e-177	DPT+Fibro	CFH
4.92770313285393e-180	2.10384103818446	0.665	0.639	1.37798290407127e-175	DPT+Fibro	COL1A1
7.60422164925368e-180	1.51727848363982	0.403	0.143	2.1264445419973e-175	DPT+Fibro	LRRN4CL
4.44958431909928e-179	1.3014347200463	0.224	0.024	1.24428175899292e-174	DPT+Fibro	ALDH1A2
2.66392118170374e-176	1.51873236059424	0.584	0.385	7.44938919251634e-172	DPT+Fibro	CPQ
6.42915361881467e-174	2.68366845781627	0.344	0.107	1.79784851796534e-169	DPT+Fibro	MYOC
6.28041641249776e-173	1.60783324084904	0.457	0.213	1.75625564559087e-168	DPT+Fibro	ANGPTL2
4.28428379219408e-172	0.865961435608175	0.238	0.033	1.19805711964915e-167	DPT+Fibro	OMD
5.48712690415173e-172	1.24638526732502	0.255	0.042	1.53442016747699e-167	DPT+Fibro	CDO1
1.71293174393521e-171	1.37610662613892	0.31	0.076	4.79004232874041e-167	DPT+Fibro	ABCA9
5.44568667208398e-170	1.17785265596431	0.314	0.079	1.52283182098156e-165	DPT+Fibro	CHRDL1
1.17469770005524e-168	1.31961407882996	0.274	0.056	3.28492464843447e-164	DPT+Fibro	COL8A1
2.47581267928843e-167	0.834916370325018	0.809	0.744	6.92336257636216e-163	DPT+Fibro	SERPING1
6.47398329860461e-166	1.5240289127753	0.488	0.266	1.81038468962179e-161	DPT+Fibro	CTSK
1.21481453296823e-161	1.27962036745082	0.369	0.125	3.39710735999236e-157	DPT+Fibro	BOC
7.38966475417637e-160	1.83018661586989	0.264	0.05	2.06644585185788e-155	DPT+Fibro	MTRNR2L8
4.92787825239798e-159	1.32724975512591	0.599	0.405	1.37803187450057e-154	DPT+Fibro	SSPN
1.14162811193125e-158	1.571366926512	0.56	0.399	3.19244885220455e-154	DPT+Fibro	FSTL1
1.84653383002304e-156	1.20121956707822	0.212	0.028	5.16364720227642e-152	DPT+Fibro	BCHE
6.94337666391145e-156	1.60564345512456	0.438	0.204	1.9416458502962e-151	DPT+Fibro	PLTP
2.13809020186985e-153	2.11826476419664	0.371	0.149	5.97895544050884e-149	DPT+Fibro	PI16
7.46503163753386e-153	1.16336411504189	0.231	0.039	2.08752144711997e-148	DPT+Fibro	PID1
1.0010102620821e-151	0.956141803947128	0.243	0.046	2.79922509688639e-147	DPT+Fibro	PDGFD
1.19751053991349e-151	1.87389161679713	0.519	0.33	3.34871847381409e-147	DPT+Fibro	C3
4.02130059947517e-151	1.52007534478649	0.235	0.039	1.12451649963724e-146	DPT+Fibro	SEPT7
1.17772301088012e-149	1.32500940995693	0.485	0.269	3.29338462762518e-145	DPT+Fibro	ADD3
2.02617111589434e-148	1.22547480826057	0.206	0.028	5.66598490848693e-144	DPT+Fibro	ADAMTSL2
3.9235487611476e-143	1.20187280699419	0.279	0.074	1.09718117556731e-138	DPT+Fibro	SVEP1
4.72283384035703e-143	1.08790701987103	0.338	0.116	1.32069325511744e-138	DPT+Fibro	PLBD1
1.12703055077116e-136	1.41773990885421	0.439	0.225	3.15162823217648e-132	DPT+Fibro	LAMB1
8.14692838266618e-136	1.57348779271511	0.624	0.465	2.27820705292877e-131	DPT+Fibro	HSPG2
1.00580979227313e-135	1.03578179002411	0.278	0.078	2.81264650311257e-131	DPT+Fibro	CAPN6
8.84365078490955e-134	1.50389126158055	0.379	0.169	2.47303850549211e-129	DPT+Fibro	EFEMP1
1.5846284417423e-132	1.51246416017691	0.524	0.341	4.43125497448818e-128	DPT+Fibro	LAMC1
2.71743777256864e-132	1.01061388520692	0.263	0.071	7.59904298721096e-128	DPT+Fibro	CRABP2
3.16999964420014e-132	0.939143779387372	0.253	0.062	8.86458700504128e-128	DPT+Fibro	BMP5
1.13213476323591e-130	1.77942663153202	0.421	0.216	3.16590165191291e-126	DPT+Fibro	GPX3
7.32642783348958e-128	1.49620477029694	0.211	0.041	2.04876227935703e-123	DPT+Fibro	APCDD1
1.56570790559334e-126	1.04064563310089	0.24	0.058	4.37834558720121e-122	DPT+Fibro	FNDC1
2.40796798348993e-126	1.29154485497548	0.426	0.218	6.73364166903124e-122	DPT+Fibro	GPNMB
7.34119738685929e-119	1.27847215507365	0.308	0.109	2.05289243726133e-114	DPT+Fibro	VIT
1.20326803841087e-114	1.32159030733167	0.475	0.305	3.36481874261215e-110	DPT+Fibro	COL5A2
7.32997785409837e-113	0.679360727605302	0.784	0.808	2.04975500712007e-108	DPT+Fibro	LAPTM4A
3.71141990737448e-112	1.61365792290907	0.438	0.239	1.0378614628982e-107	DPT+Fibro	HTRA3
4.17996882951667e-109	1.21165481661691	0.416	0.233	1.16888648348604e-104	DPT+Fibro	OAF
6.18143969690111e-109	0.65815126896707	0.2	0.044	1.72857779684143e-104	DPT+Fibro	SPOCK1
6.66928703891627e-108	1.09276030736506	0.638	0.557	1.86499942756254e-103	DPT+Fibro	TIMP2
1.10900929375437e-107	1.17367116244427	0.25	0.078	3.10123358905473e-103	DPT+Fibro	AGTR1
2.38082929198174e-107	0.996057381931883	0.731	0.677	6.65775103209774e-103	DPT+Fibro	S100A13
2.16063342705899e-106	1.28361911594768	0.484	0.329	6.04199531542777e-102	DPT+Fibro	TMEM176B
2.49423175712879e-106	1.74076716623514	0.338	0.158	6.97486968563494e-102	DPT+Fibro	ACKR3
6.32195322393163e-106	0.661984723621375	0.201	0.046	1.76787099954024e-101	DPT+Fibro	ITGA11
8.65217129851779e-106	1.29396215028566	0.316	0.132	2.41949318191751e-101	DPT+Fibro	PRELP
1.169834514875e-104	1.18135036586425	0.549	0.415	3.27132523739646e-100	DPT+Fibro	RRBP1
2.37769542313257e-102	0.626628502174888	0.973	0.804	6.64898748124793e-98	DPT+Fibro	IGFBP7
5.25688032430159e-98	1.26535853724269	0.509	0.363	1.4700340138877e-93	DPT+Fibro	CTSF
1.33071004659422e-97	1.2092205409225	0.428	0.243	3.72119757429608e-93	DPT+Fibro	CYBRD1
1.43068082417537e-97	1.48026844348203	0.394	0.218	4.00075585672401e-93	DPT+Fibro	F10
1.36335291844479e-95	0.992007082306751	0.306	0.132	3.812480101139e-91	DPT+Fibro	ECM1
2.59871448566488e-93	0.838986240591641	0.227	0.071	7.26704518771327e-89	DPT+Fibro	CPED1
8.34848472678015e-93	1.07747519136757	0.545	0.409	2.3345702689968e-88	DPT+Fibro	MXRA8
1.6898709102826e-91	0.521923362406541	0.926	0.863	4.72555501351427e-87	DPT+Fibro	S100A4
2.87743557087055e-91	1.21331240823245	0.333	0.159	8.0464608303824e-87	DPT+Fibro	LTBP1
9.02931839795813e-89	1.93365779151024	0.382	0.239	2.52495859680501e-84	DPT+Fibro	ASPN
1.82201959490927e-88	0.879286356658196	0.716	0.757	5.09509559520427e-84	DPT+Fibro	C1R
5.49033382451276e-87	1.36022981638663	0.371	0.2	1.53531695068675e-82	DPT+Fibro	PCYOX1
7.74134392043275e-87	1.20261685358768	0.41	0.247	2.16478941390982e-82	DPT+Fibro	PLXDC1
9.44263092264395e-86	1.11841837285774	0.445	0.297	2.64053731120815e-81	DPT+Fibro	LAMA4
1.32827716531128e-85	1.06920106745528	0.553	0.475	3.71439426507646e-81	DPT+Fibro	PRRX1
1.34528569264309e-85	0.935080202156195	0.656	0.629	3.76195691090713e-81	DPT+Fibro	NUPR1
1.61477599629231e-83	1.07129359859309	0.262	0.106	4.51555959603182e-79	DPT+Fibro	COL12A1
7.7102340498239e-82	0.669585272435252	0.866	0.843	2.15608984969276e-77	DPT+Fibro	S100A10
8.59871810414241e-82	0.848018268160088	0.294	0.13	2.40454553064238e-77	DPT+Fibro	MAN1A1
6.48527196484959e-81	1.13733258965851	0.324	0.161	1.81354145225054e-76	DPT+Fibro	SPRY2
6.69643558878158e-81	1.10385468300844	0.57	0.498	1.87259124804688e-76	DPT+Fibro	PRDX4
2.46545713861034e-80	1.23447768793567	0.37	0.214	6.89440434240995e-76	DPT+Fibro	TNFAIP6
3.11793945038288e-80	0.901481860842905	0.271	0.111	8.71900587905069e-76	DPT+Fibro	ANTXR2
5.58390061378937e-80	0.703622760098497	0.755	0.782	1.56148196764006e-75	DPT+Fibro	TCF4
1.10989731153232e-79	0.679767159658275	0.724	0.759	3.10371684196897e-75	DPT+Fibro	EID1
1.13828114983016e-79	0.891713207460438	0.243	0.093	3.18308940738507e-75	DPT+Fibro	TRIL
1.45745384825373e-79	0.890160286721789	0.247	0.097	4.07562394125673e-75	DPT+Fibro	KAZALD1
5.16284240687319e-79	0.737276647042296	0.24	0.092	1.44373725065802e-74	DPT+Fibro	KDELR3
1.10892566565691e-76	0.852713993035527	0.312	0.155	3.10099973144297e-72	DPT+Fibro	CERCAM
2.66709086033964e-76	0.851587980986071	0.223	0.079	7.45825288185378e-72	DPT+Fibro	GULP1
1.03169085019161e-74	1.06099962025305	0.58	0.509	2.88502029347583e-70	DPT+Fibro	TFPI
1.98259512938837e-73	1.04338482662583	0.492	0.396	5.54412901982164e-69	DPT+Fibro	DAB2
6.10881247347072e-73	0.969616179718817	0.562	0.499	1.70826832008135e-68	DPT+Fibro	LIMA1
2.58061961758828e-72	0.410568407139583	0.166	0.379	7.21644469862385e-68	DPT+Fibro	CCL5
3.49307394565896e-72	1.31652265576613	0.49	0.383	9.76803198164073e-68	DPT+Fibro	GAS6
3.16969388212423e-69	1.03860097658566	0.389	0.221	8.86373197197219e-65	DPT+Fibro	HMCN2
6.70634820413779e-69	1.05172896149879	0.518	0.407	1.87536321180509e-64	DPT+Fibro	LSP1
7.8897371680073e-69	1.08302179489578	0.342	0.201	2.20628610166156e-64	DPT+Fibro	MXRA5
8.67463126089988e-69	1.06637521737651	0.613	0.583	2.42577388579804e-64	DPT+Fibro	COL4A1
9.45404483855941e-69	0.428536020889141	0.927	0.917	2.64372909865475e-64	DPT+Fibro	LGALS1
1.04646005760265e-68	1.22861799330786	0.321	0.18	2.92632090508005e-64	DPT+Fibro	ATF5
1.2017297159842e-68	1.22073110396947	0.276	0.136	3.36051697777822e-64	DPT+Fibro	CYGB
2.32843373197392e-68	0.88065978901065	0.389	0.235	6.51123208809188e-64	DPT+Fibro	PLXDC2
4.59747117277466e-68	0.793168904801455	0.32	0.167	1.2856368387547e-63	DPT+Fibro	COL5A1
1.58807393128731e-67	0.747681253678341	0.294	0.142	4.44088994145182e-63	DPT+Fibro	BICC1
1.93102528609957e-67	0.721947702674658	0.237	0.096	5.39991911004883e-63	DPT+Fibro	CEP126
2.95974911109914e-67	0.982156418855521	0.462	0.34	8.27664241427762e-63	DPT+Fibro	SGCE
1.26367013565541e-66	0.935679542634725	0.287	0.143	3.53372716734678e-62	DPT+Fibro	HIC1
6.67019642079984e-66	0.745000080893638	0.275	0.129	1.86525372711247e-61	DPT+Fibro	ADAMTSL3
1.41736275273068e-65	0.887604282461051	0.318	0.172	3.96351320173607e-61	DPT+Fibro	MPZL1
7.39052258579972e-65	0.963370712330045	0.372	0.227	2.06668573589303e-60	DPT+Fibro	TCF7L2
1.46999900003686e-64	0.962564865384542	0.282	0.144	4.11070520370307e-60	DPT+Fibro	CD248
2.08103731456632e-64	0.805292386896183	0.236	0.101	5.81941274645326e-60	DPT+Fibro	EBF2
1.86496451039845e-63	0.947347448731111	0.264	0.127	5.21518675687822e-59	DPT+Fibro	PDE5A
2.29844608196006e-63	1.12715211588678	0.268	0.133	6.42737462359311e-59	DPT+Fibro	EFHD1
4.33565200723996e-63	0.841947657346313	0.283	0.142	1.21242172730458e-58	DPT+Fibro	PAM
6.16427062945858e-62	1.01568405764064	0.323	0.186	1.7237766388218e-57	DPT+Fibro	TMEM204
6.8715182513997e-62	0.636615334013917	0.206	0.08	1.92155136382141e-57	DPT+Fibro	PCDH18
9.99442135725319e-62	1.06957158290188	0.356	0.228	2.79483998834228e-57	DPT+Fibro	SRPX
1.33124647147716e-61	1.35513858891854	0.299	0.168	3.72269763283872e-57	DPT+Fibro	PGF
1.5936487672653e-61	0.55223190374448	0.291	0.14	4.45647941278068e-57	DPT+Fibro	FNDC5
5.52247934598751e-61	0.821673654096561	0.213	0.088	1.54430612431195e-56	DPT+Fibro	RECK
9.23919106166226e-61	0.859240647185659	0.303	0.161	2.58364738848323e-56	DPT+Fibro	C1QTNF2
1.15650135522485e-60	1.03589923632896	0.526	0.444	3.23404038975077e-56	DPT+Fibro	MFGE8
1.89469210351051e-60	0.954604414812543	0.328	0.181	5.29831699825678e-56	DPT+Fibro	FXYD1
8.09156180673456e-60	0.81114364052805	0.291	0.152	2.26272434363525e-55	DPT+Fibro	TMEM98
1.17890818379465e-59	1.05914096448172	0.395	0.252	3.29669884516336e-55	DPT+Fibro	EGFR
1.40752288430202e-58	0.87952083339886	0.366	0.233	3.93599699366216e-54	DPT+Fibro	RCN3
1.83752445851422e-58	0.599465316806263	0.234	0.103	5.13845339578917e-54	DPT+Fibro	PLEKHA5
5.2668190811801e-57	0.926852143597587	0.25	0.121	1.4728132878612e-52	DPT+Fibro	GFRA1
1.86134067848774e-56	0.987500654987928	0.452	0.367	5.20505307332313e-52	DPT+Fibro	SCPEP1
6.65371635663721e-56	1.03988627505613	0.454	0.352	1.86064524197003e-51	DPT+Fibro	EMP1
1.80230861921121e-55	0.757567875097129	0.256	0.121	5.03997582276223e-51	DPT+Fibro	ITGBL1
2.16678270713363e-55	0.90426882835991	0.364	0.232	6.05919116222847e-51	DPT+Fibro	ARHGAP21
6.66886475545612e-55	1.19963625672825	0.227	0.11	1.86488134021575e-50	DPT+Fibro	MGST1
7.46678257927411e-55	0.975063093254665	0.21	0.092	2.08801108046821e-50	DPT+Fibro	F3
1.22223232662819e-54	0.723688816634528	0.205	0.087	3.41785047818307e-50	DPT+Fibro	DSE
1.30267039096543e-53	1.09211845208062	0.398	0.282	3.64278748129572e-49	DPT+Fibro	EPHX1
1.66883782105929e-53	0.968831925881164	0.462	0.356	4.66673808281021e-49	DPT+Fibro	MAP1B
3.99807732514188e-53	0.920547587264585	0.302	0.173	1.11802234320267e-48	DPT+Fibro	NID1
6.85411604084119e-53	0.642827413315454	0.207	0.089	1.91668500966083e-48	DPT+Fibro	SSC5D
8.97024007972393e-53	1.01933317126015	0.317	0.189	2.508437935894e-48	DPT+Fibro	LARP6
1.02813486727418e-52	0.813651230666309	0.253	0.124	2.87507634284552e-48	DPT+Fibro	RGMA
3.41183896901245e-52	1.41634865487755	0.226	0.111	9.54086649294641e-48	DPT+Fibro	PENK
6.5314180110383e-52	1.0972529761216	0.445	0.333	1.82644573260675e-47	DPT+Fibro	PLPP3
7.00201438209105e-52	0.478103122533486	0.725	0.772	1.95804330180794e-47	DPT+Fibro	ANXA1
9.84844517424914e-52	0.756282645602921	0.286	0.155	2.75401920852703e-47	DPT+Fibro	GLT8D2
2.47661065452202e-51	0.751372665133707	0.249	0.126	6.92559403430538e-47	DPT+Fibro	INMT
3.19950533838996e-50	0.781846385983418	0.275	0.153	8.94709672827368e-46	DPT+Fibro	LOXL1
1.04454740338054e-49	0.963868064653711	0.406	0.295	2.92097235881335e-45	DPT+Fibro	PLAGL1
2.85976094348321e-49	0.672847722214404	0.266	0.145	7.99703550235644e-45	DPT+Fibro	IL34
2.289228902584e-48	0.736175532774199	0.206	0.092	6.40159970318591e-44	DPT+Fibro	CYP27A1
3.85739307435052e-48	1.02447016203818	0.394	0.302	1.07868139931138e-43	DPT+Fibro	TMEM176A
1.34422981228671e-47	0.857638891610539	0.366	0.248	3.75900424707856e-43	DPT+Fibro	RND3
1.04211175707381e-46	1.15118780215908	0.367	0.27	2.91416131748119e-42	DPT+Fibro	COL14A1
2.11497507273244e-46	1.000425792753	0.473	0.451	5.914316293389e-42	DPT+Fibro	PPIC
2.48681461073986e-46	0.897041328946213	0.462	0.372	6.95412837747295e-42	DPT+Fibro	GOLIM4
1.70739795485837e-45	0.852882639589458	0.336	0.218	4.77456764096595e-41	DPT+Fibro	AXL
1.37255413538865e-44	0.405674117548645	0.221	0.109	3.83821038420081e-40	DPT+Fibro	HELLPAR
6.3200079265432e-44	0.900876197165427	0.554	0.497	1.76732701657854e-39	DPT+Fibro	FILIP1L
1.83348715783037e-43	0.64189002279274	0.233	0.121	5.12716348815685e-39	DPT+Fibro	OLFML1
4.19001795710209e-43	0.944099644125961	0.33	0.218	1.17169662152403e-38	DPT+Fibro	GSTM3
8.0583162499785e-43	0.788156685147031	0.342	0.239	2.25342755614399e-38	DPT+Fibro	CLEC11A
1.95836785298147e-42	0.572457534502445	0.673	0.73	5.47637986407739e-38	DPT+Fibro	TMEM59
6.51862125380624e-42	1.09225814346738	0.368	0.292	1.82286724741438e-37	DPT+Fibro	BGN
6.81873836807016e-42	0.726355886973307	0.252	0.138	1.90679199724714e-37	DPT+Fibro	GAS7
1.17116488337024e-40	0.704082022623842	0.64	0.668	3.27504547985654e-36	DPT+Fibro	PSAP
1.41623649917007e-40	0.410190773194696	0.757	0.83	3.96036374627918e-36	DPT+Fibro	CALM1
3.81270685545687e-40	0.706401465966343	0.292	0.18	1.06618534505996e-35	DPT+Fibro	FRMD6
4.00455133077097e-40	0.852232079647069	0.233	0.129	1.11983273413679e-35	DPT+Fibro	PIK3IP1
4.13031512315775e-39	0.798351540995491	0.239	0.133	1.15500132103983e-34	DPT+Fibro	PXK
8.84591915624956e-39	0.850103405563586	0.204	0.108	2.47367283285363e-34	DPT+Fibro	SEMA5A
1.00844894766235e-38	0.483474911835733	0.218	0.118	2.82002663724299e-34	DPT+Fibro	PRRX2
5.39394111584998e-38	0.863601980357278	0.415	0.319	1.50836169363629e-33	DPT+Fibro	FGFR1
5.84839256875051e-38	0.786528343109668	0.553	0.579	1.63544449792539e-33	DPT+Fibro	LHFPL6
9.10823179558316e-37	0.600027014002975	0.631	0.734	2.54702593931687e-32	DPT+Fibro	LGALS3BP
3.60785710053165e-36	0.608861828147743	0.236	0.134	1.00890115959267e-31	DPT+Fibro	CD302
2.01506615436843e-35	0.888661226421915	0.322	0.223	5.63493099407589e-31	DPT+Fibro	SELENBP1
8.8917049359406e-35	0.519704714285555	0.203	0.107	2.48647636828643e-30	DPT+Fibro	DCLK1
9.282508903641e-35	0.810435410154598	0.436	0.386	2.59576078981417e-30	DPT+Fibro	EFEMP2
1.05263062709106e-34	0.704782758519397	0.22	0.123	2.94357628559743e-30	DPT+Fibro	UAP1
2.34802937801302e-34	0.778346665804926	0.266	0.173	6.56602935267562e-30	DPT+Fibro	CLEC3B
2.71986044742927e-34	0.290415888462791	0.964	0.912	7.6058177551912e-30	DPT+Fibro	S100A6
3.49709144118781e-34	0.691530402920711	0.307	0.2	9.77926650613759e-30	DPT+Fibro	P4HA2
3.92681566691971e-33	0.579828220082416	0.684	0.72	1.09809473309743e-28	DPT+Fibro	DSTN
7.5207002090354e-33	0.595271883350211	0.232	0.138	2.10308860645466e-28	DPT+Fibro	ELN
1.45033363560671e-32	0.572758106287492	0.263	0.164	4.05571297861061e-28	DPT+Fibro	DPYSL3
2.10642152190558e-32	0.842157577697425	0.208	0.118	5.89039714385676e-28	DPT+Fibro	CCPG1
3.79074265814731e-32	0.666992614748495	0.21	0.117	1.06004327692431e-27	DPT+Fibro	SPATA6
2.97853796839101e-31	0.974970483630359	0.386	0.316	8.32918357480863e-27	DPT+Fibro	ACVRL1
4.74146478908391e-30	0.627136116983533	0.253	0.159	1.32590321361943e-25	DPT+Fibro	LIMCH1
9.00371123978239e-29	0.492395260846611	0.249	0.156	2.51779781109275e-24	DPT+Fibro	SULT1A1
1.08653725857127e-28	0.552909654628591	0.526	0.45	3.0383927898687e-24	DPT+Fibro	ALDH1A1
1.80221230437313e-28	0.54414019342851	0.249	0.155	5.03970648794901e-24	DPT+Fibro	P4HA1
1.58933889495727e-27	0.822399698240937	0.52	0.501	4.44442728585851e-23	DPT+Fibro	CAVIN3
5.56331782276475e-27	0.767129479755355	0.521	0.54	1.55572619595793e-22	DPT+Fibro	COL4A2
7.16742186615234e-27	0.567724609687983	0.627	0.68	2.00429785065084e-22	DPT+Fibro	ITGB1
1.17665882630773e-26	0.661918809589952	0.234	0.148	3.29040874188693e-22	DPT+Fibro	SH3D19
1.3718299491673e-26	0.863545864655095	0.372	0.297	3.83618526985145e-22	DPT+Fibro	LTBP3
2.03934033689709e-26	0.699119255684774	0.229	0.144	5.70281131809904e-22	DPT+Fibro	ANG
2.12507979454357e-26	0.430112006719541	0.257	0.173	5.94257313746165e-22	DPT+Fibro	NIBAN1
1.57887172293583e-25	0.85725058104388	0.488	0.468	4.41515688601775e-21	DPT+Fibro	TSPAN4
1.74440114869084e-25	0.503802465256405	0.649	0.665	4.87804337219908e-21	DPT+Fibro	SPRY1
7.59185241770259e-25	0.641954411057937	0.253	0.169	2.12298561008635e-20	DPT+Fibro	JDP2
1.73521745131285e-24	0.607569352950991	0.208	0.128	4.85236208085125e-20	DPT+Fibro	FAM13A
2.19957571556323e-24	0.891998154470273	0.447	0.424	6.15089353100101e-20	DPT+Fibro	SOD3
2.58344531531677e-24	0.445378838233808	0.639	0.749	7.22434647975182e-20	DPT+Fibro	ANXA5
3.66826399817499e-24	0.639536507570329	0.34	0.259	1.02579334444965e-19	DPT+Fibro	ECM2
4.86234917880806e-24	0.652984873909933	0.317	0.245	1.35970732436189e-19	DPT+Fibro	COPZ2
1.32950266705659e-23	0.679296011198713	0.316	0.239	3.71782125815706e-19	DPT+Fibro	AP3S1
3.27988973530398e-23	0.687535996338017	0.332	0.259	9.17188365580404e-19	DPT+Fibro	MEOX2
7.8953711594984e-23	0.616958458605418	0.59	0.613	2.20786159104213e-18	DPT+Fibro	SPTBN1
1.19913493497079e-22	0.62196927085219	0.209	0.132	3.3532609321523e-18	DPT+Fibro	RAB30
1.43542172874302e-22	0.642634332493843	0.481	0.445	4.01401332225699e-18	DPT+Fibro	EPB41L2
2.12935540464809e-22	0.687837207985001	0.319	0.244	5.95452945355791e-18	DPT+Fibro	SLC44A1
3.84775477756796e-22	0.591979840408389	0.556	0.642	1.07598614599911e-17	DPT+Fibro	PDIA3
4.22274134496937e-22	0.381251991728782	0.678	0.78	1.18084738970723e-17	DPT+Fibro	PPIB
4.22575295040522e-22	0.706166827041411	0.595	0.612	1.18168955505132e-17	DPT+Fibro	APP
1.11394098554055e-21	0.777687177262264	0.229	0.156	3.1150245719656e-17	DPT+Fibro	CRISPLD2
1.26879818472485e-21	0.615232251869559	0.355	0.278	3.54806724376458e-17	DPT+Fibro	PIK3R1
2.10336565555992e-21	0.730619518646379	0.475	0.471	5.88185171920777e-17	DPT+Fibro	LAMP1
4.12269896853038e-21	0.414896245570209	0.204	0.129	1.15287153955984e-16	DPT+Fibro	CNPY4
6.62689515023315e-21	0.639491524396245	0.329	0.258	1.8531449598112e-16	DPT+Fibro	RUNX1T1
1.27563724239288e-20	0.539460021961256	0.239	0.163	3.56719198462745e-16	DPT+Fibro	SLC39A7
1.7455876665473e-20	0.505851548940672	0.268	0.19	4.88136135073288e-16	DPT+Fibro	SNX9
2.20110980679378e-20	0.940337629903617	0.423	0.416	6.15518346371814e-16	DPT+Fibro	PTN
2.31099455112082e-20	0.56711961176931	0.272	0.195	6.46246516275427e-16	DPT+Fibro	EMILIN1
4.7034800748389e-20	0.634543309079946	0.375	0.322	1.31528116812795e-15	DPT+Fibro	FAM3C
5.14670808824129e-20	1.0463048980241	0.522	0.524	1.43922544979579e-15	DPT+Fibro	TSC22D3
5.33914212199386e-20	0.928012665870761	0.398	0.352	1.49303770299436e-15	DPT+Fibro	LIFR
1.01569624011167e-19	0.490843890452716	0.606	0.678	2.84029296584828e-15	DPT+Fibro	HSP90B1
1.21519116899172e-19	0.597270736173447	0.316	0.245	3.39816058496844e-15	DPT+Fibro	FAM114A1
1.71723912202987e-19	0.562828755815155	0.568	0.613	4.80208748084432e-15	DPT+Fibro	ARL6IP5
2.51593140994627e-19	0.549553900670013	0.663	0.712	7.03555059477374e-15	DPT+Fibro	GPX4
2.73834976626785e-19	0.252190272583865	0.266	0.401	7.65752128639142e-15	DPT+Fibro	VWA1
9.35295709639717e-19	0.747014283680425	0.401	0.351	2.6154609224365e-14	DPT+Fibro	MXRA7
9.43309959006066e-19	0.626641634419917	0.242	0.176	2.63787196936456e-14	DPT+Fibro	PROCR
4.65410534327982e-18	0.648614348852879	0.212	0.145	1.30147401819477e-13	DPT+Fibro	ARRDC3
5.37302000291631e-18	0.683533925488367	0.457	0.446	1.50251131361552e-13	DPT+Fibro	NDFIP1
1.48666384892103e-17	0.601720503867256	0.304	0.241	4.15730678712276e-13	DPT+Fibro	FKBP9
2.19035602408568e-17	0.615221654774186	0.37	0.315	6.12511158575321e-13	DPT+Fibro	ERLEC1
2.65624155895275e-17	0.556323161852439	0.286	0.224	7.42791389545547e-13	DPT+Fibro	TMED3
2.97965050497798e-17	0.550447844174438	0.273	0.203	8.33229467212042e-13	DPT+Fibro	NOTCH2
3.27937902827345e-17	0.530442828593475	0.32	0.261	9.17045551466389e-13	DPT+Fibro	HEXB
3.40104123568181e-17	0.430444453221098	0.669	0.717	9.51067171146062e-13	DPT+Fibro	SELENOM
1.20027946442083e-16	0.641129554243285	0.232	0.169	3.35646149430642e-12	DPT+Fibro	A4GALT
9.46700337672024e-16	0.685841340958735	0.284	0.229	2.64735282426605e-11	DPT+Fibro	CBR3
1.61909811458091e-15	0.511256430409256	0.312	0.256	4.52764596761406e-11	DPT+Fibro	GLT8D1
2.99676179082447e-15	0.448831748827976	0.202	0.14	8.38014467186154e-11	DPT+Fibro	OGFRL1
4.06254488421011e-15	0.441635336426424	0.271	0.207	1.13605005142051e-10	DPT+Fibro	OAT
5.07242253947472e-15	0.809105554546602	0.3	0.247	1.41845223893871e-10	DPT+Fibro	PLOD1
5.29344658420473e-15	0.648825024561362	0.435	0.439	1.48025940280701e-10	DPT+Fibro	PLD3
1.35358818512632e-14	0.554602345830737	0.256	0.198	3.78517400088725e-10	DPT+Fibro	ITGB5
1.87246524573741e-14	0.263918092695061	0.741	0.802	5.23616181318009e-10	DPT+Fibro	CALD1
2.8105973008986e-14	0.966012818499052	0.39	0.402	7.85955429223283e-10	DPT+Fibro	THY1
3.51796938517781e-14	0.604457012236006	0.314	0.265	9.83764958871121e-10	DPT+Fibro	ITM2C
4.14116888501096e-14	0.630787781080212	0.302	0.241	1.15803646700446e-09	DPT+Fibro	BMP4
5.37099622107562e-14	0.261347179736995	0.255	0.365	1.50194538326159e-09	DPT+Fibro	DDIT3
8.68084694319126e-14	0.497936528517078	0.244	0.187	2.427512039194e-09	DPT+Fibro	NAGLU
1.14841766391001e-13	0.582653712414021	0.493	0.508	3.21143515535795e-09	DPT+Fibro	FGL2
1.69748217176723e-13	0.535765511911204	0.283	0.23	4.74683914512989e-09	DPT+Fibro	FKBP10
3.43785355910444e-13	0.44145069520648	0.349	0.283	9.61361369267965e-09	DPT+Fibro	GAS1
3.4473794173866e-13	0.652366356881924	0.46	0.475	9.64025180277988e-09	DPT+Fibro	VKORC1
3.78352237323185e-13	0.438670172473055	0.257	0.199	1.05802419645055e-08	DPT+Fibro	CASC4
6.80901191167452e-13	0.636984509267393	0.35	0.304	1.90407209098066e-08	DPT+Fibro	EBF1
1.81523404554023e-12	0.611838106319152	0.524	0.532	5.07612048494871e-08	DPT+Fibro	EMP2
2.54198466454682e-12	0.627167774965482	0.354	0.316	7.10840591593874e-08	DPT+Fibro	NBL1
2.75557338903003e-12	0.408269500576661	0.243	0.187	7.70568542508356e-08	DPT+Fibro	CKAP4
6.93209608054187e-12	0.4490900676135	0.203	0.149	1.93849134796273e-07	DPT+Fibro	TRIP10
7.41393834406125e-12	0.615120136309171	0.345	0.303	2.07323371853329e-07	DPT+Fibro	RTN3
1.2567855951614e-11	0.560787001731404	0.548	0.585	3.51447523830935e-07	DPT+Fibro	AHNAK
1.43566162226725e-11	0.558014356756414	0.403	0.395	4.01468416050813e-07	DPT+Fibro	CALU
3.51235918347119e-11	0.619232846999051	0.248	0.197	9.82196122065885e-07	DPT+Fibro	ARHGAP24
5.83075262206962e-11	0.457578287870809	0.239	0.186	1.63051166323555e-06	DPT+Fibro	PIP4P2
8.15607509136209e-11	0.49174814173723	0.31	0.274	2.2807648385485e-06	DPT+Fibro	GPX8
1.31256018534688e-10	0.288731762711958	0.173	0.247	3.67044330230402e-06	DPT+Fibro	FAM162B
1.888708119272e-10	0.472074008867687	0.301	0.255	5.28158338473222e-06	DPT+Fibro	GNG12
1.99873429341579e-10	0.527864891635432	0.346	0.312	5.58926057810791e-06	DPT+Fibro	GLG1
2.3392467322433e-10	0.473315075925997	0.202	0.156	6.54146956204515e-06	DPT+Fibro	ADGRA2
2.73688130524755e-10	0.506973860679359	0.273	0.227	7.65341488199425e-06	DPT+Fibro	NPTN
3.74272685100724e-10	0.618967671372071	0.328	0.297	1.04661613661566e-05	DPT+Fibro	FXYD6
4.20151183419185e-10	0.465251601992138	0.295	0.259	1.17491076931341e-05	DPT+Fibro	NT5E
7.47933736504547e-10	0.434163564233402	0.61	0.673	2.09152190076132e-05	DPT+Fibro	RABAC1
1.57558774304406e-09	0.498152664399748	0.246	0.2	4.40597356464842e-05	DPT+Fibro	PLSCR4
2.10289440904685e-09	0.569043078263781	0.408	0.398	5.88053392545862e-05	DPT+Fibro	NDN
2.198998461033e-09	0.596700938953769	0.38	0.357	6.14927929643267e-05	DPT+Fibro	ASPH
2.22973430259493e-09	0.803750515240498	0.247	0.215	6.23522900377647e-05	DPT+Fibro	IGFBP3
2.6603212025384e-09	0.477566966863483	0.221	0.177	7.43932221077838e-05	DPT+Fibro	MAP7D3
2.877642746587e-09	0.367333710841451	0.655	0.753	8.04704017655587e-05	DPT+Fibro	ZFP36L2
3.54441382689035e-09	0.602311454106719	0.214	0.18	9.91159882551618e-05	DPT+Fibro	F2R
3.81828845067344e-09	0.41875072583888	0.26	0.215	0.000106774618234632	DPT+Fibro	DESI2
4.31789006332561e-09	0.595740088387017	0.373	0.352	0.000120745477730837	DPT+Fibro	PTPRA
5.02039191292544e-09	0.603549491027364	0.429	0.424	0.000140390239453047	DPT+Fibro	MYADM
7.02233576153979e-09	0.620630963675723	0.207	0.169	0.000196372597235699	DPT+Fibro	FHL2
2.58192856742118e-08	0.290144372927358	0.23	0.184	0.000722010504593659	DPT+Fibro	IL11RA
2.93770152649176e-08	0.447510697954957	0.247	0.207	0.000821498854868156	DPT+Fibro	CTSO
3.66433969972102e-08	0.580658877830521	0.468	0.5	0.00102469595362999	DPT+Fibro	P4HB
5.75982894055614e-08	0.417126655212949	0.243	0.203	0.00161067856493712	DPT+Fibro	ARHGAP18
6.77761729045018e-08	0.443021305221819	0.401	0.376	0.00189529289910149	DPT+Fibro	RHOBTB3
7.46347621281805e-08	0.570675027340757	0.399	0.404	0.00208708648815244	DPT+Fibro	NUCB2
1.95739651489494e-07	0.581559023258325	0.248	0.217	0.00547366361425221	DPT+Fibro	RGS10
2.2840615207938e-07	0.660833012783645	0.368	0.35	0.00638714963674778	DPT+Fibro	DPYSL2
6.12157228262593e-07	0.849577162576394	0.339	0.328	0.0171183647311352	DPT+Fibro	LAMB2
7.49970313782803e-07	0.309948133497889	0.223	0.183	0.0209721698546223	DPT+Fibro	RORA
8.60988596753249e-07	0.531904615235479	0.261	0.229	0.0240766851196078	DPT+Fibro	SASH1
1.76133370441423e-06	0.256138930495949	0.276	0.355	0.0492539357102394	DPT+Fibro	ITGB1BP1
0	4.23722818470413	0.91	0.112	0	CCL19+Fibro	MTND1P23
0	3.94322929996142	0.971	0.228	0	CCL19+Fibro	FABP4
0	3.10144274393608	0.856	0.059	0	CCL19+Fibro	CCL19
0	2.94909110287227	0.849	0.05	0	CCL19+Fibro	RBP7
0	2.87842524462011	0.644	0.023	0	CCL19+Fibro	HBB
0	2.7574766495988	0.842	0.06	0	CCL19+Fibro	ACKR1
0	2.74743985684199	0.926	0.26	0	CCL19+Fibro	IGKC
0	2.62049135630292	0.936	0.172	0	CCL19+Fibro	HLA-DRB1
0	2.58760444005865	0.967	0.307	0	CCL19+Fibro	HLA-DRA
0	2.40754627002273	0.824	0.05	0	CCL19+Fibro	HLA-DRB5
0	2.33966751116211	0.894	0.212	0	CCL19+Fibro	ACTA2
0	2.18059497624258	0.907	0.253	0	CCL19+Fibro	HLA-DPA1
0	2.15334802220401	0.844	0.205	0	CCL19+Fibro	7SK.4
0	2.04870492093698	0.824	0.087	0	CCL19+Fibro	GIMAP7
0	2.04213998479234	0.932	0.404	0	CCL19+Fibro	TAGLN
0	1.96251404574184	0.89	0.251	0	CCL19+Fibro	HLA-DPB1
0	1.95421714080056	0.899	0.2	0	CCL19+Fibro	A2M
0	1.93176202939218	0.769	0.074	0	CCL19+Fibro	SOX18
0	1.92878746515323	0.802	0.072	0	CCL19+Fibro	SRGN
0	1.87968943416081	0.712	0.05	0	CCL19+Fibro	ECRG4
0	1.86430950031776	0.898	0.267	0	CCL19+Fibro	ID1
0	1.8515016233911	0.923	0.309	0	CCL19+Fibro	FABP5
0	1.84617927966647	0.85	0.225	0	CCL19+Fibro	C11orf96
0	1.83251714675261	0.815	0.105	0	CCL19+Fibro	RNASE1
0	1.82638030637801	0.982	0.42	0	CCL19+Fibro	CD74
0	1.81426326417365	0.82	0.104	0	CCL19+Fibro	CD36
0	1.81328455531813	0.631	0.033	0	CCL19+Fibro	C1QB
0	1.8068770562985	0.872	0.261	0	CCL19+Fibro	ISG20
0	1.80300427424138	0.755	0.056	0	CCL19+Fibro	TINAGL1
0	1.80111328790461	0.645	0.024	0	CCL19+Fibro	CCL21
0	1.80068602769272	0.733	0.087	0	CCL19+Fibro	NDUFA4L2
0	1.79660010260303	0.998	0.802	0	CCL19+Fibro	TMSB4X
0	1.79067364260394	0.745	0.058	0	CCL19+Fibro	HLA-DQA1
0	1.78635592064519	0.622	0.036	0	CCL19+Fibro	C1QA
0	1.77238994869659	0.698	0.049	0	CCL19+Fibro	SNCG
0	1.69630260979009	0.759	0.089	0	CCL19+Fibro	PECAM1
0	1.68143288841805	0.86	0.387	0	CCL19+Fibro	MTATP6P1
0	1.67398459977284	0.744	0.065	0	CCL19+Fibro	GIMAP4
0	1.66527282106405	0.641	0.036	0	CCL19+Fibro	TYROBP
0	1.63600079120748	0.699	0.048	0	CCL19+Fibro	GMFG
0	1.62480057962465	0.616	0.03	0	CCL19+Fibro	CCL8
0	1.59701180247998	0.533	0.025	0	CCL19+Fibro	CCL4
0	1.591109191401	0.957	0.517	0	CCL19+Fibro	EGR1
0	1.56802650348979	0.748	0.096	0	CCL19+Fibro	VWF
0	1.55707619740368	0.618	0.024	0	CCL19+Fibro	RERGL
0	1.55274334009138	0.768	0.177	0	CCL19+Fibro	EGFL7
0	1.55249563535829	0.715	0.108	0	CCL19+Fibro	RAMP3
0	1.54798427255732	0.42	0.012	0	CCL19+Fibro	HBA2
0	1.50654925534078	0.792	0.195	0	CCL19+Fibro	SLC9A3R2
0	1.4981084796848	0.661	0.049	0	CCL19+Fibro	ADGRL4
0	1.49628809932503	0.924	0.477	0	CCL19+Fibro	GNG11
0	1.45846485007289	0.966	0.556	0	CCL19+Fibro	IFITM2
0	1.43828019904111	0.813	0.159	0	CCL19+Fibro	IGLC2
0	1.43292391908799	0.981	0.63	0	CCL19+Fibro	MT2A
0	1.39924018088274	0.781	0.242	0	CCL19+Fibro	AC243919.1
0	1.39317186282625	0.79	0.155	0	CCL19+Fibro	TM4SF1
0	1.38706803300885	0.865	0.279	0	CCL19+Fibro	NR2F2
0	1.37908082657441	0.96	0.482	0	CCL19+Fibro	IFITM1
0	1.36818851094762	0.541	0.022	0	CCL19+Fibro	AIF1
0	1.36747780619835	0.759	0.18	0	CCL19+Fibro	CLDN5
0	1.3650631278254	0.645	0.057	0	CCL19+Fibro	EMCN
0	1.36149626028034	0.993	0.778	0	CCL19+Fibro	IFITM3
0	1.35835005517648	0.589	0.024	0	CCL19+Fibro	CD37
0	1.34740199216195	0.487	0.02	0	CCL19+Fibro	LYZ
0	1.34602665284711	0.574	0.02	0	CCL19+Fibro	LTB
0	1.34573298260093	0.675	0.095	0	CCL19+Fibro	HLA-DMA
0	1.33131021687778	0.624	0.059	0	CCL19+Fibro	HLA-DQB1
0	1.33026657012822	0.967	0.558	0	CCL19+Fibro	CAV1
0	1.32126457323605	0.694	0.128	0	CCL19+Fibro	RGS16
0	1.31188706220058	0.454	0.024	0	CCL19+Fibro	S100A9
0	1.31041350469295	0.559	0.026	0	CCL19+Fibro	CD52
0	1.30818894506707	0.657	0.086	0	CCL19+Fibro	ICAM2
0	1.30492857208469	0.571	0.02	0	CCL19+Fibro	PCAT19
0	1.27649428257401	0.868	0.349	0	CCL19+Fibro	MYL9
0	1.26623537860061	0.694	0.125	0	CCL19+Fibro	CTSC
0	1.26384485680744	0.99	0.578	0	CCL19+Fibro	ISG15
0	1.26381194332544	0.427	0.016	0	CCL19+Fibro	GNLY
0	1.26025110418981	0.571	0.032	0	CCL19+Fibro	PLVAP
0	1.25958695177992	0.518	0.018	0	CCL19+Fibro	CD69
0	1.25548184261134	0.644	0.062	0	CCL19+Fibro	PPP1R14A
0	1.24982417703671	0.998	0.86	0	CCL19+Fibro	TMSB10
0	1.24338603947467	0.55	0.02	0	CCL19+Fibro	CD48
0	1.2374577147039	0.889	0.408	0	CCL19+Fibro	FKBP1A
0	1.2350902118559	0.805	0.221	0	CCL19+Fibro	RAMP2
0	1.23005814301388	0.513	0.02	0	CCL19+Fibro	HCST
0	1.22691799126795	0.568	0.038	0	CCL19+Fibro	ECSCR
0	1.22437927156843	0.573	0.038	0	CCL19+Fibro	GIMAP1
0	1.2210550049081	0.52	0.022	0	CCL19+Fibro	IGHM
0	1.217065706337	0.997	0.625	0	CCL19+Fibro	IFI27
0	1.20837312984611	0.526	0.015	0	CCL19+Fibro	PLAC8
0	1.20205396175816	0.625	0.096	0	CCL19+Fibro	FXYD5
0	1.19275817823821	0.889	0.415	0	CCL19+Fibro	PSMB9
0	1.18371413417047	0.879	0.379	0	CCL19+Fibro	LAP3
0	1.18336775264983	0.547	0.039	0	CCL19+Fibro	TM4SF18
0	1.18227798538266	0.683	0.196	0	CCL19+Fibro	PLAAT3
0	1.17926812078706	0.59	0.057	0	CCL19+Fibro	MCAM
0	1.17740418625442	0.935	0.568	0	CCL19+Fibro	ADIRF
0	1.1748975195664	0.566	0.033	0	CCL19+Fibro	IGLC3
0	1.16448638346969	0.643	0.09	0	CCL19+Fibro	EPAS1
0	1.16389214762515	0.851	0.304	0	CCL19+Fibro	SOCS3
0	1.15880658394722	0.686	0.12	0	CCL19+Fibro	IGFBP2
0	1.14523617917732	0.452	0.02	0	CCL19+Fibro	NKG7
0	1.13877916642652	0.763	0.257	0	CCL19+Fibro	HES4
0	1.13869935535121	0.93	0.494	0	CCL19+Fibro	ID3
0	1.13838999979258	0.472	0.024	0	CCL19+Fibro	FCER1G
0	1.12888576031373	0.576	0.052	0	CCL19+Fibro	ESAM
0	1.11915792918564	0.85	0.41	0	CCL19+Fibro	SNHG29
0	1.10355145732108	0.542	0.04	0	CCL19+Fibro	NOSTRIN
0	1.09788364170113	0.408	0.019	0	CCL19+Fibro	C1QC
0	1.08740986758074	0.955	0.474	0	CCL19+Fibro	MX1
0	1.08071365227241	0.702	0.18	0	CCL19+Fibro	AQP1
0	1.08043680583153	0.918	0.454	0	CCL19+Fibro	KLF2
0	1.08003439518561	0.719	0.126	0	CCL19+Fibro	MEF2C
0	1.07824052337912	0.813	0.287	0	CCL19+Fibro	OASL
0	1.07241975812704	0.518	0.034	0	CCL19+Fibro	OCIAD2
0	1.06784134460169	0.729	0.155	0	CCL19+Fibro	CPE
0	1.05376226126959	0.661	0.147	0	CCL19+Fibro	MGST2
0	1.05225437212569	0.593	0.082	0	CCL19+Fibro	CRIM1
0	1.03337531222628	0.508	0.044	0	CCL19+Fibro	TMEM88
0	1.03158063686043	0.632	0.146	0	CCL19+Fibro	CARD16
0	1.01891673343068	0.465	0.022	0	CCL19+Fibro	LAPTM5
0	1.01632293106727	0.48	0.03	0	CCL19+Fibro	DIPK2B
0	1.01377123832311	0.794	0.329	0	CCL19+Fibro	IFI44
0	1.01173583337417	0.88	0.39	0	CCL19+Fibro	TPM1
0	1.01027074183208	0.661	0.146	0	CCL19+Fibro	PALMD
0	1.00996552430302	0.905	0.394	0	CCL19+Fibro	RSAD2
0	1.00937399910733	0.628	0.134	0	CCL19+Fibro	LPAR6
0	1.0061477787137	0.984	0.616	0	CCL19+Fibro	LY6E
0	1.00562836878045	0.837	0.401	0	CCL19+Fibro	DYNLT1
0	1.00207889298399	0.969	0.528	0	CCL19+Fibro	IFIT1
0	1.00193867941714	0.437	0.012	0	CCL19+Fibro	CCL14
0	0.99766943764202	0.847	0.426	0	CCL19+Fibro	CYBA
0	0.997064640078174	0.629	0.15	0	CCL19+Fibro	CD320
0	0.993579260279233	0.616	0.095	0	CCL19+Fibro	CTSH
0	0.992947842205542	0.449	0.016	0	CCL19+Fibro	FAM167B
0	0.983280098791293	0.467	0.025	0	CCL19+Fibro	COX4I2
0	0.982967660638213	0.478	0.049	0	CCL19+Fibro	CDH5
0	0.980809877739694	0.637	0.151	0	CCL19+Fibro	GLRX
0	0.978254797029268	0.994	0.809	0	CCL19+Fibro	ACTB
0	0.970358933365122	0.577	0.092	0	CCL19+Fibro	BCAM
0	0.967833564007568	0.765	0.17	0	CCL19+Fibro	CXCL11
0	0.966311834152399	0.479	0.047	0	CCL19+Fibro	ADGRF5
0	0.961129239766577	0.975	0.754	0	CCL19+Fibro	MYL6
0	0.959611175231379	0.428	0.031	0	CCL19+Fibro	BTNL9
0	0.953983484294168	0.529	0.051	0	CCL19+Fibro	NRN1
0	0.95359296559552	0.463	0.044	0	CCL19+Fibro	NUAK1
0	0.948602340455822	0.495	0.061	0	CCL19+Fibro	PHLDA2
0	0.945047118567875	0.969	0.525	0	CCL19+Fibro	TNFSF10
0	0.943688270703359	0.754	0.242	0	CCL19+Fibro	STOM
0	0.942220559433561	0.485	0.036	0	CCL19+Fibro	FAM241A
0	0.941316122231178	0.473	0.032	0	CCL19+Fibro	MYH11
0	0.940584963798175	0.507	0.055	0	CCL19+Fibro	COTL1
0	0.9337354870078	0.605	0.118	0	CCL19+Fibro	RGCC
0	0.921410800132098	0.651	0.173	0	CCL19+Fibro	WARS
0	0.918253569213501	1	0.897	0	CCL19+Fibro	B2M
0	0.909351819232991	0.57	0.124	0	CCL19+Fibro	HYAL2
0	0.909122849965558	0.584	0.109	0	CCL19+Fibro	CSRP2
0	0.909070544971638	0.467	0.049	0	CCL19+Fibro	MYLK
0	0.903680819098518	0.471	0.059	0	CCL19+Fibro	HERC2P2
0	0.900180934948617	0.428	0.02	0	CCL19+Fibro	SORBS2
0	0.899423597549947	0.416	0.024	0	CCL19+Fibro	PTPRC
0	0.89622647459967	0.457	0.039	0	CCL19+Fibro	CD79B
0	0.894332096996748	0.532	0.099	0	CCL19+Fibro	DUSP23
0	0.892142248841013	0.513	0.06	0	CCL19+Fibro	LRRC75A
0	0.889974414694387	0.976	0.526	0	CCL19+Fibro	IFIT3
0	0.888837969631557	0.519	0.085	0	CCL19+Fibro	LMO2
0	0.883472571355108	0.966	0.611	0	CCL19+Fibro	IER2
0	0.881370796942729	0.433	0.031	0	CCL19+Fibro	GJA4
0	0.877265097399734	0.444	0.037	0	CCL19+Fibro	MMRN2
0	0.872822221356319	0.408	0.013	0	CCL19+Fibro	DUSP2
0	0.865479072428244	0.643	0.154	0	CCL19+Fibro	ARHGDIB
0	0.855663969356238	0.556	0.081	0	CCL19+Fibro	RGS5
0	0.851340939206377	0.384	0.014	0	CCL19+Fibro	CD79A
0	0.848806580658371	0.39	0.016	0	CCL19+Fibro	CD300LG
0	0.841306857808733	0.403	0.02	0	CCL19+Fibro	CORO1A
0	0.819473980464024	0.548	0.114	0	CCL19+Fibro	C1orf56
0	0.815206717019365	0.316	0.01	0	CCL19+Fibro	APOBEC3A
0	0.814465876197741	0.926	0.605	0	CCL19+Fibro	SELENOW
0	0.812828114293688	0.947	0.401	0	CCL19+Fibro	IFIT2
0	0.808974136302088	0.467	0.075	0	CCL19+Fibro	EFHD2
0	0.807171063353397	0.408	0.049	0	CCL19+Fibro	CD93
0	0.805336250221276	0.528	0.086	0	CCL19+Fibro	TCIM
0	0.794081758752586	0.875	0.402	0	CCL19+Fibro	ZFP36
0	0.789537141710165	0.49	0.086	0	CCL19+Fibro	VAMP8
0	0.786286361796648	0.414	0.043	0	CCL19+Fibro	SEPTIN4
0	0.780978401805517	0.84	0.179	0	CCL19+Fibro	CXCL10
0	0.779467677495716	0.559	0.061	0	CCL19+Fibro	MYLPF
0	0.776569113694272	0.421	0.054	0	CCL19+Fibro	ETS2
0	0.776545739731187	0.935	0.416	0	CCL19+Fibro	CCL2
0	0.772524027263777	0.554	0.126	0	CCL19+Fibro	SYNPO2
0	0.768151826980715	0.409	0.048	0	CCL19+Fibro	LIMD2
0	0.767872866288736	0.47	0.071	0	CCL19+Fibro	PLEKHO1
0	0.76228574297804	0.314	0.009	0	CCL19+Fibro	CCL3
0	0.757117640067309	0.321	0.009	0	CCL19+Fibro	MS4A1
0	0.756028628957126	0.374	0.03	0	CCL19+Fibro	HLA-DMB
0	0.747031483581418	0.974	0.69	0	CCL19+Fibro	MYL12A
0	0.746632313174705	0.33	0.015	0	CCL19+Fibro	CCL13
0	0.745796086658354	0.393	0.03	0	CCL19+Fibro	KANK3
0	0.745268398917544	0.371	0.017	0	CCL19+Fibro	IL3RA
0	0.739406454017169	0.371	0.032	0	CCL19+Fibro	PODXL
0	0.737549484810644	0.348	0.024	0	CCL19+Fibro	CA4
0	0.735093813075496	0.497	0.089	0	CCL19+Fibro	MARCKSL1
0	0.728418485104732	0.996	0.805	0	CCL19+Fibro	PTMA
0	0.728319448358495	0.451	0.063	0	CCL19+Fibro	ANGPT2
0	0.724223099344322	0.486	0.091	0	CCL19+Fibro	LYSMD2
0	0.721737225026241	0.362	0.032	0	CCL19+Fibro	CYYR1
0	0.708947926579211	0.374	0.031	0	CCL19+Fibro	NRARP
0	0.707685329507135	0.302	0.014	0	CCL19+Fibro	MNDA
0	0.70581785837217	0.338	0.009	0	CCL19+Fibro	CD53
0	0.702309745750253	0.314	0.012	0	CCL19+Fibro	DNASE1L3
0	0.700244261379961	0.354	0.027	0	CCL19+Fibro	MYCT1
0	0.697023123709877	0.361	0.014	0	CCL19+Fibro	HOPX
0	0.696604616470371	0.312	0.008	0	CCL19+Fibro	CD3D
0	0.685282278648486	0.399	0.051	0	CCL19+Fibro	RBP5
0	0.684986149202465	0.341	0.017	0	CCL19+Fibro	GPSM3
0	0.678294889122929	0.319	0.015	0	CCL19+Fibro	LST1
0	0.675076168197384	0.285	0.009	0	CCL19+Fibro	LGALS2
0	0.674559244376153	0.333	0.013	0	CCL19+Fibro	RAC2
0	0.672893068109466	0.454	0.077	0	CCL19+Fibro	RBPMS
0	0.670702155692823	0.345	0.024	0	CCL19+Fibro	GIMAP6
0	0.651823929408471	0.338	0.02	0	CCL19+Fibro	LYL1
0	0.647647378845628	0.354	0.03	0	CCL19+Fibro	CD83
0	0.643459057680108	0.333	0.025	0	CCL19+Fibro	RASIP1
0	0.635160610135348	0.377	0.036	0	CCL19+Fibro	TSPAN7
0	0.633792072484125	0.302	0.009	0	CCL19+Fibro	RGS1
0	0.633035566282939	0.297	0.005	0	CCL19+Fibro	ACTG2
0	0.626931540461084	0.322	0.02	0	CCL19+Fibro	TBX2
0	0.622182621726402	0.284	0.008	0	CCL19+Fibro	VPREB3
0	0.620977598519338	0.682	0.117	0	CCL19+Fibro	CCL5
0	0.618070416508527	0.311	0.012	0	CCL19+Fibro	FAM110D
0	0.616566744146956	0.997	0.957	0	CCL19+Fibro	FTH1
0	0.594958554965019	0.276	0.006	0	CCL19+Fibro	NAPSB
3.11357753465026e-307	0.858134010386289	0.678	0.217	8.70680821789599e-303	CCL19+Fibro	MYH9
2.40322078325729e-306	0.624639159531601	0.319	0.022	6.72036659830069e-302	CCL19+Fibro	PPARG
6.17136238540881e-306	0.64701515142106	0.282	0.01	1.72575977745572e-301	CCL19+Fibro	MS4A6A
9.37388766590582e-306	0.657472253968663	0.269	0.006	2.6213139468939e-301	CCL19+Fibro	GZMB
3.57614412662709e-305	0.558336919768697	0.429	0.065	1.00003294357e-300	CCL19+Fibro	TNNC2
3.98780568673158e-305	0.565773011607433	0.743	0.229	1.11514998223762e-300	CCL19+Fibro	ATF3
5.57841526272663e-305	0.891143675386905	0.871	0.435	1.55994804406887e-300	CCL19+Fibro	KLF6
1.34166544477271e-304	0.787235239908746	0.429	0.065	3.75183324976241e-300	CCL19+Fibro	ITGA6
2.93452334775831e-303	0.755420197508808	0.605	0.163	8.20610108967134e-299	CCL19+Fibro	PIM3
5.87856243411989e-303	0.806103736313385	0.338	0.03	1.64388119907729e-298	CCL19+Fibro	JCHAIN
2.14477383224495e-302	0.933790326571743	0.75	0.287	5.99764554448979e-298	CCL19+Fibro	IRF7
7.29518397244511e-302	0.85881044326633	0.391	0.051	2.04002524605455e-297	CCL19+Fibro	IGHG1
1.56686000371605e-301	0.651743041756867	0.348	0.034	4.38156731439157e-297	CCL19+Fibro	EFNA1
1.23732272512645e-300	0.885985889040879	0.267	0.007	3.4600492685436e-296	CCL19+Fibro	HBA1
2.10550704472552e-300	0.885529680783482	0.988	0.617	5.88783989987043e-296	CCL19+Fibro	BST2
1.13866393713006e-299	0.580800031776676	0.271	0.008	3.1841598337905e-295	CCL19+Fibro	TRBC2
2.74781829880125e-298	0.371967275955906	0.345	0.032	7.68399909076781e-294	CCL19+Fibro	ACTC1
2.95490994240303e-297	0.927151152160189	0.832	0.346	8.26311016293583e-293	CCL19+Fibro	EPSTI1
3.30590667835783e-296	0.619553783397115	0.302	0.019	9.24463743535985e-292	CCL19+Fibro	TSPAN13
8.53099861571861e-296	0.620731385319355	0.307	0.02	2.38560845289955e-291	CCL19+Fibro	GIMAP8
1.50739105310391e-295	0.78791520854063	0.984	0.698	4.21526834089977e-291	CCL19+Fibro	HLA-E
2.06827077119327e-295	0.609518443871559	0.382	0.048	5.78371238456487e-291	CCL19+Fibro	SGK1
4.17744302182936e-295	0.645193112557199	0.341	0.033	1.16818016662436e-290	CCL19+Fibro	ROBO4
1.67278843244808e-294	0.754077625510189	0.486	0.103	4.67778557249781e-290	CCL19+Fibro	ADAM15
2.58188611146573e-294	0.782837435429275	0.464	0.093	7.21998632210277e-290	CCL19+Fibro	SPTLC2
1.07378099378773e-293	0.770320332306743	0.457	0.087	3.002721171028e-289	CCL19+Fibro	PRXL2A
3.891739901745e-293	0.695960543788284	0.354	0.038	1.08828614612397e-288	CCL19+Fibro	PTPRB
8.09353797781825e-292	0.661183990888563	0.433	0.071	2.26327696011709e-287	CCL19+Fibro	SYNGR2
1.36612304544226e-290	0.761241556401627	0.275	0.011	3.82022648427474e-286	CCL19+Fibro	CXCL13
2.48108700259121e-288	0.775795154417458	0.7	0.249	6.93811169404606e-284	CCL19+Fibro	NPDC1
1.11063452827416e-287	0.623682526482773	0.339	0.034	3.10577839486585e-283	CCL19+Fibro	NR4A2
1.81619790507326e-287	0.70047066175131	0.523	0.123	5.07881582174686e-283	CCL19+Fibro	CDC42SE1
3.62441611266572e-287	0.573735558932419	0.301	0.021	1.01353172174584e-282	CCL19+Fibro	APOLD1
6.11472005273052e-287	0.745396279297539	0.993	0.814	1.70992031554556e-282	CCL19+Fibro	IGFBP7
7.96802303245038e-286	0.600413488862882	0.304	0.023	2.22817796079442e-281	CCL19+Fibro	ADCY4
1.78425934898175e-285	0.603868190750876	0.314	0.025	4.98950284349256e-281	CCL19+Fibro	LMOD1
2.83222861593147e-285	0.644193655552919	0.518	0.115	7.92004410159076e-281	CCL19+Fibro	STEAP4
5.09593754368611e-285	0.853920586352481	0.682	0.237	1.42502797471639e-280	CCL19+Fibro	CAV2
4.58071436709725e-284	0.856545282307483	0.691	0.246	1.28095096561507e-279	CCL19+Fibro	ARPC1B
1.07366529847649e-283	0.874180442193617	0.872	0.487	3.00239764065966e-279	CCL19+Fibro	ARPC3
2.24483883199331e-283	0.54341998394638	0.281	0.015	6.27746730978609e-279	CCL19+Fibro	C1orf162
8.23291902736186e-283	0.581359456338326	0.313	0.026	2.30225347681147e-278	CCL19+Fibro	ARL4C
1.28321181706368e-281	0.740678352142361	0.998	0.676	3.58837352523686e-277	CCL19+Fibro	HLA-C
2.92140630706296e-281	0.643056054404706	0.456	0.089	8.16942059707085e-277	CCL19+Fibro	ARL4A
4.77394629183555e-280	0.842487211194572	0.69	0.236	1.33498634104889e-275	CCL19+Fibro	LGALS9
2.64738094173724e-277	0.887734114602006	0.862	0.436	7.40313606547402e-273	CCL19+Fibro	PSMB8
4.45583667363566e-274	0.757849405259721	0.681	0.224	1.24603016741548e-269	CCL19+Fibro	CRIP1
1.35582726823655e-273	0.747658664809719	0.597	0.183	3.79143537289668e-269	CCL19+Fibro	BAX
1.69449168627465e-273	0.854185520078843	0.924	0.461	4.73847655149843e-269	CCL19+Fibro	XAF1
1.15037727966053e-272	0.90686493561151	0.749	0.313	3.21691502484269e-268	CCL19+Fibro	GPX1
1.66943610374681e-272	0.543157016526646	0.995	0.749	4.66841112051757e-268	CCL19+Fibro	HLA-A
2.0787198481071e-271	0.674239441604262	0.492	0.11	5.8129321832467e-267	CCL19+Fibro	TGFBI
3.79916618494895e-271	0.820000896069651	0.657	0.217	1.06239883195913e-266	CCL19+Fibro	CTSS
5.52335367061294e-270	0.618853725142913	0.989	0.885	1.5445506204502e-265	CCL19+Fibro	FAU
7.94818052361661e-270	0.766050007972487	0.877	0.462	2.22262920162415e-265	CCL19+Fibro	SH3BGRL3
2.10439158141007e-269	0.854875644064696	0.786	0.359	5.88472061825512e-265	CCL19+Fibro	ATOX1
3.869913621704e-266	0.604662938484321	0.722	0.26	1.08218264517331e-261	CCL19+Fibro	PDLIM1
7.40611307967732e-266	0.80085299607965	0.9	0.555	2.07104546160097e-261	CCL19+Fibro	CLIC1
9.91098228623725e-266	0.706589715945341	0.624	0.2	2.77150708652339e-261	CCL19+Fibro	PRCP
2.7810289921156e-265	0.559247691860569	0.254	0.011	7.77686947355205e-261	CCL19+Fibro	ALOX5AP
8.00955974845595e-265	0.569480888199232	0.582	0.15	2.23979328805822e-260	CCL19+Fibro	CXCR4
1.44187772650093e-264	0.670656364676793	0.328	0.036	4.03206687438719e-260	CCL19+Fibro	FLT1
3.7135870632376e-264	0.544142865434532	0.288	0.022	1.03846748636376e-259	CCL19+Fibro	ADRA2A
6.10423927498114e-264	0.519552833932525	0.257	0.012	1.70698947085572e-259	CCL19+Fibro	ITGB2
4.57202698059494e-263	0.627710222765497	0.503	0.125	1.27852162485357e-258	CCL19+Fibro	C1orf54
3.4052812516241e-262	0.572540900690242	0.374	0.056	9.52252849204162e-258	CCL19+Fibro	CARD8
3.72442164749563e-262	0.540407645573181	0.263	0.014	1.04149726950568e-257	CCL19+Fibro	LCP1
1.13046112756385e-261	0.699203717220151	0.851	0.322	3.16122149711956e-257	CCL19+Fibro	IGFBP4
2.26593640188677e-261	0.652512253561845	0.383	0.061	6.33646455423617e-257	CCL19+Fibro	TNFRSF4
2.53582339799783e-261	0.737435543031893	0.578	0.177	7.09117655016113e-257	CCL19+Fibro	PYCARD
5.29026249478906e-261	0.489347363654671	0.468	0.097	1.47936900404281e-256	CCL19+Fibro	CDKN1A
4.85515896201445e-260	0.493535075560227	0.277	0.02	1.35769665213772e-255	CCL19+Fibro	RASGRP2
7.46752747919452e-260	0.828258012400745	0.814	0.346	2.08821938428196e-255	CCL19+Fibro	MX2
4.48912605961657e-259	0.571822828409346	0.243	0.009	1.25533921131118e-254	CCL19+Fibro	GZMA
1.51400113014607e-258	0.50548139653296	0.233	0.006	4.23375276034047e-254	CCL19+Fibro	PCED1B-AS1
1.94607337881525e-258	0.497907563102789	0.259	0.014	5.44199959651897e-254	CCL19+Fibro	HHEX
1.90478293812205e-257	0.509592152854676	0.236	0.007	5.3265350081645e-253	CCL19+Fibro	GPR183
1.40504219311967e-256	0.754380139673831	0.779	0.357	3.92905998883983e-252	CCL19+Fibro	CCDC85B
1.32746494621211e-254	0.521913351069546	0.268	0.018	3.71212297558755e-250	CCL19+Fibro	EGFL6
2.37502376778211e-254	0.57173321288402	0.352	0.052	6.64151646422589e-250	CCL19+Fibro	UPP1
1.1033035729021e-253	0.485629029278375	0.254	0.014	3.08527811126344e-249	CCL19+Fibro	ADGRG1
2.66240979063878e-253	0.500291732659704	0.255	0.014	7.44516273854229e-249	CCL19+Fibro	SPNS2
2.93431353131362e-253	0.605367992816378	0.37	0.06	8.2055143589654e-249	CCL19+Fibro	ANKRD29
4.859029470588e-253	0.566313084176017	0.295	0.029	1.35877900115523e-248	CCL19+Fibro	FLI1
5.28226762022765e-253	0.559921157296588	0.472	0.108	1.47713331732046e-248	CCL19+Fibro	ETS1
8.51215278345132e-252	0.506335170299378	0.372	0.06	2.38033840436433e-247	CCL19+Fibro	ORAI1
6.84899744489638e-251	0.661341964676044	0.632	0.214	1.91525364549082e-246	CCL19+Fibro	CSRP1
7.6600499583307e-251	0.758449533707567	0.239	0.01	2.1420563703476e-246	CCL19+Fibro	S100A8
1.24182915794952e-250	0.697985473531869	0.769	0.331	3.47265105729003e-246	CCL19+Fibro	ENG
2.39542095681772e-250	0.695773385290011	0.685	0.249	6.69855516364506e-246	CCL19+Fibro	FOXP1
2.77837466443406e-250	0.709606362676584	0.724	0.289	7.76944691162339e-246	CCL19+Fibro	CLEC2B
1.02943689109412e-249	0.67178289202691	0.556	0.162	2.87871732225561e-245	CCL19+Fibro	JAG1
1.72828630702569e-249	0.478645094311732	0.268	0.019	4.83297982896664e-245	CCL19+Fibro	PAWR
6.50862976635377e-249	0.771261067957247	0.53	0.149	1.82007322786317e-244	CCL19+Fibro	PALM2-AKAP2
8.8852410156807e-249	0.758987523453206	0.825	0.396	2.48466879762495e-244	CCL19+Fibro	MT1E
2.6439858900596e-247	0.551883621111953	0.69	0.237	7.39364214296265e-243	CCL19+Fibro	ID2
3.85141301687295e-247	0.736923907376641	0.638	0.226	1.07700913603835e-242	CCL19+Fibro	RAB13
6.60469440572274e-247	0.585115123386098	0.405	0.078	1.84693674361631e-242	CCL19+Fibro	SEC11C
1.21183183946878e-246	0.734934846201206	0.795	0.364	3.38876655589048e-242	CCL19+Fibro	HNRNPH1
1.33945705217194e-246	0.484173413955097	0.228	0.008	3.74565770069361e-242	CCL19+Fibro	CNN1
3.42745939903216e-246	0.628737989371115	0.972	0.705	9.58454746345354e-242	CCL19+Fibro	JUNB
5.60696426510351e-245	0.445654963033865	0.212	0.003	1.56793148709355e-240	CCL19+Fibro	LINC02515
2.46286549771984e-244	0.589983800810716	0.459	0.108	6.88715707782375e-240	CCL19+Fibro	PTK2
1.32053458465934e-243	0.491118319853731	0.267	0.021	3.69274291254139e-239	CCL19+Fibro	S1PR1
4.19950543149401e-243	0.67040812601088	0.681	0.26	1.17434969886299e-238	CCL19+Fibro	C9orf16
1.58948802284641e-241	0.706673648303916	0.779	0.364	4.44484430708771e-237	CCL19+Fibro	H2AFZ
4.47162261693496e-241	0.510579002138492	0.579	0.166	1.25044454859969e-236	CCL19+Fibro	NFKBIZ
5.54673985314801e-241	0.545397154150463	0.252	0.017	1.55109033253431e-236	CCL19+Fibro	GPIHBP1
9.89943216481793e-241	0.459436039273793	0.221	0.007	2.76827721056969e-236	CCL19+Fibro	MS4A4A
1.50496193064605e-239	0.617979671910245	0.35	0.056	4.20847554285862e-235	CCL19+Fibro	IDO1
1.93993072927794e-238	0.557500895947091	0.361	0.061	5.42482229135284e-234	CCL19+Fibro	STK17A
2.16053786782696e-238	0.666389820373224	0.685	0.253	6.04172809359132e-234	CCL19+Fibro	CTNNB1
7.96128706396562e-238	0.690415561054489	0.357	0.06	2.22629431456734e-233	CCL19+Fibro	CD14
1.44900704957781e-237	0.545445193453664	0.205	0.003	4.0520033134394e-233	CCL19+Fibro	S100B
1.48383394273697e-237	0.533385718218077	0.376	0.068	4.14939323746966e-233	CCL19+Fibro	LIMS2
2.32970824054393e-237	0.71242410222094	0.702	0.278	6.51479612385705e-233	CCL19+Fibro	ACTN4
7.11294984973597e-237	0.504903711766723	0.266	0.022	1.98906529598017e-232	CCL19+Fibro	ERG
2.36195936325406e-236	0.5464703134543	0.279	0.028	6.60498316340364e-232	CCL19+Fibro	CYSLTR1
1.1486203089809e-235	0.470622578533393	0.276	0.026	3.21200183203418e-231	CCL19+Fibro	ARHGAP15
5.23207522202065e-234	0.482896490252988	0.234	0.012	1.46309751508585e-229	CCL19+Fibro	HOXB7
7.37772063575915e-234	0.512443543623007	0.287	0.031	2.06310579858369e-229	CCL19+Fibro	GPRC5B
2.68316760502707e-233	0.452882913068927	0.284	0.029	7.50320989069769e-229	CCL19+Fibro	TNNI2
4.65359014184226e-233	0.479945249446073	0.259	0.021	1.30132994726477e-228	CCL19+Fibro	TIE1
5.44784417618865e-232	0.728273662111798	0.787	0.348	1.52343514542939e-227	CCL19+Fibro	TRIM22
4.10021323702035e-231	0.488164968248249	0.26	0.022	1.14658362960037e-226	CCL19+Fibro	TGM2
2.98387307155474e-230	0.504728211425235	0.396	0.079	8.34410265729567e-226	CCL19+Fibro	GRASP
1.94253019809318e-229	0.571054634741786	0.392	0.079	5.43209144594778e-225	CCL19+Fibro	KIAA0355
2.15993060056018e-229	0.662117431238176	0.997	0.669	6.04002993140649e-225	CCL19+Fibro	HLA-B
4.90017240517027e-229	0.58504403266883	0.528	0.152	1.37028421138181e-224	CCL19+Fibro	LBH
2.06838557182566e-228	0.493187009239588	0.628	0.217	5.78403341305328e-224	CCL19+Fibro	FLNA
5.30538206503421e-228	0.620468944409588	0.965	0.77	1.48359704066617e-223	CCL19+Fibro	SRP14
6.35979730776356e-228	0.405709073390131	0.454	0.109	1.778453719143e-223	CCL19+Fibro	FAM162B
3.18493630039815e-227	0.493591189547855	0.284	0.031	8.90635587043338e-223	CCL19+Fibro	RASSF3
6.43363409038621e-227	0.611472265194305	0.646	0.247	1.7991014370356e-222	CCL19+Fibro	POLE4
2.87877438377469e-226	0.694662274034929	0.707	0.303	8.05020468678755e-222	CCL19+Fibro	SELENOH
5.01715993531398e-226	0.517727781674832	0.205	0.005	1.4029986043112e-221	CCL19+Fibro	FCN1
5.16448956216051e-226	0.52924386778933	0.341	0.056	1.44419786116257e-221	CCL19+Fibro	NEURL1B
1.55912136836758e-225	0.550222036370573	0.794	0.328	4.35992699450311e-221	CCL19+Fibro	GBP1
1.18166371355976e-224	0.470472606500778	0.266	0.026	3.3044044085985e-220	CCL19+Fibro	AP001324.1
3.51794950542806e-224	0.462309750311042	0.219	0.01	9.83759399697904e-220	CCL19+Fibro	TRBC1
1.94835637367694e-223	0.522181751017028	0.472	0.125	5.44838376335018e-219	CCL19+Fibro	MOB2
2.00450078697017e-223	0.422414908963937	0.212	0.008	5.60538600068339e-219	CCL19+Fibro	IL2RG
1.66547288830037e-222	0.444261420318991	0.214	0.009	4.65732838484316e-218	CCL19+Fibro	AVPR1A
5.7637348658295e-222	0.471905832750691	0.22	0.011	1.61177081788056e-217	CCL19+Fibro	TDO2
1.07799749845977e-221	0.536886920182695	0.341	0.058	3.0145122046929e-217	CCL19+Fibro	TSPAN14
1.43835879403312e-221	0.50614719145995	0.573	0.175	4.02222653163421e-217	CCL19+Fibro	SLC2A3
6.43139199111941e-221	0.516912744614151	0.343	0.059	1.79847445639663e-216	CCL19+Fibro	SEPTIN9
7.6653050054495e-221	0.455024561061888	0.215	0.01	2.1435258917239e-216	CCL19+Fibro	SELL
9.62046429108706e-221	0.532771913242898	0.36	0.067	2.69026663435958e-216	CCL19+Fibro	C20orf27
1.06651312640205e-220	0.4759198594071	0.233	0.015	2.98239730667068e-216	CCL19+Fibro	TRAC
9.47376004236447e-219	0.398486280785141	0.203	0.006	2.6492422582468e-214	CCL19+Fibro	LY86
4.02425839312028e-218	0.687725902769682	0.911	0.54	1.12534361705216e-213	CCL19+Fibro	PFN1
6.03656592078832e-218	0.463751234703043	0.289	0.037	1.68806529408925e-213	CCL19+Fibro	ISYNA1
8.78225369770586e-218	0.478248466023198	0.216	0.011	2.45586942402647e-213	CCL19+Fibro	IGSF6
1.22641800718527e-217	0.437178900284862	0.23	0.015	3.42955531529289e-213	CCL19+Fibro	PMAIP1
1.39512519580999e-217	0.551793446858046	0.415	0.096	3.90132809756306e-213	CCL19+Fibro	PLXND1
2.86939466859426e-217	0.645410204176463	0.806	0.368	8.02397525125698e-213	CCL19+Fibro	HLA-F
3.34885730973835e-216	0.471896815150142	0.278	0.033	9.36474458095233e-212	CCL19+Fibro	LRRC32
4.48867215873858e-216	0.378067414353021	0.472	0.117	1.25521228246966e-211	CCL19+Fibro	ADAMTS1
4.69646824071562e-216	0.573912633826829	0.564	0.189	1.31332037883372e-211	CCL19+Fibro	PRR13
1.01375593886648e-215	0.483510925617384	0.235	0.017	2.83486710744622e-211	CCL19+Fibro	INPP4B
3.05340157597781e-214	0.533667480548483	0.347	0.063	8.53853216706434e-210	CCL19+Fibro	TNFRSF1B
3.6190725844088e-214	0.55600830093153	0.428	0.107	1.01203745750408e-209	CCL19+Fibro	CREM
9.11954106854488e-214	0.772877628913847	0.664	0.283	2.55018846440789e-209	CCL19+Fibro	CIAO2B
3.37297191394402e-213	0.635265557663897	0.657	0.252	9.43217866015305e-209	CCL19+Fibro	SAMHD1
9.47437965076031e-213	0.610818605564728	0.897	0.436	2.64941552553861e-208	CCL19+Fibro	MDK
1.44857105146152e-212	0.693128802268402	0.848	0.432	4.05078408830699e-208	CCL19+Fibro	PSME2
1.4040607496856e-211	0.405471245727406	0.216	0.012	3.92631548042082e-207	CCL19+Fibro	PDE2A
2.43785359559508e-211	0.565596159550746	0.347	0.064	6.81721379472209e-207	CCL19+Fibro	HLA-DRB6
3.44471248192515e-211	0.615793121536421	0.914	0.545	9.6327939844555e-207	CCL19+Fibro	SAT1
7.95791816359042e-211	0.717662411294744	0.801	0.379	2.22535223526643e-206	CCL19+Fibro	UBE2L6
2.56333240742019e-210	0.575356154495277	0.479	0.134	7.16810274410983e-206	CCL19+Fibro	BAZ1A
2.99537466876224e-210	0.655929759499557	0.779	0.378	8.37626572372673e-206	CCL19+Fibro	RHOC
1.9935682592931e-209	0.474813194082709	0.249	0.024	5.57481428028722e-205	CCL19+Fibro	KDR
2.15106060583313e-209	0.461935816390452	0.221	0.014	6.01522587815177e-205	CCL19+Fibro	MT1G
2.98334824093269e-209	0.429120057326428	0.247	0.023	8.34263502094416e-205	CCL19+Fibro	EPHB4
8.24561554437522e-208	0.395733666830052	0.225	0.016	2.30580393082909e-203	CCL19+Fibro	RASL11A
8.58665284206101e-208	0.599563314841497	0.695	0.298	2.40117160075394e-203	CCL19+Fibro	ATP6V0B
1.21212508235479e-207	0.419103140555399	0.202	0.009	3.38958658029693e-203	CCL19+Fibro	AREG
1.96196398261309e-207	0.391015903162849	0.21	0.011	5.48643608097925e-203	CCL19+Fibro	TBX2-AS1
4.66677399889305e-207	0.475302768928948	0.295	0.041	1.30501668105045e-202	CCL19+Fibro	TCF15
4.85882117141985e-207	0.395603267448436	0.201	0.009	1.35872075237585e-202	CCL19+Fibro	AC005261.5
6.1872065948439e-207	0.446506407013305	0.227	0.017	1.73019045218215e-202	CCL19+Fibro	PRKCH
2.98162039027739e-206	0.547673060410159	0.297	0.046	8.33780325937169e-202	CCL19+Fibro	CX3CL1
1.33328078954935e-205	0.721011106369438	0.815	0.392	3.72838639989581e-201	CCL19+Fibro	IFI35
1.43226098883186e-205	0.381582331575955	0.236	0.02	4.00517462916943e-201	CCL19+Fibro	HIGD1B
1.44758172115516e-205	0.424853167567842	0.202	0.009	4.04801752503829e-201	CCL19+Fibro	MRVI1
2.8001905382132e-205	0.698526933457941	0.633	0.243	7.83045282105939e-201	CCL19+Fibro	OAS2
4.17150251627872e-205	0.439720313738755	0.282	0.038	1.16651896365218e-200	CCL19+Fibro	CLEC2D
1.2399007736983e-204	0.465003894680001	0.528	0.171	3.46725852356994e-200	CCL19+Fibro	PKIG
1.32030047425494e-204	0.401757311306177	0.246	0.024	3.69208824620651e-200	CCL19+Fibro	PNP
1.40732780605405e-204	0.62551109541609	0.63	0.238	3.93545147684954e-200	CCL19+Fibro	NT5C3A
4.75499184316067e-204	0.517788563204917	0.434	0.116	1.32968591902145e-199	CCL19+Fibro	JPT1
6.30367506156369e-204	0.410858375394987	0.281	0.037	1.76275969421567e-199	CCL19+Fibro	AC023157.3
2.6053342480913e-203	0.345728269047434	0.209	0.012	7.28555669136252e-199	CCL19+Fibro	TESC
2.69325947357134e-203	0.455466806665952	0.213	0.013	7.5314307918949e-199	CCL19+Fibro	MCTP1
1.50116856870149e-202	0.463495268859709	0.252	0.027	4.19786778551685e-198	CCL19+Fibro	CARMN
4.10894148425531e-202	0.421465908410357	0.495	0.139	1.14902439665716e-197	CCL19+Fibro	DEPP1
3.8991916112344e-200	0.417219245585602	0.24	0.024	1.09036994216559e-195	CCL19+Fibro	RGS19
3.92419274115613e-200	0.693897139605988	0.878	0.521	1.0973612581369e-195	CCL19+Fibro	TXN
4.34019332963853e-200	0.624154877394281	0.39	0.093	1.21369166270012e-195	CCL19+Fibro	RESF1
4.86109275653903e-200	0.453119878677691	0.361	0.076	1.35935597843858e-195	CCL19+Fibro	ZNF331
6.6985702584567e-200	0.600277387821523	0.586	0.216	1.87318818707483e-195	CCL19+Fibro	RAB11A
7.3182489836846e-200	0.673901814913702	0.566	0.198	2.04647514579756e-195	CCL19+Fibro	CCND1
8.29543488065941e-200	0.398682020712725	0.233	0.021	2.3197354100276e-195	CCL19+Fibro	SCARF1
3.43312569197191e-199	0.38069294465104	0.216	0.015	9.60039268503024e-195	CCL19+Fibro	HCLS1
1.48821347245708e-198	0.701442555072976	0.662	0.277	4.16164015437897e-194	CCL19+Fibro	TLE5
4.31644153654287e-198	0.622861187139	0.73	0.32	1.20704971127885e-193	CCL19+Fibro	CRIP2
1.39662161635395e-197	0.451635335925525	0.205	0.012	3.90551268797217e-193	CCL19+Fibro	CYBB
6.30419793338664e-197	0.665312623663348	0.815	0.457	1.76290591009224e-192	CCL19+Fibro	POMP
8.86546424406276e-197	0.515030459838721	0.992	0.941	2.47913842120971e-192	CCL19+Fibro	FTL
2.36356048309299e-196	0.501575725602451	0.45	0.129	6.60946053492125e-192	CCL19+Fibro	LEPROTL1
1.18756700444109e-195	0.648072888181843	0.8	0.416	3.32091237121905e-191	CCL19+Fibro	CHMP5
1.80240564764581e-194	0.412040375232802	0.207	0.013	5.04024715307675e-190	CCL19+Fibro	ENTPD1
2.8902881639079e-194	0.607083708916851	0.899	0.546	8.08240182155205e-190	CCL19+Fibro	HSPB1
2.96918791705522e-194	0.409936057606044	0.207	0.014	8.30303709125323e-190	CCL19+Fibro	ICA1
8.27062687997533e-194	0.610965782294687	0.537	0.176	2.3127981007163e-189	CCL19+Fibro	SYNE2
8.42900130298478e-194	0.42689777787905	0.306	0.053	2.35708592436666e-189	CCL19+Fibro	MAP3K11
1.1159345456275e-193	0.609451384840316	0.883	0.599	3.12059936339275e-189	CCL19+Fibro	MGST3
2.37383441811493e-193	0.319809789238804	0.445	0.115	6.63819056681658e-189	CCL19+Fibro	NR4A1
1.54101236814664e-192	0.471224208055564	0.284	0.045	4.30928698628526e-188	CCL19+Fibro	TNFAIP8
1.16922377879882e-191	0.543077227392491	0.406	0.101	3.26961737503303e-187	CCL19+Fibro	BIRC3
1.17951725641714e-191	0.473162267853922	0.235	0.024	3.2984020558449e-187	CCL19+Fibro	NRP2
3.29624841888961e-191	0.365327858474796	0.223	0.02	9.2176290785829e-187	CCL19+Fibro	CCDC69
1.13177960180573e-190	0.443460099708187	0.205	0.014	3.16490847848954e-186	CCL19+Fibro	FYB1
1.63385457200485e-190	0.38668866291017	0.242	0.027	4.56891092515435e-186	CCL19+Fibro	RALGAPA2
2.37415092515722e-190	0.450321017007609	0.312	0.057	6.63907564710966e-186	CCL19+Fibro	FLNB
1.26467181252566e-189	0.53544119693554	0.49	0.159	3.53652825654676e-185	CCL19+Fibro	LY96
3.40932893118326e-189	0.489842760986231	0.704	0.307	9.53384742316087e-185	CCL19+Fibro	CDC37
7.00890856207617e-189	0.429309245915523	0.318	0.06	1.95997119029898e-184	CCL19+Fibro	THBS1
7.49021366084517e-189	0.532188993462849	0.74	0.347	2.09456334811874e-184	CCL19+Fibro	H2AFJ
2.53745714995205e-188	0.421262711594995	0.227	0.022	7.09574517412592e-184	CCL19+Fibro	LYN
3.24080611392736e-188	0.590890635255328	0.725	0.318	9.06259021698646e-184	CCL19+Fibro	TPM4
5.80901922358777e-187	0.48082901159404	0.35	0.078	1.62443413568408e-182	CCL19+Fibro	CTNNBIP1
1.6883885529473e-186	0.351463775199589	0.212	0.017	4.72140974946182e-182	CCL19+Fibro	RAPGEF3
2.22163686786272e-186	0.614630358450873	0.679	0.299	6.2125853372913e-182	CCL19+Fibro	S100A16
3.55403588638313e-186	0.487614733725628	0.35	0.08	9.93850595268179e-182	CCL19+Fibro	ABRACL
1.70466752356163e-185	0.47436184108937	0.419	0.114	4.76693226288774e-181	CCL19+Fibro	VASP
8.91034196252119e-185	0.524979622404756	0.429	0.12	2.49168802639943e-180	CCL19+Fibro	ITGA1
1.26482280743278e-184	0.462145055330006	0.271	0.042	3.53695049870501e-180	CCL19+Fibro	TNFAIP3
2.563424350708e-184	0.510817379917908	0.362	0.085	7.16835985431985e-180	CCL19+Fibro	LDB2
6.70387488389136e-184	0.573858022258839	0.75	0.376	1.87467157253138e-179	CCL19+Fibro	NOP10
8.20752535762139e-184	0.383552487598814	0.214	0.019	2.29515239100525e-179	CCL19+Fibro	NPR1
9.84868279025907e-184	0.648655370327283	0.566	0.216	2.75408565546805e-179	CCL19+Fibro	FTH1P10
3.30890697001287e-183	0.50337603413878	0.58	0.222	9.25302745094398e-179	CCL19+Fibro	ARPC4
5.78843722059097e-183	0.329463242056086	0.273	0.042	1.61867858436606e-178	CCL19+Fibro	LGI4
7.30513411073164e-183	0.393169336700796	0.214	0.019	2.042807702725e-178	CCL19+Fibro	ADAMTS4
1.28010181896557e-182	0.430131695088597	0.4	0.105	3.57967672655531e-178	CCL19+Fibro	WDR1
8.81022185515326e-182	0.500348375564726	0.447	0.133	2.46369043957506e-177	CCL19+Fibro	ACTN1
2.35290170260937e-181	0.388289132081025	0.22	0.022	6.57965432117685e-177	CCL19+Fibro	AC024293.1
7.35371884146519e-181	0.407042541389458	0.224	0.024	2.05639393682733e-176	CCL19+Fibro	DIPK1B
8.45212761336211e-181	0.667184355766238	0.548	0.203	2.36355296580058e-176	CCL19+Fibro	DDX60L
3.96258594529312e-179	0.455218222818055	0.646	0.278	1.10809753374177e-174	CCL19+Fibro	COX14
7.4389065244809e-179	0.437193988854696	0.462	0.143	2.08021582050584e-174	CCL19+Fibro	UBALD2
1.08125465402132e-178	0.60540129761109	0.677	0.279	3.02362051450522e-174	CCL19+Fibro	CMPK2
2.37254012791708e-178	0.486842628119978	0.545	0.201	6.63457121370732e-174	CCL19+Fibro	TRAPPC4
2.89856568597022e-178	0.440848467850579	0.34	0.076	8.10554908424713e-174	CCL19+Fibro	TGFB1
3.26483384968197e-178	0.479361738495596	0.297	0.056	9.12978137725065e-174	CCL19+Fibro	MRTFB
6.01226261398108e-178	0.601256578417005	0.816	0.453	1.68126911737367e-173	CCL19+Fibro	GNAI2
7.09846572297558e-178	0.455863083809337	0.2	0.016	1.98501495477289e-173	CCL19+Fibro	MECOM
7.13487999321682e-178	0.637546065431025	0.875	0.544	1.99519784130315e-173	CCL19+Fibro	GUK1
1.14862273189312e-177	0.329857743009698	0.403	0.106	3.21200860746592e-173	CCL19+Fibro	AP1S2
1.67356574534294e-177	0.639403804984349	0.953	0.511	4.67995925027701e-173	CCL19+Fibro	IFI44L
3.39567415331689e-177	0.603463509804684	0.66	0.281	9.49566320233535e-173	CCL19+Fibro	OAS3
5.88427945552047e-177	0.512640943218254	0.694	0.298	1.64547990694175e-172	CCL19+Fibro	LRRFIP1
1.95789597217258e-175	0.579986256876354	0.748	0.339	5.4750602965834e-171	CCL19+Fibro	SP110
1.50247388970037e-173	0.344277773251709	0.463	0.136	4.20151798515811e-169	CCL19+Fibro	STMN1
1.5429659557224e-173	0.503205858740866	0.442	0.136	4.31474999858213e-169	CCL19+Fibro	WDFY1
2.27697479297025e-173	0.509787239494645	0.614	0.248	6.367332311062e-169	CCL19+Fibro	VMP1
2.87323361799837e-173	0.501157465622827	0.73	0.348	8.03471048937065e-169	CCL19+Fibro	PPA1
5.02002113373369e-173	0.539446828077715	0.609	0.251	1.40379870983729e-168	CCL19+Fibro	GSDMD
5.10796010416777e-173	0.38290448550512	0.226	0.027	1.42838996352948e-168	CCL19+Fibro	MAGI1
9.08074207640754e-173	0.341653800576041	0.2	0.017	2.5393387142466e-168	CCL19+Fibro	MGAT4A
2.02395397518864e-172	0.54123011893332	0.359	0.091	5.65978489621752e-168	CCL19+Fibro	AC009950.1
6.48764641795779e-172	0.373916961865943	0.226	0.028	1.81420544431772e-167	CCL19+Fibro	REM1
5.29343267698928e-171	0.404850025831404	0.267	0.045	1.48025551379328e-166	CCL19+Fibro	CFI
6.09120775439421e-171	0.392038874027078	0.262	0.042	1.7033453364388e-166	CCL19+Fibro	KCNJ8
9.58029065957973e-171	0.449929897672996	0.453	0.144	2.67903248004488e-166	CCL19+Fibro	CD40
3.38584821435975e-170	0.396784780064627	0.232	0.031	9.46818594663561e-166	CCL19+Fibro	MALL
4.44776559020576e-170	0.658802535671838	0.668	0.308	1.24377316964514e-165	CCL19+Fibro	MICOS10
5.3814647866813e-170	0.489755114659111	0.65	0.273	1.50487281294756e-165	CCL19+Fibro	PPP1R12A
1.28214063528617e-169	0.482468631312895	0.712	0.337	3.58537807251424e-165	CCL19+Fibro	LSM7
1.89106427790395e-169	0.423011727281949	0.225	0.028	5.28817214673061e-165	CCL19+Fibro	PKP4
6.45672086243117e-169	0.561231609728218	0.516	0.187	1.80555742197025e-164	CCL19+Fibro	DTX3L
8.91663624674647e-169	0.367465301873258	0.241	0.034	2.49344816004018e-164	CCL19+Fibro	LINC01197
1.31429447502061e-168	0.41739065344742	0.206	0.021	3.67529306994762e-164	CCL19+Fibro	CASP10
5.50522034230574e-168	0.523410260403479	0.671	0.296	1.53947981652238e-163	CCL19+Fibro	STAT2
5.56071983703458e-168	0.392822434918836	0.638	0.265	1.55499969522835e-163	CCL19+Fibro	PSMB4
7.01763421529323e-168	0.409985652419668	0.374	0.098	1.9624112319646e-163	CCL19+Fibro	HIST1H2AC
1.22980661857947e-167	0.403954547618448	0.435	0.136	3.43903122819563e-163	CCL19+Fibro	TNFRSF14
1.24412566443567e-167	0.469489790450644	0.276	0.051	3.47907300802789e-163	CCL19+Fibro	PTPRM
6.5298741482083e-167	0.473920516932148	0.705	0.297	1.82601400680497e-162	CCL19+Fibro	GBP4
7.64042557577921e-167	0.455575075068346	0.27	0.048	2.1365686080109e-162	CCL19+Fibro	CMIP
1.49285843169534e-166	0.337612012980775	0.203	0.02	4.17462931839286e-162	CCL19+Fibro	ACAP1
2.42654431160591e-166	0.495973990768999	0.765	0.384	6.78558851297477e-162	CCL19+Fibro	MCL1
1.3081611170875e-165	0.486147932290619	0.51	0.18	3.65814174782348e-161	CCL19+Fibro	TUBA1C
3.12273005823621e-165	0.359615678314546	0.521	0.185	8.73240233485173e-161	CCL19+Fibro	MIDN
3.9440062792222e-165	0.53589354077189	0.608	0.246	1.1029019159217e-160	CCL19+Fibro	TAP1
1.20575493542095e-164	0.578181694806936	0.842	0.532	3.37177310141113e-160	CCL19+Fibro	COX7A2
2.79041941082272e-164	0.610864834882981	0.879	0.484	7.80312884042465e-160	CCL19+Fibro	TYMP
8.66334695908608e-164	0.272740550715518	0.231	0.031	2.42261834363883e-159	CCL19+Fibro	AIF1L
1.41880297439354e-163	0.299488933128294	0.223	0.028	3.96754063759411e-159	CCL19+Fibro	GPR146
2.44270903875588e-163	0.377201748012604	0.492	0.169	6.83079155597694e-159	CCL19+Fibro	ATP1B3
2.59799931248183e-163	0.584634100277079	0.859	0.492	7.2650452774242e-159	CCL19+Fibro	ARPC2
3.12410593618154e-163	0.359643852486879	0.669	0.296	8.73624983993807e-159	CCL19+Fibro	NAA38
3.40675577320799e-163	0.539980075719105	0.434	0.141	9.52665184419882e-159	CCL19+Fibro	FAM174C
9.5913825883197e-163	0.553998561977916	0.796	0.426	2.68213422699772e-158	CCL19+Fibro	DRAP1
2.95615440294331e-162	0.322779283829957	0.201	0.021	8.26659017239067e-158	CCL19+Fibro	TMEM273
3.66846780393231e-162	0.512658961129122	0.427	0.134	1.02585033669163e-157	CCL19+Fibro	JAM2
5.46891090329556e-162	0.392472105543477	0.223	0.03	1.52932624499757e-157	CCL19+Fibro	GIMAP2
1.3389115359199e-161	0.417836041612836	0.556	0.205	3.7441322190464e-157	CCL19+Fibro	AC020916.1
1.58945662783535e-161	0.393605721774304	0.241	0.038	4.44475651407876e-157	CCL19+Fibro	AOC3
1.69438846500379e-161	0.410486245229145	0.402	0.12	4.73818790353661e-157	CCL19+Fibro	OSTF1
1.84373451948057e-161	0.550723523163938	0.848	0.49	5.15581921027547e-157	CCL19+Fibro	CD59
3.78242016913759e-161	0.380170049087167	0.224	0.031	1.05771597609764e-156	CCL19+Fibro	SH2B3
4.28620914992422e-161	0.422486031983452	0.509	0.187	1.19859552668481e-156	CCL19+Fibro	SPCS3
5.70788970447635e-161	0.530446481276496	0.931	0.687	1.59615427695977e-156	CCL19+Fibro	PFDN5
7.56956880251948e-161	0.438295983516446	0.564	0.219	2.11675421993655e-156	CCL19+Fibro	MDM4
8.25691978104041e-161	0.367822089581906	0.456	0.15	2.30896504757014e-156	CCL19+Fibro	RNASET2
1.12299370769081e-160	0.388555418584966	0.276	0.054	3.14033960418658e-156	CCL19+Fibro	ARID5A
1.16336294367809e-160	0.531212281526065	0.771	0.411	3.2532281357014e-156	CCL19+Fibro	PRELID1
1.87701955946897e-160	0.450264346701823	0.409	0.124	5.24889749609901e-156	CCL19+Fibro	TRIM25
3.41948907368189e-160	0.535514189974041	0.8	0.423	9.56225924564403e-156	CCL19+Fibro	ARPC5
8.91294849338797e-160	0.374064517353751	0.216	0.028	2.49241691669101e-155	CCL19+Fibro	MT1L
1.08772439034193e-159	0.544682530476975	0.729	0.323	3.04171248515217e-155	CCL19+Fibro	IFIH1
1.41856143587377e-159	0.615682864916547	0.881	0.464	3.96686519927741e-155	CCL19+Fibro	SEPTIN7
4.62575793461915e-159	0.407254754993252	0.326	0.077	1.2935469488369e-154	CCL19+Fibro	REL
9.51442355034591e-159	0.520713273517512	0.869	0.581	2.66061340161873e-154	CCL19+Fibro	HINT1
1.38503086058737e-158	0.307998880969951	0.367	0.1	3.87310029854653e-154	CCL19+Fibro	C1QTNF1
1.70896201114994e-158	0.517829003672312	0.653	0.281	4.7789413679797e-154	CCL19+Fibro	NMI
1.87294497642758e-158	0.409467811343206	0.208	0.025	5.23750333208208e-154	CCL19+Fibro	IRF8
4.15134871169759e-158	0.476545682148105	0.43	0.141	1.16088315373911e-153	CCL19+Fibro	BACE2
9.04769054634827e-158	0.385243148113423	0.505	0.182	2.53009618438083e-153	CCL19+Fibro	MSN
1.25067222525323e-157	0.346244377243636	0.527	0.196	3.49737981069812e-153	CCL19+Fibro	DAZAP2
1.7163642893284e-157	0.262350223963548	0.369	0.098	4.79964109867794e-153	CCL19+Fibro	APLNR
3.29943028957869e-157	0.506890608038399	0.731	0.336	9.22652686177784e-153	CCL19+Fibro	PLAAT4
3.79474361722395e-157	0.452276455551576	0.293	0.062	1.06116210512051e-152	CCL19+Fibro	FAM49B
1.76822448724472e-156	0.394839684496372	0.236	0.036	4.94466295613115e-152	CCL19+Fibro	GFOD1
3.11836875280675e-156	0.319419629874929	0.213	0.027	8.7202063803488e-152	CCL19+Fibro	DUSP5
3.64574193484388e-156	0.536767816355693	0.887	0.572	1.01949527465974e-151	CCL19+Fibro	VAMP5
7.14499419273935e-156	0.374248669740102	0.313	0.071	1.99802617605763e-151	CCL19+Fibro	SLIT3
1.59756301856104e-155	0.38716340480866	0.875	0.493	4.46742522510409e-151	CCL19+Fibro	GADD45B
2.83049161596478e-155	0.324279833031499	0.238	0.038	7.9151867548839e-151	CCL19+Fibro	ARHGEF17
5.93132815552298e-155	0.454382835406994	0.342	0.091	1.65863660541045e-150	CCL19+Fibro	MYD88
6.5113025053935e-155	0.342537566523827	0.478	0.166	1.82082063260824e-150	CCL19+Fibro	PCSK7
7.85813245029302e-155	0.467962434743096	0.357	0.097	2.19744815839994e-150	CCL19+Fibro	SNORD3A
3.61364689073523e-154	0.492617778710493	0.714	0.333	1.0105202165252e-149	CCL19+Fibro	TAPBP
3.67263998283543e-154	0.485018193037807	0.72	0.358	1.0270170448001e-149	CCL19+Fibro	TMEM219
3.94488778899402e-154	0.363110045269347	0.201	0.023	1.10314842131429e-149	CCL19+Fibro	CH25H
1.26833568312847e-153	0.320653877818448	0.683	0.302	3.54677390430045e-149	CCL19+Fibro	MGLL
1.39842139293155e-153	0.375742029598622	0.205	0.025	3.91054558319379e-149	CCL19+Fibro	SHE
1.60829162689129e-153	0.584135733179299	0.785	0.394	4.49742670543881e-149	CCL19+Fibro	RNF213
2.24721269773431e-153	0.368235609272474	0.387	0.113	6.28410558794424e-149	CCL19+Fibro	BASP1
3.67971812551487e-153	0.45991627346963	0.442	0.149	1.02899637661898e-148	CCL19+Fibro	APOBEC3G
4.41395160353524e-153	0.423077763503588	0.276	0.058	1.23431742641259e-148	CCL19+Fibro	ITPR1
1.48231294954808e-152	0.464749097012152	0.732	0.37	4.14513993211624e-148	CCL19+Fibro	RBM8A
1.7926054501949e-152	0.421002391966847	0.65	0.286	5.01284188092502e-148	CCL19+Fibro	SLC25A5
7.45863129147662e-152	0.461125721746853	0.949	0.621	2.08573165434852e-147	CCL19+Fibro	ZFP36L1
8.48860283297167e-152	0.505452747016968	0.687	0.324	2.3737528962122e-147	CCL19+Fibro	CFLAR
1.31070407561415e-151	0.429830553681611	0.403	0.123	3.6652528770474e-147	CCL19+Fibro	SEC14L1
1.62420333654865e-151	0.429674224440785	0.272	0.056	4.54192221032465e-147	CCL19+Fibro	RASAL2
1.71131517291737e-151	0.395513768236203	0.277	0.058	4.78552174954614e-147	CCL19+Fibro	TBC1D1
5.53767197743112e-151	0.27542097204429	0.275	0.055	1.54855459176884e-146	CCL19+Fibro	AC108134.2
1.65822503224074e-150	0.478471002775504	0.676	0.294	4.63706048015801e-146	CCL19+Fibro	HERC5
3.6064660653869e-150	0.383096361749037	0.322	0.079	1.00851217052479e-145	CCL19+Fibro	PIK3R3
3.75494288530955e-149	0.47662091812587	0.58	0.239	1.05003222844796e-144	CCL19+Fibro	ACTR3
4.3880025214515e-149	0.434790602417267	0.395	0.124	1.2270610250987e-144	CCL19+Fibro	ASAP1
1.1591799874054e-148	0.386271116367379	0.468	0.169	3.24153091678047e-144	CCL19+Fibro	CKLF
1.35676951064706e-148	0.369680845254103	0.242	0.041	3.79407025957343e-144	CCL19+Fibro	PDGFB
1.59735117149165e-148	0.377627313971297	0.41	0.131	4.46683281595924e-144	CCL19+Fibro	CDC42EP5
2.01969585519349e-148	0.43148253588847	0.49	0.181	5.64787748946308e-144	CCL19+Fibro	PPP3CA
2.60216437260819e-148	0.509733527161799	0.66	0.305	7.27669245156154e-144	CCL19+Fibro	SHISA5
5.18088593302703e-148	0.37538148049789	0.261	0.053	1.44878294231168e-143	CCL19+Fibro	TFPT
6.56489941219475e-148	0.347014319583036	0.64	0.287	1.83580847162614e-143	CCL19+Fibro	COX17
7.07878710031061e-148	0.420958232359567	0.629	0.278	1.97951202473086e-143	CCL19+Fibro	RDX
8.10453897263902e-148	0.41275855012722	0.22	0.034	2.26635327830878e-143	CCL19+Fibro	AC027290.2
2.53376948261332e-147	0.315422566690283	0.202	0.026	7.08543298117988e-143	CCL19+Fibro	CASKIN2
3.88936760571961e-147	0.474374031796244	0.827	0.444	1.08762275726343e-142	CCL19+Fibro	SET
4.3424865043276e-147	0.367663750439108	0.231	0.038	1.21433292607017e-142	CCL19+Fibro	COBLL1
7.24816142876855e-147	0.486392311068788	0.893	0.61	2.02687586194084e-142	CCL19+Fibro	PSMA7
1.04963313028028e-146	0.32947279364514	0.366	0.107	2.93519408551577e-142	CCL19+Fibro	FAM207A
1.30625840905394e-146	0.348953039357252	0.25	0.047	3.65282101507844e-142	CCL19+Fibro	ICAM3
2.0740003051285e-146	0.331992054328869	0.201	0.026	5.79973445326134e-142	CCL19+Fibro	EFNB2
3.64418905014212e-146	0.39028077032959	0.307	0.076	1.01906102598174e-141	CCL19+Fibro	BID
3.88848373936727e-146	0.500749017034805	0.689	0.329	1.08737559287666e-141	CCL19+Fibro	ADAR
4.14169504747106e-146	0.429271040200684	0.273	0.059	1.15818360307481e-141	CCL19+Fibro	EDNRA
7.87768437190977e-146	0.544628264758299	0.832	0.499	2.20291565776085e-141	CCL19+Fibro	RBX1
1.05423618691211e-145	0.319472431306405	0.288	0.065	2.94806607308103e-141	CCL19+Fibro	RGS2
1.3960763841973e-145	0.436405531455837	0.78	0.422	3.90398800076933e-141	CCL19+Fibro	CSTB
1.64708188840305e-145	0.509272973850098	0.907	0.543	4.60589979273029e-141	CCL19+Fibro	XIST
2.23852775795568e-145	0.353947444476826	0.254	0.05	6.25981902234727e-141	CCL19+Fibro	CSK
2.47062106226157e-145	0.317075906221736	0.573	0.225	6.90884473850826e-141	CCL19+Fibro	MT1M
4.79357358022358e-145	0.433674178330126	0.685	0.336	1.34047491597372e-140	CCL19+Fibro	PFDN2
6.69232918938988e-145	0.460500900602487	0.227	0.038	1.87144293452099e-140	CCL19+Fibro	NOTCH4
1.53760320499484e-144	0.374758950870385	0.303	0.074	4.29975360244758e-140	CCL19+Fibro	RILPL2
1.90046896352003e-144	0.422582836549444	0.446	0.156	5.31447140958742e-140	CCL19+Fibro	GNAQ
2.34375038021429e-144	0.419398856103313	0.662	0.313	6.55406356323124e-140	CCL19+Fibro	COX7A2L
3.08845617632049e-144	0.423712371314784	0.325	0.088	8.63655885146261e-140	CCL19+Fibro	EHD4
8.30803339541819e-144	0.461357863759577	0.383	0.121	2.32325845869474e-139	CCL19+Fibro	ELK3
1.16762401199398e-143	0.36652296506324	0.295	0.071	3.26514378713997e-139	CCL19+Fibro	CAPG
1.67016962261839e-143	0.397055469917782	0.581	0.25	4.67046233269007e-139	CCL19+Fibro	TRAPPC1
3.93138314961812e-143	0.433108846335902	0.571	0.239	1.09937198395921e-138	CCL19+Fibro	AGTRAP
4.57164597335608e-143	0.468293746808693	0.469	0.174	1.2784150799893e-138	CCL19+Fibro	SCO2
6.22260715929245e-143	0.37073455259314	0.58	0.251	1.74008986602454e-138	CCL19+Fibro	LAMTOR2
7.22088727027603e-143	0.443448622793466	0.711	0.365	2.01924891625999e-138	CCL19+Fibro	AP2S1
1.65106343347729e-142	0.302773336767096	0.245	0.047	4.61703378537589e-138	CCL19+Fibro	SOCS2
4.43505203659595e-142	0.282954785433118	0.376	0.112	1.24021795151369e-137	CCL19+Fibro	CALCRL
8.95064711189829e-142	0.405735303473005	0.643	0.302	2.50295895837124e-137	CCL19+Fibro	RHEB
8.97625930621154e-142	0.474398752139681	0.761	0.393	2.51012115238899e-137	CCL19+Fibro	PSMA4
1.82473207278823e-141	0.378340308706007	0.206	0.03	5.102680768345e-137	CCL19+Fibro	PRAL
2.92474781895034e-141	0.371437390737524	0.434	0.15	8.17876480091274e-137	CCL19+Fibro	ARPC5L
3.11492917706486e-141	0.366555373631242	0.558	0.231	8.71058795074417e-137	CCL19+Fibro	SLC3A2
5.93683996154271e-141	0.357112902004947	0.329	0.089	1.6601779268458e-136	CCL19+Fibro	WTIP
1.04320196559483e-140	0.344116390254398	0.551	0.226	2.91720997658937e-136	CCL19+Fibro	FDPS
1.32264691984406e-140	0.315785131431553	0.359	0.106	3.69864984665194e-136	CCL19+Fibro	HTATIP2
1.43088169183326e-140	0.401263910704088	0.226	0.039	4.00131756304253e-136	CCL19+Fibro	TSPAN18
2.15240816412617e-140	0.431395901232332	0.357	0.106	6.01899419016244e-136	CCL19+Fibro	LINC-PINT
2.63427895223642e-140	0.459943830036822	0.458	0.169	7.36649766203393e-136	CCL19+Fibro	CASP1
8.56280451693524e-140	0.361805846501015	0.356	0.104	2.39450265511577e-135	CCL19+Fibro	GUCY1A1
1.76303441996195e-139	0.371625214949132	0.315	0.082	4.9301494519816e-135	CCL19+Fibro	SMIM29
2.00926836862218e-139	0.387511051288866	0.279	0.066	5.61871806601508e-135	CCL19+Fibro	RASGEF1B
2.21229109208801e-139	0.415116410987048	0.729	0.383	6.18645080991491e-135	CCL19+Fibro	GSTO1
3.92593318440998e-139	0.322667919223158	0.202	0.029	1.09784795568841e-134	CCL19+Fibro	FLOT2
4.15632999665289e-139	0.343223350803756	0.55	0.227	1.16227612026401e-134	CCL19+Fibro	MPLKIP
6.34465521299826e-139	0.376644872699083	0.585	0.259	1.77421938376283e-134	CCL19+Fibro	MGMT
8.32349621831404e-139	0.25486718221964	0.555	0.221	2.32758248248934e-134	CCL19+Fibro	PDGFRB
1.18528775279244e-138	0.324580911967038	0.621	0.276	3.31453867190879e-134	CCL19+Fibro	CALM3
1.35648776510517e-138	0.34045918184081	0.734	0.356	3.7932823863401e-134	CCL19+Fibro	GAS5
2.57075930007468e-138	0.304621831961526	0.284	0.067	7.18887130672883e-134	CCL19+Fibro	LXN
3.83803531524205e-138	0.391938252234979	0.504	0.192	1.07326819555429e-133	CCL19+Fibro	CYTOR
6.29093067396975e-138	0.277186515557918	0.219	0.036	1.7591958536689e-133	CCL19+Fibro	CKS2
7.06487251108212e-138	0.42556405088949	0.446	0.162	1.97562094899901e-133	CCL19+Fibro	TMEM140
1.26777645831141e-137	0.32298227598012	0.396	0.127	3.54521008802203e-133	CCL19+Fibro	NUDT4
1.76212827483351e-137	0.349208455926362	0.498	0.194	4.92761550774444e-133	CCL19+Fibro	NAA10
1.85570907966316e-137	0.487428596419995	0.822	0.493	5.18930487037006e-133	CCL19+Fibro	NEDD8
5.25153167616991e-137	0.465434429471706	0.707	0.359	1.46853831792415e-132	CCL19+Fibro	BUD31
5.41757541414018e-137	0.384803345659402	0.555	0.232	1.51497078881016e-132	CCL19+Fibro	NCOA7
5.48699999614858e-137	0.40884382025596	0.379	0.12	1.53438467892299e-132	CCL19+Fibro	TCN2
6.83693700797108e-137	0.395429486623149	0.422	0.148	1.91188106490903e-132	CCL19+Fibro	C4orf48
7.26374302036984e-137	0.416634605796309	0.523	0.216	2.03123309821622e-132	CCL19+Fibro	MCTS1
1.19241086831207e-136	0.440124137720047	0.734	0.391	3.33445775214787e-132	CCL19+Fibro	PSMB3
1.32227265296082e-136	0.386149785504136	0.247	0.051	3.69760324673964e-132	CCL19+Fibro	TES
1.47936554176172e-136	0.362813070786149	0.482	0.18	4.13689780098247e-132	CCL19+Fibro	HMGB2
2.98111486317549e-136	0.402831383594748	0.242	0.049	8.33638960338393e-132	CCL19+Fibro	IL4I1
3.70877807317808e-136	0.323498304682299	0.321	0.088	1.03712270038352e-131	CCL19+Fibro	GGCX
5.7525851001984e-136	0.421219197138351	0.468	0.178	1.60865289741948e-131	CCL19+Fibro	PML
6.64152222959278e-136	0.327609784168153	0.557	0.238	1.85723527628333e-131	CCL19+Fibro	TXNDC17
1.02588179129442e-135	0.464336280517727	0.377	0.122	2.86877584117571e-131	CCL19+Fibro	BTN3A1
1.29689762998143e-135	0.353869924046134	0.769	0.408	3.62664453248007e-131	CCL19+Fibro	HSPA1A
3.91256281239445e-135	0.433429209672423	0.555	0.235	1.09410906485798e-130	CCL19+Fibro	PPM1K
4.88047233207359e-135	0.395192463181103	0.289	0.072	1.36477528294106e-130	CCL19+Fibro	ICAM1
7.51644205245164e-135	0.42903234566008	0.728	0.359	2.10189785554758e-130	CCL19+Fibro	HMGN1
8.03391879137242e-135	0.541741491414734	0.669	0.332	2.24660505081938e-130	CCL19+Fibro	RBIS
1.64674846114283e-134	0.362673242722115	0.456	0.168	4.6049673967398e-130	CCL19+Fibro	NAMPT
3.55429756279934e-134	0.335034279703004	0.704	0.353	9.93923770461208e-130	CCL19+Fibro	ANAPC16
8.24112240551939e-134	0.493248238924687	0.847	0.451	2.30454746947944e-129	CCL19+Fibro	PLSCR1
9.90838766624139e-134	0.276915605432242	0.276	0.063	2.77078152698774e-129	CCL19+Fibro	NMRK1
2.23750709570243e-133	0.339360658073419	0.279	0.067	6.25696484242227e-129	CCL19+Fibro	MAST4
3.16498420968555e-133	0.393061510794526	0.233	0.045	8.85056184396467e-129	CCL19+Fibro	ADAMTS9
4.00759897927052e-133	0.442172199477785	0.82	0.458	1.12068497856321e-128	CCL19+Fibro	ARGLU1
4.90875401967383e-133	0.392708887155709	0.632	0.296	1.37268397406159e-128	CCL19+Fibro	SNRPD1
9.05538219986767e-133	0.316197256888583	0.492	0.191	2.53224707837099e-128	CCL19+Fibro	NBDY
1.35104132407374e-132	0.498441535843482	0.607	0.279	3.77805195863981e-128	CCL19+Fibro	SHFL
2.7193224237636e-132	0.371561813685979	0.276	0.066	7.60431322581254e-128	CCL19+Fibro	CDC42SE2
4.1145966234538e-132	0.273721160311018	0.219	0.038	1.15060579978262e-127	CCL19+Fibro	LAMA5
1.30174824109619e-131	0.418455772652912	0.78	0.433	3.64020878140138e-127	CCL19+Fibro	C19orf53
2.81060619610751e-131	0.375204435124041	0.41	0.143	7.85957916679504e-127	CCL19+Fibro	VCL
3.05961500698295e-131	0.49932049811922	0.853	0.527	8.55590740552713e-127	CCL19+Fibro	SUB1
7.47369343098389e-131	0.310063645477172	0.363	0.109	2.08994363104034e-126	CCL19+Fibro	NET1
7.70428971887327e-131	0.422108819862064	0.596	0.263	2.15442757698572e-126	CCL19+Fibro	USP18
1.49164652929429e-130	0.328492518798413	0.246	0.053	4.17124035451855e-126	CCL19+Fibro	CYTH1
1.64058495649316e-130	0.415209219988988	0.48	0.19	4.58773177233749e-126	CCL19+Fibro	TJP1
1.99687146567945e-130	0.390415447288083	0.818	0.475	5.584051366626e-126	CCL19+Fibro	EMP3
4.52857753371644e-130	0.368452386958201	0.305	0.083	1.26637142152847e-125	CCL19+Fibro	NCOA3
1.2477517306746e-129	0.459146172031965	0.426	0.156	3.48921293965845e-125	CCL19+Fibro	SLC15A3
1.48430673164758e-129	0.40760513861346	0.258	0.059	4.1507153443793e-125	CCL19+Fibro	ITPRID2
3.21212580639063e-129	0.286799463051304	0.209	0.035	8.98238860499076e-125	CCL19+Fibro	MT1F
3.61237709109444e-129	0.362823842061664	0.243	0.053	1.01016512975365e-124	CCL19+Fibro	MLKL
6.24951650053927e-129	0.289327384232933	0.481	0.177	1.7476147942108e-124	CCL19+Fibro	CTHRC1
2.03333260477902e-128	0.338870989894577	0.255	0.058	5.68601129600406e-124	CCL19+Fibro	CDKN2D
2.54392078147695e-128	0.298776609972142	0.675	0.329	7.11382007332214e-124	CCL19+Fibro	CYSTM1
3.46062854905393e-128	0.274478082976577	0.438	0.159	9.67730167457441e-124	CCL19+Fibro	OAZ2
3.57445361813456e-128	0.495383437781391	0.868	0.553	9.99560209775148e-124	CCL19+Fibro	SSR4
6.25978773783683e-128	0.677158543030721	0.241	0.052	1.75048704300869e-123	CCL19+Fibro	IGHG4
9.15472278040852e-128	0.544142032286635	0.981	0.587	2.56002667831344e-123	CCL19+Fibro	IFI6
1.24744203956442e-127	0.336403231843685	0.34	0.103	3.48834691943794e-123	CCL19+Fibro	SERPINI1
1.48939689614747e-127	0.351846543034784	0.24	0.052	4.1649494803868e-123	CCL19+Fibro	RN7SL1
2.02242328885547e-127	0.396655626290319	0.304	0.084	5.65550448495543e-123	CCL19+Fibro	CTNNAL1
4.68023700074594e-127	0.329705176728714	0.272	0.068	1.30878147488859e-122	CCL19+Fibro	TSPAN9
5.55552190911629e-127	0.326369728642212	0.383	0.128	1.55354614666528e-122	CCL19+Fibro	PPP2R5C
1.23083349816013e-126	0.445125222389044	0.825	0.413	3.44190279425499e-122	CCL19+Fibro	PARP14
1.27777684477143e-126	0.315950498765954	0.223	0.043	3.57317516871884e-122	CCL19+Fibro	MAP3K1
3.61116760723222e-126	0.437205079703362	0.758	0.419	1.00982690968642e-121	CCL19+Fibro	ENY2
5.35200196367712e-126	0.305966621264707	0.715	0.373	1.49663382912267e-121	CCL19+Fibro	APRT
6.98840865367432e-126	0.334242449952227	0.572	0.257	1.95423859591349e-121	CCL19+Fibro	LSM2
8.0512993395241e-126	0.368207460273126	0.636	0.304	2.25146534730452e-121	CCL19+Fibro	UBE2L3
1.03819395995324e-125	0.303805548450417	0.458	0.175	2.90320558961323e-121	CCL19+Fibro	MAT2A
2.33384576314969e-125	0.348591794076269	0.691	0.353	6.5263662920718e-121	CCL19+Fibro	VPS29
4.12365808374999e-125	0.359736956458684	0.245	0.054	1.15313974653985e-120	CCL19+Fibro	HDAC1
6.28542287673379e-125	0.435736833100778	0.866	0.555	1.75765565324984e-120	CCL19+Fibro	NDUFS5
8.3595978843e-125	0.382982665917929	0.746	0.405	2.33767795236565e-120	CCL19+Fibro	HSPE1
9.99608983530223e-125	0.250915510969862	0.698	0.333	2.79530656154392e-120	CCL19+Fibro	TGFBR2
1.10167540011234e-124	0.269952075076666	0.487	0.194	3.08072508887415e-120	CCL19+Fibro	TMEM160
1.69718128557839e-124	0.447733008404453	0.465	0.184	4.7459977469914e-120	CCL19+Fibro	MTLN
1.76491365495139e-124	0.333705720260815	0.299	0.081	4.93540454470607e-120	CCL19+Fibro	PPP1R12B
2.9544108677838e-124	0.312504194830758	0.252	0.059	8.26171455067063e-120	CCL19+Fibro	MTHFD2
3.1225650083406e-124	0.337382667343011	0.695	0.348	8.73194078932366e-120	CCL19+Fibro	SERP1
5.22995981682658e-124	0.347359619549531	0.504	0.203	1.46250596317739e-119	CCL19+Fibro	NRP1
1.03664026123685e-123	0.316014812453062	0.219	0.042	2.89886082652271e-119	CCL19+Fibro	AHR
1.12139362783051e-123	0.310191961749999	0.55	0.236	3.13586514086524e-119	CCL19+Fibro	SNRPC
1.34520578348234e-123	0.431549741646102	0.481	0.197	3.76173345293003e-119	CCL19+Fibro	RTP4
2.58325381465928e-123	0.281110138500063	0.222	0.044	7.22381096731321e-119	CCL19+Fibro	FOXC1
2.88812378539836e-123	0.359134391646568	0.335	0.103	8.07634935348796e-119	CCL19+Fibro	SNRK
3.14161001860847e-123	0.365399982656634	0.397	0.14	8.78519825603674e-119	CCL19+Fibro	SKA2
3.17945305875046e-123	0.296725438292861	0.286	0.075	8.89102253348978e-119	CCL19+Fibro	CDS2
3.83209388398744e-123	0.313915152799316	0.593	0.271	1.07160673371825e-118	CCL19+Fibro	DNAJC15
4.96685029252599e-123	0.427534053468159	0.37	0.127	1.38893001580197e-118	CCL19+Fibro	ZNRD2
5.70130110908288e-123	0.342332555012173	0.298	0.082	1.59431184214394e-118	CCL19+Fibro	FRYL
8.35298588566555e-123	0.355705544158598	0.494	0.205	2.33582897306751e-118	CCL19+Fibro	H2AFY
1.01658199378599e-122	0.360767564762379	0.389	0.134	2.84276988742315e-118	CCL19+Fibro	DUSP6
1.48625783909915e-122	0.344387013472662	0.327	0.101	4.15617142125686e-118	CCL19+Fibro	NECAP2
3.10386691747558e-122	0.303524457451875	0.236	0.051	8.6796534480287e-118	CCL19+Fibro	ARHGAP17
3.1925091645575e-122	0.296464445027285	0.206	0.036	8.9275326277686e-118	CCL19+Fibro	DOCK8
7.34603331774707e-122	0.368589274900471	0.32	0.097	2.05424475697479e-117	CCL19+Fibro	PSMB10
8.00151619769025e-122	0.386359374113435	0.524	0.225	2.2375439895221e-117	CCL19+Fibro	RNF114
8.41867647624873e-122	0.366256075799134	0.683	0.35	2.35419868981819e-117	CCL19+Fibro	ATP6V1F
9.20771881833464e-122	0.298166989160062	0.461	0.18	2.5748464903591e-117	CCL19+Fibro	EHD2
2.66220495510269e-121	0.325211477840243	0.2	0.036	7.44458993644916e-117	CCL19+Fibro	GCH1
4.39946144797819e-121	0.28673997252178	0.513	0.218	1.23026539931262e-116	CCL19+Fibro	SSNA1
5.93141028199505e-121	0.374907874855063	0.433	0.164	1.6586595712571e-116	CCL19+Fibro	MAP4K4
6.10803927670784e-121	0.346435268870906	0.466	0.18	1.70805210333858e-116	CCL19+Fibro	PRSS23
2.5082230799676e-120	0.360381224623969	0.643	0.314	7.0139950208214e-116	CCL19+Fibro	RNF181
4.12887924685825e-120	0.331361884849547	0.674	0.344	1.15459979259144e-115	CCL19+Fibro	LSM3
5.48215003527603e-120	0.250620157032983	0.53	0.226	1.53302843586459e-115	CCL19+Fibro	GTF3C6
7.75458457605939e-120	0.343918853267517	0.276	0.071	2.16849203084925e-115	CCL19+Fibro	CHN1
1.16395064421204e-119	0.353765521947581	0.902	0.618	3.25487158147454e-115	CCL19+Fibro	EEF1B2
1.40551974257126e-119	0.335525039108256	0.229	0.048	3.93039540812628e-115	CCL19+Fibro	RFLNB
1.78624518263774e-119	0.357066739643918	0.558	0.25	4.99505602872819e-115	CCL19+Fibro	FLOT1
7.63578241763597e-119	0.489422721925489	0.842	0.453	2.13527019526772e-114	CCL19+Fibro	SP100
1.32114351546982e-118	0.317697860474322	0.699	0.366	3.69444572665981e-114	CCL19+Fibro	SELENOK
1.6281012139979e-118	0.34299831541467	0.225	0.048	4.55282223482371e-114	CCL19+Fibro	CNN2
4.39255928811787e-118	0.282100344982543	0.249	0.06	1.22833527932928e-113	CCL19+Fibro	NQO1
1.02977075090307e-117	0.364757092896032	0.717	0.372	2.87965092782535e-113	CCL19+Fibro	PSMA3
1.35181945527314e-117	0.383287512481062	0.701	0.367	3.78022792472581e-113	CCL19+Fibro	ERP29
1.88744823361248e-117	0.265831957382036	0.203	0.037	5.27806024047394e-113	CCL19+Fibro	UCP2
7.64661568699907e-117	0.292817058493952	0.48	0.197	2.13829961071242e-112	CCL19+Fibro	FAM177A1
8.47630543967556e-117	0.279839011633595	0.296	0.085	2.37031405315087e-112	CCL19+Fibro	CCDC167
1.36366473221915e-116	0.365422239007552	0.659	0.331	3.81335205717764e-112	CCL19+Fibro	GSTK1
1.47590813452728e-116	0.329686714816086	0.3	0.087	4.12722950739209e-112	CCL19+Fibro	PHLDB2
1.59800095874146e-116	0.304700878505767	0.221	0.047	4.46864988102462e-112	CCL19+Fibro	MEOX1
1.90821423804252e-116	0.402488601886399	0.945	0.762	5.33613029526211e-112	CCL19+Fibro	UBB
2.18353155662124e-116	0.317425549717365	0.407	0.149	6.10602764493564e-112	CCL19+Fibro	PSMA3-AS1
2.49430922986204e-116	0.30261288668179	0.534	0.237	6.9750863303862e-112	CCL19+Fibro	ARPC1A
2.86006867628957e-116	0.427557377830226	0.856	0.546	7.99789604637616e-112	CCL19+Fibro	ATP6V0E1
3.38248791915094e-116	0.333287832741694	0.666	0.335	9.45878921711368e-112	CCL19+Fibro	PSMB2
3.72852620703315e-116	0.274371376822404	0.289	0.083	1.04264506853475e-111	CCL19+Fibro	ELOVL5
3.79448289434818e-116	0.259902763309175	0.228	0.051	1.06108919657552e-111	CCL19+Fibro	PPP1R12C
4.25140072446039e-116	0.349471255342147	0.339	0.111	1.1888616985881e-111	CCL19+Fibro	HIF1A
5.8357880550635e-116	0.318938348140944	0.222	0.048	1.63191977171796e-111	CCL19+Fibro	NLRC5
6.83351546934425e-116	0.311568474529643	0.371	0.131	1.91092426584743e-111	CCL19+Fibro	CNDP2
1.07094943187753e-115	0.390388299804637	0.396	0.147	2.99480299130231e-111	CCL19+Fibro	PARP12
2.19862966111033e-115	0.303341381156152	0.333	0.108	6.14824798432892e-111	CCL19+Fibro	SMIM12
3.3082054883748e-115	0.255268394629917	0.249	0.06	9.25106582769129e-111	CCL19+Fibro	AC058791.1
3.93343129548097e-115	0.442242557167618	0.911	0.603	1.0999447274683e-110	CCL19+Fibro	CFL1
4.02626692990164e-115	0.400867371204495	0.774	0.418	1.12590528427769e-110	CCL19+Fibro	NPC2
4.60714352954248e-115	0.288903605105747	0.213	0.044	1.28834161660126e-110	CCL19+Fibro	FOXS1
5.77429712048519e-115	0.276955154814286	0.726	0.408	1.61472444677248e-110	CCL19+Fibro	NDUFA12
6.73780555247478e-115	0.350189419121627	0.677	0.348	1.88415994469405e-110	CCL19+Fibro	SNRPG
8.23866333424344e-115	0.355323663569213	0.257	0.067	2.30385981478783e-110	CCL19+Fibro	HEIH
1.72108689769307e-114	0.266866956588823	0.274	0.075	4.8128474007089e-110	CCL19+Fibro	ADCY3
2.64590049356142e-114	0.382661875414045	0.482	0.207	7.39899614019514e-110	CCL19+Fibro	NECTIN2
3.15479558163506e-114	0.329143353379889	0.475	0.196	8.82207036448429e-110	CCL19+Fibro	POLR3GL
3.74029794320454e-114	0.294430844272494	0.2	0.038	1.04593691683772e-109	CCL19+Fibro	IQCK
1.28600687522897e-113	0.373508430256077	0.371	0.129	3.59618962589029e-109	CCL19+Fibro	ENAH
1.92498841548176e-113	0.424701595224053	0.534	0.238	5.3830376050532e-109	CCL19+Fibro	UTRN
2.06837753124108e-113	0.314420609152627	0.513	0.213	5.78401092836257e-109	CCL19+Fibro	UGCG
5.25364861623443e-113	0.346381279903025	0.232	0.054	1.46913029904379e-108	CCL19+Fibro	DGKH
6.54589004134247e-113	0.308998102026127	0.382	0.138	1.83049269116101e-108	CCL19+Fibro	PAXX
9.07984382797998e-113	0.434040384061364	0.861	0.512	2.53908752805632e-108	CCL19+Fibro	PSME1
2.21256117068875e-112	0.396611525528685	0.415	0.161	6.18720605771402e-108	CCL19+Fibro	TAP2
2.31533391323803e-112	0.303051658753175	0.674	0.344	6.47459975497884e-108	CCL19+Fibro	SCAND1
4.17181945916469e-112	0.298827144408372	0.565	0.26	1.16660759356081e-107	CCL19+Fibro	PSMA5
5.77185279459954e-112	0.280343850459796	0.492	0.21	1.61404091548182e-107	CCL19+Fibro	LSM6
8.31904677421588e-112	0.334698173279587	0.449	0.183	2.32633823994173e-107	CCL19+Fibro	UBA2
9.67159780077365e-112	0.265173393997521	0.28	0.079	2.70456560900834e-107	CCL19+Fibro	LGALS8
1.70847276283336e-111	0.282989358783995	0.235	0.056	4.77757323398722e-107	CCL19+Fibro	RIPOR1
2.27823617000337e-111	0.25353473597588	0.4	0.15	6.37085962579743e-107	CCL19+Fibro	SORBS3
2.68758088003455e-111	0.335806467245883	0.504	0.217	7.51555117292862e-107	CCL19+Fibro	MOB1A
2.82268296531919e-111	0.300761845856105	0.214	0.046	7.89335064421858e-107	CCL19+Fibro	ABLIM3
3.08805648702221e-111	0.274937077830983	0.3	0.09	8.63544116030891e-107	CCL19+Fibro	MRGPRF
3.18641562435372e-111	0.295387402405724	0.506	0.219	8.91049265194274e-107	CCL19+Fibro	PDCD4
3.42441119062219e-111	0.357909265699149	0.516	0.226	9.57602345345589e-107	CCL19+Fibro	TRIM38
4.73759731484105e-111	0.35846075335885	0.659	0.324	1.32482171312215e-106	CCL19+Fibro	ARHGAP29
8.55628956371931e-111	0.391326534674045	0.702	0.359	2.39268081359847e-106	CCL19+Fibro	SNHG6
8.78932708726644e-111	0.312586736558059	0.353	0.121	2.45784742668319e-106	CCL19+Fibro	STK4
9.07037506535217e-111	0.269582731922033	0.898	0.652	2.53643968327508e-106	CCL19+Fibro	NDUFA4
1.26912243784803e-110	0.357159552438133	0.249	0.065	3.54897398519824e-106	CCL19+Fibro	SPHK1
2.09058341495304e-110	0.32675915243106	0.803	0.445	5.84610746157467e-106	CCL19+Fibro	DDX3X
2.35565946868274e-110	0.474375011497006	0.612	0.312	6.58736613822442e-106	CCL19+Fibro	MICOS13
2.52214442930293e-110	0.267040379091771	0.498	0.21	7.05292468210271e-106	CCL19+Fibro	EPS8
7.47925085795892e-110	0.390972005350755	0.601	0.297	2.09149770991963e-105	CCL19+Fibro	PSMA2
1.42702648001094e-109	0.287019044898928	0.372	0.132	3.9905368487026e-105	CCL19+Fibro	ID4
1.48606422133311e-109	0.302974082013308	0.269	0.075	4.15562998853591e-105	CCL19+Fibro	NDUFA7
1.80968773614034e-109	0.274469983450657	0.252	0.065	5.06061078534285e-105	CCL19+Fibro	GIT1
2.05981503077343e-109	0.305044852938585	0.49	0.212	5.76006675205482e-105	CCL19+Fibro	ARF5
2.09630038249376e-109	0.316624894408342	0.456	0.189	5.86209438960555e-105	CCL19+Fibro	COA6
3.08517733360008e-109	0.391215260824671	0.462	0.195	8.62738989567925e-105	CCL19+Fibro	RBM6
4.45127949062773e-109	0.300568952326361	0.597	0.289	1.24475579675914e-104	CCL19+Fibro	RAB5C
5.39911249534884e-109	0.257672975690342	0.761	0.405	1.50980781819935e-104	CCL19+Fibro	PABPC1
7.05017097213414e-109	0.365047259229533	0.57	0.261	1.97150981064759e-104	CCL19+Fibro	BTN3A2
7.35856155728303e-109	0.278200200568501	0.312	0.098	2.05774815387863e-104	CCL19+Fibro	PPP1R18
1.52042970743026e-108	0.406314353092984	0.611	0.291	4.25172963385799e-104	CCL19+Fibro	SAMD9L
2.40148973823033e-108	0.304691944399816	0.698	0.367	6.71552590398729e-104	CCL19+Fibro	EIF5A
8.48862689077603e-108	0.314440243875817	0.221	0.051	2.37375962373661e-103	CCL19+Fibro	SNHG3
1.47412679315196e-107	0.276495273871604	0.351	0.124	4.12224816437013e-103	CCL19+Fibro	DCTPP1
1.57881357260162e-107	0.327653890514181	0.568	0.263	4.41499427442318e-103	CCL19+Fibro	TMEM173
1.65800282662273e-107	0.303021241496043	0.342	0.119	4.6364391043678e-103	CCL19+Fibro	SHC1
1.98899881595242e-107	0.262014570185548	0.263	0.071	5.56203628892934e-103	CCL19+Fibro	THBD
2.29400824712371e-107	0.277149164847387	0.413	0.163	6.41496466225675e-103	CCL19+Fibro	RPA3
7.61752297601313e-107	0.397048145543873	0.823	0.508	2.13016412501231e-102	CCL19+Fibro	COX6A1
2.43090569222634e-106	0.273566587142526	0.4	0.158	6.79778467774174e-102	CCL19+Fibro	CNPY3
5.16597106817877e-106	0.367516225282353	0.289	0.088	1.44461214950551e-101	CCL19+Fibro	AFDN
1.9447856082515e-105	0.277797002965044	0.421	0.171	5.43839847491449e-101	CCL19+Fibro	CMC1
2.11473833496507e-105	0.286828530640146	0.217	0.051	5.91365427989632e-101	CCL19+Fibro	TNFAIP1
2.52393246657447e-105	0.282961233515388	0.213	0.048	7.05792474952885e-101	CCL19+Fibro	NR2F2-AS1
4.87000037402583e-105	0.325989579609872	0.499	0.216	1.36184690459258e-100	CCL19+Fibro	PMEPA1
7.25358281642651e-105	0.299762902213559	0.237	0.062	2.02839189878551e-100	CCL19+Fibro	AGRN
9.10127029981873e-105	0.272703015781202	0.568	0.268	2.54507922664131e-100	CCL19+Fibro	LSM8
1.06544005583218e-104	0.284015599821552	0.767	0.45	2.97939657212911e-100	CCL19+Fibro	NDUFB11
1.23391782817395e-104	0.325963120995265	0.205	0.045	3.45052781470564e-100	CCL19+Fibro	PCDH17
3.72385676949915e-104	0.395717330318322	0.336	0.118	1.04133930702274e-99	CCL19+Fibro	ZCCHC2
5.6111116235443e-104	0.376197981437845	0.753	0.441	1.56909125440793e-99	CCL19+Fibro	NDUFA13
6.14067631556626e-104	0.266850731874528	0.486	0.213	1.71717872488495e-99	CCL19+Fibro	YPEL5
6.87128039172764e-104	0.373993395634186	0.808	0.487	1.92148484874272e-99	CCL19+Fibro	SEC61B
7.92060147208239e-104	0.307720938563104	0.35	0.124	2.21491699565312e-99	CCL19+Fibro	RICTOR
8.55797596540904e-104	0.292680248364388	0.479	0.209	2.39315239896699e-99	CCL19+Fibro	RAB8A
8.20956387700454e-103	0.312262284782024	0.401	0.159	2.29572244256555e-98	CCL19+Fibro	GNB4
9.02918741311955e-103	0.280296355349216	0.262	0.074	2.52492196820475e-98	CCL19+Fibro	TCOF1
1.88771177397782e-102	0.358324654730091	0.767	0.449	5.27879720475158e-98	CCL19+Fibro	RAN
3.56947459909469e-102	0.400440674141075	0.928	0.702	9.98167876890838e-98	CCL19+Fibro	MYL12B
4.39923693636904e-102	0.32816708113243	0.432	0.179	1.23020261688624e-97	CCL19+Fibro	FKBP11
7.098896561686e-102	0.272308868970219	0.258	0.074	1.98513543450987e-97	CCL19+Fibro	MAPRE2
7.11255787330779e-102	0.331049736356225	0.344	0.121	1.98895568369179e-97	CCL19+Fibro	PDGFA
7.34925737922066e-102	0.308176737738673	0.539	0.244	2.05514633352526e-97	CCL19+Fibro	TSHZ2
3.22761793299188e-101	0.330919663849806	0.772	0.444	9.0257107878185e-97	CCL19+Fibro	CD151
3.51236092401752e-101	0.330835078236537	0.628	0.3	9.82196608792259e-97	CCL19+Fibro	SAMD9
4.07739614885521e-101	0.27408556669089	0.277	0.084	1.14020305906587e-96	CCL19+Fibro	RGL2
1.41440265905932e-100	0.342718854306306	0.429	0.179	3.95523559579347e-96	CCL19+Fibro	TRIM69
1.65274007681374e-100	0.264106276765176	0.206	0.048	4.62172235080195e-96	CCL19+Fibro	PRKD2
2.223703265904e-100	0.350692573743677	0.917	0.684	6.21836381277394e-96	CCL19+Fibro	DYNLL1
2.36668011821118e-100	0.325987864571636	0.282	0.089	6.61818428256574e-96	CCL19+Fibro	ANTKMT
2.88455648979389e-100	0.308537671984561	0.392	0.155	8.06637376805964e-96	CCL19+Fibro	RABGAP1L
2.92636896585603e-100	0.313216905222015	0.759	0.439	8.1832981761198e-96	CCL19+Fibro	SNRPD2
2.89012722918546e-99	0.313463620798888	0.304	0.101	8.08195178369423e-95	CCL19+Fibro	ELK4
3.92547391207518e-99	0.257513896598807	0.553	0.261	1.0977195247727e-94	CCL19+Fibro	ACTR2
4.06933831282899e-99	0.345634191011643	0.306	0.103	1.1379497657995e-94	CCL19+Fibro	ANKRD36BP1
4.61152782462497e-99	0.326174954857788	0.273	0.085	1.28956764087813e-94	CCL19+Fibro	SLC66A2
6.07911209228408e-99	0.279874713808253	0.444	0.188	1.69996290548632e-94	CCL19+Fibro	PARP10
6.25852242071189e-99	0.299419984362139	0.633	0.325	1.75013320972787e-94	CCL19+Fibro	RBCK1
6.34896023423517e-99	0.289522280227815	0.752	0.417	1.77542323990152e-94	CCL19+Fibro	UBE2D3
1.58517785918452e-98	0.30631534166344	0.571	0.277	4.43279136542359e-94	CCL19+Fibro	CASP4
6.15477181253064e-98	0.260881193954259	0.415	0.17	1.72112038965607e-93	CCL19+Fibro	UBE2E1
1.30646272853875e-97	0.25539531079497	0.246	0.07	3.65339237408577e-93	CCL19+Fibro	CPD
1.33767116037385e-97	0.29540260741762	0.719	0.408	3.74066363286944e-93	CCL19+Fibro	SSBP1
1.61348830539279e-97	0.289890821019266	0.964	0.824	4.51195869720039e-93	CCL19+Fibro	UBA52
2.98134380095797e-97	0.313879473528617	0.392	0.156	8.33702980499886e-93	CCL19+Fibro	WNK1
4.61047287148345e-97	0.253032807797182	0.29	0.095	1.28927263378163e-92	CCL19+Fibro	CTBP1
8.01094630539632e-97	0.260658232492875	0.561	0.269	2.24018102484103e-92	CCL19+Fibro	CBX3
4.9290527038127e-96	0.338291615604696	0.647	0.325	1.37836029809418e-91	CCL19+Fibro	APOL6
6.41308859363912e-96	0.310004391324167	0.857	0.578	1.79335609432524e-91	CCL19+Fibro	ATP5MC2
8.71777490229647e-96	0.279032391444026	0.465	0.208	2.43783857367818e-91	CCL19+Fibro	PDCD10
9.31211472339733e-96	0.2792975414272	0.252	0.075	2.60403976125083e-91	CCL19+Fibro	SLC27A3
2.0531916487544e-95	0.302034910316703	0.29	0.096	5.74154512657681e-91	CCL19+Fibro	HAPLN3
4.04338783101553e-95	0.277565945414347	0.676	0.372	1.13069297306518e-90	CCL19+Fibro	SUMO1
1.90791449342898e-94	0.295788456246686	0.208	0.052	5.33529208942479e-90	CCL19+Fibro	SMAP2
2.52279889434768e-94	0.259670355774763	0.295	0.101	7.05475482815386e-90	CCL19+Fibro	ELOVL1
5.40970171283599e-94	0.270071763473791	0.386	0.156	1.51276898697746e-89	CCL19+Fibro	SEPHS2
7.47040120549572e-94	0.254493404409036	0.524	0.252	2.08902299310482e-89	CCL19+Fibro	BCAP31
5.08754428954018e-93	0.349877333244655	0.478	0.218	1.42268088512702e-88	CCL19+Fibro	TMOD3
2.13968755293336e-92	0.296560726400882	0.413	0.175	5.98342227302284e-88	CCL19+Fibro	BMPR2
3.31838991375468e-92	0.285946197155173	0.47	0.213	9.27954555482359e-88	CCL19+Fibro	ELF1
6.01832277576976e-92	0.253988477619359	0.52	0.246	1.68296378101625e-87	CCL19+Fibro	ODF2L
1.98590125541323e-91	0.272448891774665	0.23	0.064	5.55337427063755e-87	CCL19+Fibro	CDC42EP3
2.70562228140807e-91	0.42891424456607	0.963	0.694	7.56600214772954e-87	CCL19+Fibro	CALD1
2.97940803719544e-91	0.254702389342444	0.411	0.175	8.33161663521334e-87	CCL19+Fibro	CCND3
3.80512888152368e-90	0.25249513739668	0.288	0.1	1.06406624042928e-85	CCL19+Fibro	PELO
5.43510464887685e-90	0.36249164322325	0.38	0.157	1.51987266401192e-85	CCL19+Fibro	PRXL2C
7.36278962243187e-90	0.336242985529195	0.298	0.106	2.05893049001685e-85	CCL19+Fibro	SEPTIN6
1.55458697313471e-89	0.251470385529021	0.74	0.417	4.34724701167392e-85	CCL19+Fibro	CIR1
1.90665441463904e-89	0.257361844920632	0.244	0.074	5.33176840509662e-85	CCL19+Fibro	ARHGEF7
2.58488776985297e-89	0.331923316538961	0.469	0.216	7.22838015961684e-85	CCL19+Fibro	CZIB
2.64626131756824e-89	0.317111008165641	0.53	0.258	7.40000514844784e-85	CCL19+Fibro	UACA
2.67447773707077e-89	0.253036779625881	0.223	0.063	7.4789095439447e-85	CCL19+Fibro	BCL2L1
3.56034531622908e-89	0.301515595731749	0.247	0.077	9.956149642303e-85	CCL19+Fibro	ETV6
6.29031938183634e-89	0.393279651506905	0.918	0.543	1.75902491193671e-84	CCL19+Fibro	IFI16
8.722509209593e-89	0.292863794138867	0.299	0.106	2.43916247537059e-84	CCL19+Fibro	CD2AP
1.42916451222936e-88	0.277954855545752	0.245	0.076	3.99651564199819e-84	CCL19+Fibro	GUCY1B1
2.17275129672879e-88	0.353620073496046	0.964	0.751	6.07588172617239e-84	CCL19+Fibro	S100A11
3.19665602023876e-88	0.301796175162082	0.747	0.436	8.93912889499566e-84	CCL19+Fibro	HSBP1
3.87147455266907e-88	0.255557082509015	0.765	0.456	1.08261914390838e-83	CCL19+Fibro	TBCA
5.84333714936949e-88	0.270135075340836	0.544	0.265	1.63403080044968e-83	CCL19+Fibro	EIF2S3
4.34947516684578e-87	0.333120119817787	0.48	0.223	1.21628723565675e-82	CCL19+Fibro	HERC6
4.46506095052903e-87	0.309736835210402	0.763	0.46	1.24860964420594e-82	CCL19+Fibro	SF3B6
3.51054562058601e-86	0.303433016460753	0.387	0.163	9.81688977340671e-82	CCL19+Fibro	SNHG16
7.54210088734365e-86	0.268205169309631	0.557	0.278	2.10907309213678e-81	CCL19+Fibro	MYCBP2
1.28616325754241e-85	0.250118511706249	0.216	0.061	3.5966269333916e-81	CCL19+Fibro	CPT1A
1.36836941351996e-85	0.282462466759324	0.736	0.434	3.82650822796721e-81	CCL19+Fibro	SNU13
4.2318891920575e-85	0.336433600696304	0.654	0.332	1.18340549366696e-80	CCL19+Fibro	DDX58
7.28188825941144e-85	0.266805141360017	0.78	0.476	2.03630723286181e-80	CCL19+Fibro	ATP6V1G1
7.47969045596688e-85	0.25467377557235	0.296	0.107	2.09162063910658e-80	CCL19+Fibro	CNOT6L
2.93914569866289e-83	0.281110830846572	0.325	0.127	8.2190270317409e-79	CCL19+Fibro	IL1R1
3.43306966249595e-83	0.289643418270942	0.216	0.063	9.60023600420368e-79	CCL19+Fibro	SECTM1
1.14583491157329e-82	0.269890171773672	0.46	0.213	3.20421274672356e-78	CCL19+Fibro	ZNFX1
1.42102301421381e-82	0.269853723370113	0.597	0.311	3.97374875694749e-78	CCL19+Fibro	JAK1
1.94189670767021e-82	0.293567364428769	0.305	0.114	5.43031995332899e-78	CCL19+Fibro	RELL1
6.16549625056925e-82	0.336562869550832	0.858	0.582	1.72411937150919e-77	CCL19+Fibro	BRI3
8.33587044981915e-82	0.285581786758889	0.259	0.088	2.33104281258743e-77	CCL19+Fibro	CCDC102B
8.09444027800265e-81	0.267272371516815	0.406	0.183	2.26352927934066e-76	CCL19+Fibro	TRIM44
1.65621612071783e-80	0.250704371485517	0.64	0.339	4.63144275997535e-76	CCL19+Fibro	KRTCAP2
1.71480932585586e-80	0.263212789166817	0.396	0.174	4.79529279882334e-76	CCL19+Fibro	GRB2
1.76359821239465e-80	0.254247138914876	0.556	0.28	4.9317260411404e-76	CCL19+Fibro	C5orf56
2.32233809462362e-79	0.322858035129288	0.934	0.737	6.49418624780548e-75	CCL19+Fibro	ATP5F1E
6.31699317438773e-79	0.268505178824041	0.407	0.184	1.76648397128579e-74	CCL19+Fibro	USP15
9.64008963989096e-79	0.251624108136905	0.279	0.102	2.69575466689911e-74	CCL19+Fibro	MTG1
1.08098903822401e-78	0.302866323340754	0.317	0.127	3.02287774648963e-74	CCL19+Fibro	MYO1B
9.68302194380783e-78	0.296433556538209	0.381	0.167	2.70776025636642e-73	CCL19+Fibro	HELZ2
3.10842058164281e-77	0.286109009064842	0.431	0.201	8.69238731450595e-73	CCL19+Fibro	GBP3
5.10953473739952e-77	0.281752318116294	0.609	0.326	1.4288302939664e-72	CCL19+Fibro	LINC01578
2.0744145135089e-76	0.28812229791193	0.846	0.57	5.80089274557628e-72	CCL19+Fibro	PSMB1
3.35292114544826e-75	0.271675556315186	0.265	0.097	9.3761086911315e-71	CCL19+Fibro	CASP17P
6.10496862689436e-75	0.273454360823268	0.244	0.086	1.70719342682474e-70	CCL19+Fibro	EML4
1.11666403477775e-73	0.308125091262259	0.569	0.298	3.1226393068525e-69	CCL19+Fibro	SLFN5
1.15397570580476e-72	0.263672726841695	0.87	0.618	3.22697766371242e-68	CCL19+Fibro	PRDX1
2.66525872892267e-72	0.279181398774742	0.822	0.497	7.45312950955935e-68	CCL19+Fibro	CDC42
4.13142164617713e-70	0.252783947995409	0.787	0.496	1.15531074913697e-65	CCL19+Fibro	NDUFA11
2.95060405210836e-69	0.288163644497007	0.577	0.306	8.25106917131583e-65	CCL19+Fibro	PARP9
3.71636462813482e-69	0.250234555660091	0.402	0.191	1.03924420461162e-64	CCL19+Fibro	SETX
1.39324928190962e-68	0.326345654395539	0.898	0.643	3.89608229193205e-64	CCL19+Fibro	RAC1
1.23689042356356e-64	0.28442443484796	0.309	0.136	3.45884038045313e-60	CCL19+Fibro	LUZP1
1.13861829293809e-62	0.275957272570808	0.593	0.326	3.18403219437207e-58	CCL19+Fibro	SEPTIN2
2.04784282534818e-58	0.267689036357965	0.319	0.147	5.72658767680366e-54	CCL19+Fibro	NCBP2AS2
1.95046088116708e-52	0.250907760072987	0.281	0.129	5.45426880809562e-48	CCL19+Fibro	CRYBG3
0	3.9516007303205	0.838	0.229	0	MYF5+Fibro	APOC1
0	3.37684939229769	0.809	0.364	0	MYF5+Fibro	DLK1
0	2.83499213635976	0.948	0.622	0	MYF5+Fibro	IGFBP5
0	2.7803617928568	0.724	0.102	0	MYF5+Fibro	CHRNA1
0	2.61106713281892	0.971	0.523	0	MYF5+Fibro	APOE
0	2.5713799579424	0.674	0.075	0	MYF5+Fibro	MYF5
0	2.43906178267231	0.719	0.154	0	MYF5+Fibro	RBP1
0	2.33012725602571	0.501	0.045	0	MYF5+Fibro	TUBB2B
0	2.29769224632648	0.88	0.46	0	MYF5+Fibro	PPP1R14B
0	2.28565711295847	0.696	0.187	0	MYF5+Fibro	DAG1
0	2.26833701649171	0.737	0.239	0	MYF5+Fibro	MEST
0	2.22296677958686	0.606	0.043	0	MYF5+Fibro	PAX7
0	2.18278004200015	0.753	0.374	0	MYF5+Fibro	MT1X
0	2.17953844366275	0.598	0.032	0	MYF5+Fibro	CADM2
0	2.02551239691632	0.727	0.178	0	MYF5+Fibro	SGCA
0	1.80589741585224	0.87	0.545	0	MYF5+Fibro	SPATS2L
0	1.77963082614278	0.568	0.123	0	MYF5+Fibro	RASSF4
0	1.61881546653722	0.465	0.058	0	MYF5+Fibro	CLCN5
0	1.61707170576522	0.649	0.236	0	MYF5+Fibro	CXXC5
0	1.61493619041012	0.531	0.071	0	MYF5+Fibro	JSRP1
0	1.55712509658101	0.44	0.031	0	MYF5+Fibro	CDH15
0	1.54503325942001	0.919	0.586	0	MYF5+Fibro	MEG3
0	1.52717882508516	0.412	0.031	0	MYF5+Fibro	MAL
0	1.38726659557678	0.443	0.053	0	MYF5+Fibro	FGFR4
0	1.33045696538356	0.385	0.037	0	MYF5+Fibro	PROX1
0	1.32465313953661	0.872	0.549	0	MYF5+Fibro	CRYAB
0	1.29190063442472	0.965	0.829	0	MYF5+Fibro	GNAS
0	1.26523650853608	0.341	0.021	0	MYF5+Fibro	MEGF10
0	1.16819064919769	0.358	0.023	0	MYF5+Fibro	RAPSN
0	1.06932838531201	0.997	0.923	0	MYF5+Fibro	EEF1A1
2.10761815443915e-293	1.17066746896466	0.982	0.824	5.89374340707365e-289	MYF5+Fibro	NACA
3.36176212291768e-283	1.4978810248737	0.611	0.22	9.40083160052699e-279	MYF5+Fibro	TLE4
6.44412265162598e-279	1.68113735308737	0.421	0.082	1.80203445830069e-274	MYF5+Fibro	AUXG01000058.1
8.22864396035619e-275	1.6880931562221	0.482	0.121	2.30105799707401e-270	MYF5+Fibro	C1QTNF3
9.97694295318778e-272	1.51238777834174	0.53	0.165	2.78995232742943e-267	MYF5+Fibro	CD82
2.55599931984019e-261	1.64551070135912	0.321	0.041	7.14759649800111e-257	MYF5+Fibro	CHRDL2
9.50077608465803e-259	1.44209015127212	0.416	0.087	2.65679702431377e-254	MYF5+Fibro	CITED4
5.80232210941079e-251	1.02680649568062	0.97	0.861	1.62256135467563e-246	MYF5+Fibro	RACK1
4.03011418539758e-247	1.02835940325356	0.374	0.064	1.12698113080458e-242	MYF5+Fibro	MYF6
6.92414631034974e-245	0.794403457947752	0.981	0.911	1.9362682742262e-240	MYF5+Fibro	CD63
3.66231769401521e-244	1.05230114515512	0.408	0.078	1.02413051995441e-239	MYF5+Fibro	STAC3
6.63369228942723e-244	1.24479874098512	0.842	0.597	1.85504571181543e-239	MYF5+Fibro	ZBTB20
2.22898574918736e-237	0.911618626132213	0.26	0.024	6.23313574902753e-233	MYF5+Fibro	PITX3
7.58452259935376e-237	0.919191705535469	0.225	0.012	2.12093589968329e-232	MYF5+Fibro	MYOD1
1.50156996312008e-236	1.07598588560229	0.304	0.041	4.19899024486899e-232	MYF5+Fibro	LINC02397
2.10480197143745e-234	1.36538043344647	0.493	0.157	5.88586823292768e-230	MYF5+Fibro	TSTD1
2.40251896138372e-230	1.58515445882871	0.632	0.305	6.71840402361343e-226	MYF5+Fibro	ANKRD10
1.76680892559547e-228	0.505767263135326	0.997	0.982	4.94070447953518e-224	MYF5+Fibro	TPT1
2.65219635914967e-227	1.12878265583195	0.331	0.057	7.41660189872613e-223	MYF5+Fibro	KCNN3
4.13831365927402e-223	1.29127931586529	0.52	0.193	1.15723803167939e-218	MYF5+Fibro	AOPEP
7.88253869284255e-222	0.834872554980098	0.981	0.832	2.20427312006649e-217	MYF5+Fibro	PTMA
7.26394678066167e-221	1.44625315781748	0.484	0.158	2.03129007774423e-216	MYF5+Fibro	GPM6B
1.5699254277681e-211	1.05883411839115	0.277	0.037	4.39013946621072e-207	MYF5+Fibro	NCAM1
2.63565296286429e-210	1.44287139409865	0.572	0.257	7.37033994535369e-206	MYF5+Fibro	PON2
5.60846061570723e-208	1.42435148788554	0.559	0.23	1.56834992657637e-203	MYF5+Fibro	OLFML2B
1.50884475321838e-207	1.060034487425	0.457	0.135	4.21933346789988e-203	MYF5+Fibro	SIX1
1.12660878198038e-206	0.980066242792506	0.915	0.736	3.15044879792994e-202	MYF5+Fibro	HSP90AB1
1.02010946715162e-203	0.485677714351124	0.945	0.816	2.8526341139428e-199	MYF5+Fibro	GAPDH
4.31746167468519e-201	1.13044571932402	0.83	0.599	1.20733498270897e-196	MYF5+Fibro	ZFAS1
3.25104097237981e-200	1.01272199892361	0.901	0.699	9.0912109751629e-196	MYF5+Fibro	BTG1
3.98501910556153e-197	0.986506847712068	0.213	0.018	1.11437074267923e-192	MYF5+Fibro	RASL10A
3.39647493303208e-195	0.609765562472291	0.346	0.068	9.49790250273092e-191	MYF5+Fibro	NEB
2.30948350362391e-193	0.763306529951755	0.321	0.059	6.4582396695339e-189	MYF5+Fibro	FITM1
9.42915267058328e-193	1.0907597207315	0.813	0.605	2.63676825280191e-188	MYF5+Fibro	HMGN2
5.63215634847021e-190	1.5732317860319	0.303	0.058	1.57497620128621e-185	MYF5+Fibro	PEG10
2.95999451618238e-189	1.28711084499583	0.691	0.422	8.27732866505242e-185	MYF5+Fibro	SNHG5
5.82401515157345e-182	1.22720100828163	0.42	0.13	1.628627596986e-177	MYF5+Fibro	MEG8
1.90136155943576e-179	1.36200807968714	0.547	0.253	5.31696746480615e-175	MYF5+Fibro	PDLIM4
4.80863922251834e-179	1.05648358394923	0.408	0.127	1.34468787218503e-174	MYF5+Fibro	MIR100HG
1.57496414704407e-175	0.731216318682	0.201	0.019	4.40422974079403e-171	MYF5+Fibro	PPP1R14C
3.72090688732829e-175	1.39539144584206	0.257	0.043	1.04051440197248e-170	MYF5+Fibro	CFHR1
4.0727164268301e-174	0.837941428509158	0.219	0.026	1.13889442159877e-169	MYF5+Fibro	PPP1R9A
6.18234407134086e-171	0.944824466514076	0.252	0.04	1.72883069610976e-166	MYF5+Fibro	TMEM233
3.00760603040426e-170	0.634450997325409	0.406	0.112	8.41046950342246e-166	MYF5+Fibro	KLHL41
7.93889997907118e-169	0.833257528457034	0.884	0.713	2.22003399014746e-164	MYF5+Fibro	PPIA
1.61558163792638e-168	0.960067826291061	0.744	0.404	4.51781249229732e-164	MYF5+Fibro	ALDH1A1
7.62550127933532e-161	0.940266854582505	0.325	0.083	2.13239517775333e-156	MYF5+Fibro	TANC2
9.20517092069652e-159	1.23911694889551	0.671	0.419	2.57413399626357e-154	MYF5+Fibro	GAS5
1.89549428598416e-158	1.25720670058526	0.421	0.154	5.3005602213261e-154	MYF5+Fibro	RASD1
9.79950162949546e-154	1.14426382914145	0.43	0.157	2.74033263567211e-149	MYF5+Fibro	ATP1B1
7.98005745410949e-152	1.38022489230648	0.757	0.591	2.23154326646718e-147	MYF5+Fibro	NNMT
5.64280807422504e-151	0.978857703620168	0.765	0.557	1.57795484987629e-146	MYF5+Fibro	HNRNPA1
3.89177451241012e-150	1.05537040138848	0.41	0.15	1.08829582465037e-145	MYF5+Fibro	CDK6
8.09765912832422e-150	1.15991110473925	0.674	0.43	2.26442939864459e-145	MYF5+Fibro	SBDS
3.92347598093112e-146	0.896171724130406	0.378	0.126	1.09716082330758e-141	MYF5+Fibro	RTN2
7.17235579896871e-145	0.951619241208859	0.292	0.07	2.00567757562361e-140	MYF5+Fibro	TLN2
7.31206547089843e-145	0.919993791980899	0.286	0.068	2.04474598828204e-140	MYF5+Fibro	WEE1
1.76643040201822e-143	0.785468371067534	0.323	0.091	4.93964597620374e-139	MYF5+Fibro	EMID1
6.98268876491958e-143	1.19753305454118	0.641	0.412	1.95263908622211e-138	MYF5+Fibro	GBP2
1.13882509793947e-142	1.2944680723848	0.699	0.499	3.18461050387793e-138	MYF5+Fibro	IL32
1.08523507312292e-139	1.14516556338606	0.659	0.41	3.03475135848094e-135	MYF5+Fibro	CD9
4.68146414482789e-138	0.903885911395712	0.805	0.617	1.30912463345967e-133	MYF5+Fibro	SPRY1
3.25402943082826e-131	0.77264371432115	0.3	0.082	9.09956790036813e-127	MYF5+Fibro	KREMEN1
1.4216303067652e-130	1.03528929712068	0.607	0.36	3.97544698983821e-126	MYF5+Fibro	H19
1.42467338368218e-123	1.01027369726864	0.418	0.18	3.98395665012885e-119	MYF5+Fibro	MDFIC
8.24661947718304e-121	1.15431840757407	0.424	0.183	2.30608467059947e-116	MYF5+Fibro	SIRT2
1.82544807575448e-118	0.931277623776539	0.599	0.37	5.10468299903982e-114	MYF5+Fibro	TMEM123
3.73535909369234e-115	0.718202670723364	0.217	0.048	1.04455581696013e-110	MYF5+Fibro	HEYL
1.29955177114213e-114	1.03823292100757	0.354	0.128	3.63406657282184e-110	MYF5+Fibro	DIO2
1.77866318235949e-114	0.96804432838876	0.721	0.489	4.97385372315008e-110	MYF5+Fibro	CLU
2.15956491897825e-114	0.832805395534898	0.571	0.308	6.03900733943077e-110	MYF5+Fibro	NFIX
3.95014015367228e-112	1.03432687285776	0.467	0.231	1.10461719257292e-107	MYF5+Fibro	CAVIN2
1.3912719507889e-111	1.36098033554993	0.599	0.376	3.89055288318608e-107	MYF5+Fibro	KCNQ1OT1
1.8828431085481e-111	0.917472203496945	0.607	0.37	5.2651824687439e-107	MYF5+Fibro	CAMK2N1
9.4448284139065e-110	0.526671986542659	0.993	0.927	2.64115181766481e-105	MYF5+Fibro	VIM
3.57709301121142e-109	0.860877450023499	0.509	0.252	1.00029828965516e-104	MYF5+Fibro	GAS1
2.34062953759019e-108	0.922659785404147	0.621	0.423	6.54533643891722e-104	MYF5+Fibro	SNHG6
9.81848134611707e-108	0.691820460940328	0.359	0.139	2.74564012362818e-103	MYF5+Fibro	FAM110B
8.77845042554772e-107	0.771392436620661	0.676	0.482	2.45480587700017e-102	MYF5+Fibro	COMT
5.55201645049155e-106	0.816054544419047	0.797	0.611	1.55256588021546e-101	MYF5+Fibro	NPM1
7.06088013023168e-106	0.47295660066548	0.484	0.236	1.97450451961799e-101	MYF5+Fibro	PDLIM3
1.20882332985881e-105	0.834566001004475	0.72	0.529	3.38035355961716e-101	MYF5+Fibro	CNN3
3.05416056145579e-104	0.695862901335923	0.632	0.402	8.54065459405497e-100	MYF5+Fibro	GLUL
4.5280906675085e-103	0.902169012963986	0.64	0.436	1.26623527426208e-98	MYF5+Fibro	SNHG8
5.29837035031275e-102	0.617838599158704	0.248	0.07	1.48163628476146e-97	MYF5+Fibro	ST8SIA1
1.95593385762682e-101	1.49677034160789	0.701	0.56	5.46957343946764e-97	MYF5+Fibro	CDKN1C
2.1600507457397e-101	0.957892911969569	0.421	0.21	6.04036590538651e-97	MYF5+Fibro	SYTL2
6.9466917045752e-101	0.922641305537889	0.533	0.318	1.94257286826741e-96	MYF5+Fibro	RSL1D1
6.1218110385167e-100	0.645447535687438	0.206	0.049	1.71190323881081e-95	MYF5+Fibro	RTKN
3.02708497695871e-99	0.713667382564162	0.234	0.064	8.46494042956734e-95	MYF5+Fibro	GPC1
1.02801298435677e-96	0.961292004152052	0.491	0.279	2.87473550945526e-92	MYF5+Fibro	TUBB2A
2.26514314294962e-96	0.883273182738662	0.803	0.64	6.33424628494432e-92	MYF5+Fibro	CEBPD
2.85728360834752e-95	0.868499227550468	0.677	0.487	7.990107882383e-91	MYF5+Fibro	NCL
3.03431822079241e-95	0.484772521806241	0.985	0.899	8.48516747262388e-91	MYF5+Fibro	FAU
4.25939785803435e-95	0.817886528743875	0.737	0.549	1.19109801702073e-90	MYF5+Fibro	SLC25A6
1.04900275111522e-93	0.618169890233761	0.829	0.671	2.93343129321861e-89	MYF5+Fibro	EDF1
1.94351055441809e-93	0.719851879721638	0.892	0.726	5.43483291437473e-89	MYF5+Fibro	EEF1D
2.56371105235818e-93	0.267496232782442	0.273	0.084	7.1691615868144e-89	MYF5+Fibro	ANK1
3.79757108929877e-92	0.748052789526665	0.233	0.07	1.06195277941151e-87	MYF5+Fibro	TSPAN12
7.20043456001488e-92	0.847948511973553	0.393	0.195	2.01352952036256e-87	MYF5+Fibro	PLEKHA4
1.04753531192685e-90	0.709475552347173	0.793	0.639	2.92932774627226e-86	MYF5+Fibro	NFIA
5.12361686876935e-90	0.641902232573467	0.889	0.753	1.43276822118266e-85	MYF5+Fibro	BTF3
2.00158137533663e-89	0.622624059083403	0.895	0.727	5.59722215799137e-85	MYF5+Fibro	PFDN5
3.96444966458955e-89	1.19923122009722	0.434	0.234	1.10861870420582e-84	MYF5+Fibro	GPC3
4.44391293162737e-88	0.604281369460291	0.913	0.855	1.24269581220028e-83	MYF5+Fibro	JUN
1.1147080309532e-85	0.778193766366069	0.26	0.093	3.11716953775752e-81	MYF5+Fibro	MSC
2.22032355044826e-85	0.664917809686321	0.281	0.103	6.20891277647352e-81	MYF5+Fibro	VGLL3
4.45523873641401e-85	0.763790130540876	0.35	0.157	1.24586296025082e-80	MYF5+Fibro	TMEM47
4.12667709239256e-83	0.693198512427988	0.713	0.554	1.15398398211666e-78	MYF5+Fibro	YWHAE
1.37302661704736e-82	0.720331718411156	0.706	0.536	3.83953163191123e-78	MYF5+Fibro	SERBP1
2.39337075009357e-82	0.686797206367791	0.744	0.588	6.69282196556167e-78	MYF5+Fibro	EIF4A2
9.05551724517819e-82	0.493672941665062	0.98	0.919	2.53228484244163e-77	MYF5+Fibro	S100A6
9.78382903457369e-82	0.76306237347545	0.565	0.372	2.73594995122819e-77	MYF5+Fibro	NFE2L2
3.99555617655921e-81	0.595388449255831	0.934	0.875	1.11731732921302e-76	MYF5+Fibro	S100A4
4.84279474733305e-81	0.683333542457255	0.763	0.626	1.35423912314421e-76	MYF5+Fibro	DBI
7.01092300470741e-81	0.802497330429574	0.836	0.685	1.96053450903638e-76	MYF5+Fibro	FOSB
1.86183839360595e-80	0.806814960158411	0.389	0.197	5.20644488387968e-76	MYF5+Fibro	METRNL
2.46004118877235e-80	0.749940880342328	0.379	0.189	6.879259180283e-76	MYF5+Fibro	MOCS2
1.78900858927942e-79	0.739625433037189	0.595	0.407	5.00278361906097e-75	MYF5+Fibro	VAMP2
5.45709879176879e-79	0.554647611419534	0.975	0.925	1.52602310613022e-74	MYF5+Fibro	EIF1
1.65696605588693e-78	0.559279337302756	0.276	0.104	4.63353987868222e-74	MYF5+Fibro	GXYLT2
3.34460633347345e-78	0.648915113466663	0.24	0.085	9.35285715092517e-74	MYF5+Fibro	ANKRD13A
5.00755523015414e-78	0.622294669486399	0.223	0.073	1.4003127445603e-73	MYF5+Fibro	SLC38A1
1.08538186214273e-77	0.831876203526037	0.554	0.38	3.03516183929593e-73	MYF5+Fibro	MIF
2.07935412099447e-77	0.713736912474005	0.499	0.305	5.81470586394895e-73	MYF5+Fibro	RFC1
6.88737459346603e-76	0.740490558449317	0.385	0.197	1.92598543131684e-71	MYF5+Fibro	REV3L
1.03001842343203e-74	0.65529042293448	0.691	0.526	2.88034351928534e-70	MYF5+Fibro	NFIC
2.25566115749001e-73	0.661472829978444	0.28	0.117	6.30773086080507e-69	MYF5+Fibro	FAM118A
1.02042709256714e-72	0.731964434239204	0.693	0.517	2.85352232165474e-68	MYF5+Fibro	NOP53
7.57216233977296e-72	0.81392577940047	0.534	0.366	2.11747947669411e-67	MYF5+Fibro	IRF9
2.77631914987917e-71	0.68628706950835	0.298	0.132	7.76369887072211e-67	MYF5+Fibro	SLF2
3.52390116709637e-71	0.542518351673747	0.324	0.147	9.85423722366828e-67	MYF5+Fibro	AC245297.3
7.58506833806047e-71	0.603076764076467	0.494	0.301	2.12108851005523e-66	MYF5+Fibro	SGCB
1.99396142272118e-70	0.710281250733516	0.291	0.129	5.57591372249751e-66	MYF5+Fibro	PAPSS1
5.3742140848677e-70	0.601326062212895	0.361	0.179	1.5028452266924e-65	MYF5+Fibro	ALDH3A2
1.43164947987621e-68	0.690409088600114	0.853	0.724	4.00346460552584e-64	MYF5+Fibro	CIRBP
1.53468135096853e-68	0.716590987462212	0.35	0.177	4.2915829298484e-64	MYF5+Fibro	THRA
1.64055725829251e-68	0.544229687808218	0.48	0.282	4.58765431708919e-64	MYF5+Fibro	AKR1B1
2.21031562108474e-68	0.722464368734711	0.473	0.293	6.18092660280137e-64	MYF5+Fibro	PTPN12
6.30900185664399e-68	0.630554230964242	0.542	0.341	1.76424927919193e-63	MYF5+Fibro	RHOBTB3
1.71245558218819e-67	0.60753951106812	0.729	0.586	4.78871079003105e-63	MYF5+Fibro	FUS
6.87548436081347e-67	0.390965374569796	0.821	0.65	1.92266044665788e-62	MYF5+Fibro	UQCRB
2.85065097495374e-65	0.599644112994106	0.371	0.198	7.97156038636064e-61	MYF5+Fibro	ARMCX1
8.3361498805917e-65	0.807016756387582	0.529	0.371	2.33112095260866e-60	MYF5+Fibro	ANP32B
9.96358319326539e-65	0.687557697889245	0.684	0.535	2.78621640416473e-60	MYF5+Fibro	SRSF3
1.83896198376262e-64	0.500661845963097	0.419	0.221	5.14247329139379e-60	MYF5+Fibro	BMP4
3.97714415102952e-64	0.732925880833768	0.297	0.142	1.1121685903939e-59	MYF5+Fibro	PTPRE
6.35730555758634e-64	0.570082655559679	0.65	0.46	1.77775692612344e-59	MYF5+Fibro	FGL2
7.38937262158169e-64	1.08587631772415	0.465	0.315	2.0663641598991e-59	MYF5+Fibro	CCN1
9.63144266308616e-64	0.770540637206555	0.388	0.218	2.69333662630541e-59	MYF5+Fibro	IER5
1.1528139332567e-63	0.713899600876286	0.583	0.408	3.22372888295905e-59	MYF5+Fibro	DST
2.84554263832125e-63	0.69777913754332	0.57	0.41	7.95727543380153e-59	MYF5+Fibro	PA2G4
5.72462153601867e-63	0.630794682097398	0.285	0.132	1.60083316633226e-58	MYF5+Fibro	TGIF1
7.96889935188543e-63	0.824714606986504	0.308	0.153	2.22842301476124e-58	MYF5+Fibro	HEY1
8.81186134386203e-63	0.644123245401531	0.397	0.227	2.46414890619758e-58	MYF5+Fibro	RPA2
6.21712208069754e-62	0.694612724458185	0.316	0.154	1.73855601864626e-57	MYF5+Fibro	CUX1
9.69671278100876e-62	0.5551521821518	0.243	0.097	2.71158876208129e-57	MYF5+Fibro	EPDR1
5.50843805060289e-61	0.525104964815995	0.666	0.489	1.54037961647059e-56	MYF5+Fibro	EMP2
6.06450679624758e-61	0.491487875176498	0.815	0.674	1.69587868050267e-56	MYF5+Fibro	ANXA5
1.2418485471967e-60	0.695097327220821	0.523	0.357	3.47270527738084e-56	MYF5+Fibro	PPP1R10
4.61878662650181e-60	0.521303639584652	0.744	0.611	1.29159749223496e-55	MYF5+Fibro	CNBP
2.16133288509365e-58	0.826282705291476	0.449	0.293	6.04395127987589e-54	MYF5+Fibro	EPB41L4A-AS1
3.95422274071921e-58	0.551401729928549	0.344	0.176	1.10575884721472e-53	MYF5+Fibro	ZFHX4
1.0538430362477e-57	0.552355130023161	0.559	0.398	2.94696666656306e-53	MYF5+Fibro	VDAC3
1.70514109674566e-57	0.607306867977315	0.773	0.629	4.76825656293958e-53	MYF5+Fibro	C12orf57
1.01537706676187e-56	0.636876184523996	0.37	0.214	2.8394004294929e-52	MYF5+Fibro	TNPO1
1.86414386812587e-56	0.619394999710155	0.862	0.747	5.21289191282719e-52	MYF5+Fibro	HLA-B
1.70201862481303e-55	0.534354561870314	0.217	0.088	4.75952488242716e-51	MYF5+Fibro	CDC25B
2.6449972950269e-55	0.605284207148751	0.311	0.162	7.39647043581322e-51	MYF5+Fibro	ANTXR1
5.88914255518231e-55	0.60462768874965	0.666	0.522	1.64683982413118e-50	MYF5+Fibro	TRIR
1.4342110894199e-54	0.450090410314844	0.942	0.847	4.0106278904538e-50	MYF5+Fibro	UBA52
2.48621946643349e-54	0.82745951293539	0.879	0.812	6.95246411593462e-50	MYF5+Fibro	HLA-A
2.68786962488725e-54	0.625086419481412	0.465	0.319	7.51635861903472e-50	MYF5+Fibro	COA4
4.23647247102847e-54	0.564116437627158	0.245	0.109	1.1846871617984e-49	MYF5+Fibro	SCML1
6.39941661970923e-54	0.484962942539092	0.832	0.724	1.78953286353549e-49	MYF5+Fibro	HNRNPA2B1
1.9630190047263e-53	0.757504043277726	0.627	0.527	5.48938634481662e-49	MYF5+Fibro	OAS1
6.7769018909045e-53	0.591375144501377	0.743	0.608	1.89509284477253e-48	MYF5+Fibro	EEF2
2.11752726099988e-52	0.630827375594772	0.577	0.432	5.92145323266005e-48	MYF5+Fibro	RSL24D1
2.14259788763934e-52	0.612333843585692	0.733	0.568	5.99156073299465e-48	MYF5+Fibro	EIF3E
3.22169023399781e-52	0.59232860185585	0.245	0.113	9.00913457035148e-48	MYF5+Fibro	GAS2L1
3.90811559873463e-52	0.570038317696819	0.335	0.184	1.09286544603015e-47	MYF5+Fibro	MNAT1
5.2410456467095e-52	0.59700215852195	0.277	0.137	1.46560600464584e-47	MYF5+Fibro	ST5
1.4936976017473e-51	0.647742517315246	0.512	0.374	4.17697597352615e-47	MYF5+Fibro	TCEAL9
1.58529835353327e-51	0.89023633751678	0.4	0.253	4.43312831582044e-47	MYF5+Fibro	CXCR4
2.13097926616956e-51	0.36728014359792	0.438	0.244	5.95907041991656e-47	MYF5+Fibro	HMCN2
3.14471497784955e-51	0.588478143204581	0.616	0.477	8.79388096405849e-47	MYF5+Fibro	SYF2
3.19974337481225e-51	0.494865235345415	0.215	0.09	8.94776237332498e-47	MYF5+Fibro	CDKN2C
5.30558133927657e-51	0.781866508087502	0.464	0.339	1.4836527657153e-46	MYF5+Fibro	C5orf56
1.20460650714302e-50	0.530375380580524	0.896	0.806	3.36856163657475e-46	MYF5+Fibro	FOS
1.78547752555797e-50	0.529749542007892	0.701	0.569	4.9929093524703e-46	MYF5+Fibro	PNISR
4.24258734405873e-50	0.765233857654029	0.526	0.388	1.18639712489258e-45	MYF5+Fibro	HIST1H4C
5.51890707015805e-50	0.589811433979643	0.857	0.755	1.543307173099e-45	MYF5+Fibro	HLA-C
8.50980214920424e-50	0.937134697972482	0.349	0.208	2.37968107300347e-45	MYF5+Fibro	STMN1
8.97781565714806e-50	0.503429273896663	0.223	0.097	2.51055637036488e-45	MYF5+Fibro	CHRNB1
1.17274355953438e-49	0.487963039768883	0.24	0.108	3.27946008988193e-45	MYF5+Fibro	SEMA3C
2.21965584200451e-49	0.603438977253352	0.611	0.485	6.2070455965814e-45	MYF5+Fibro	RSRP1
2.53538507469992e-49	0.523569695355784	0.714	0.595	7.08995082289085e-45	MYF5+Fibro	PSME1
4.61682168289245e-49	0.573742686945559	0.212	0.091	1.29104801540404e-44	MYF5+Fibro	GAREM1
8.50906893187692e-49	0.630272145055907	0.59	0.446	2.37947603611006e-44	MYF5+Fibro	UBXN1
8.76796609464685e-49	0.555888263926195	0.704	0.569	2.45187403870704e-44	MYF5+Fibro	RBM39
1.08698277870547e-48	0.701255503622759	0.805	0.702	3.03963864237197e-44	MYF5+Fibro	TUBA1A
1.66719547842188e-48	0.721501219331018	0.517	0.383	4.66214543585894e-44	MYF5+Fibro	UXT
6.18231717121509e-48	0.52796896895784	0.253	0.122	1.72882317375859e-43	MYF5+Fibro	ANKRD65
7.61330499670435e-48	0.632614957482365	0.529	0.391	2.1289846092784e-43	MYF5+Fibro	PNN
1.67657175468379e-47	0.553739468674812	0.303	0.165	4.68836525479774e-43	MYF5+Fibro	PBXIP1
3.33341817223409e-47	0.510069702698351	0.228	0.104	9.32157057683541e-43	MYF5+Fibro	ADARB1
4.91182876183897e-47	0.553913420704917	0.677	0.532	1.37354379496065e-42	MYF5+Fibro	SET
9.49024548542745e-47	0.866714059892406	0.435	0.306	2.65385224754493e-42	MYF5+Fibro	MT1M
1.17320622326772e-46	0.566662639744679	0.653	0.554	3.28075388274585e-42	MYF5+Fibro	EIF2AK2
3.33420319154254e-46	0.88548491512662	0.504	0.385	9.32376580482956e-42	MYF5+Fibro	SOX4
1.00844190350307e-45	0.558670447100206	0.893	0.76	2.82000693895599e-41	MYF5+Fibro	JUNB
4.51977117734467e-45	0.526593699735295	0.659	0.536	1.26390881203266e-40	MYF5+Fibro	SRSF5
9.12260503680354e-45	0.439587662445943	0.258	0.129	2.55104527249174e-40	MYF5+Fibro	HOXA10
1.18093008699881e-44	0.476779248284168	0.747	0.631	3.30235289528348e-40	MYF5+Fibro	SLC25A3
1.46482914089103e-44	0.755420139835851	0.306	0.175	4.09624820958766e-40	MYF5+Fibro	FBL
1.71762555672314e-44	0.453571839313337	0.235	0.11	4.80316810682057e-40	MYF5+Fibro	POLG2
2.48629057966726e-44	0.582530488791178	0.419	0.283	6.95266297698152e-40	MYF5+Fibro	CCT2
2.54358371312403e-44	0.563470656151921	0.441	0.297	7.11287749538005e-40	MYF5+Fibro	PCM1
3.78035408403759e-44	0.474536230594035	0.462	0.317	1.05713821606027e-39	MYF5+Fibro	FXR1
5.23962989912599e-44	0.599633558417692	0.419	0.283	1.46521010499159e-39	MYF5+Fibro	TRIM56
6.3038166074668e-44	0.588868131131101	0.206	0.094	1.76279927611201e-39	MYF5+Fibro	FRG1CP
1.61966860913914e-43	0.457603544792885	0.676	0.547	4.52924129859669e-39	MYF5+Fibro	NR3C1
2.09170968501615e-43	0.440378359874072	0.815	0.681	5.84925696317916e-39	MYF5+Fibro	IFI6
3.01552735144376e-43	0.514851960264664	0.396	0.253	8.43262068557734e-39	MYF5+Fibro	ZNF638
3.84990454054107e-43	0.616167071782034	0.324	0.188	1.07658730571691e-38	MYF5+Fibro	PCF11
4.86068275909957e-43	0.608629649629096	0.748	0.644	1.35924132675461e-38	MYF5+Fibro	IFIT3
5.04990919301098e-43	0.79004268920126	0.415	0.288	1.41215660673359e-38	MYF5+Fibro	AC020916.1
6.23461146690339e-43	0.691057486132513	0.526	0.405	1.74344675060487e-38	MYF5+Fibro	NSA2
9.0471564271347e-43	0.632774758026979	0.507	0.388	2.52994682328395e-38	MYF5+Fibro	LINC01578
1.19419677420349e-42	0.673914395454021	0.649	0.498	3.33945185938264e-38	MYF5+Fibro	MT1E
1.88321280993086e-42	0.622474061952879	0.378	0.248	5.26621630169065e-38	MYF5+Fibro	DARS
2.85816428333595e-42	0.755967295352999	0.65	0.561	7.99257060192064e-38	MYF5+Fibro	MDK
6.48577919737801e-42	0.465363191074553	0.657	0.522	1.81368329475479e-37	MYF5+Fibro	MRFAP1
1.14753246968818e-41	0.39531909747397	0.819	0.697	3.20895979823604e-37	MYF5+Fibro	SKP1
2.1429150450347e-41	0.528115780140649	0.632	0.514	5.99244763193503e-37	MYF5+Fibro	HNRNPA3
6.88940267228869e-41	0.526578694228423	0.679	0.573	1.92655256327881e-36	MYF5+Fibro	SRSF7
2.0745458564972e-40	0.501681055082869	0.444	0.317	5.80126003310878e-36	MYF5+Fibro	HNMT
3.22727769647437e-40	0.493484840027421	0.646	0.514	9.02475935042093e-36	MYF5+Fibro	TRMT112
8.0513468392583e-40	0.573405900376006	0.238	0.123	2.25147863013019e-35	MYF5+Fibro	CDH13
1.41007969495834e-39	0.52628651195904	0.453	0.324	3.9431468589815e-35	MYF5+Fibro	IK
1.8617208476515e-39	0.531421743878892	0.578	0.461	5.20611617837265e-35	MYF5+Fibro	HNRNPC
1.93802011394362e-39	0.64091544421032	0.611	0.49	5.41947944663195e-35	MYF5+Fibro	PABPC1
6.14386873632011e-39	0.560311092073776	0.342	0.218	1.71807145342456e-34	MYF5+Fibro	ECHDC1
6.61884841703541e-39	0.472308089026912	0.619	0.519	1.85089477133978e-34	MYF5+Fibro	DDX24
8.34848214297917e-39	0.521476443100226	0.705	0.573	2.33456954646269e-34	MYF5+Fibro	COMMD6
1.03001999190929e-38	0.346709444116402	0.953	0.922	2.88034790537514e-34	MYF5+Fibro	B2M
1.35593300512873e-38	0.441886346662625	0.698	0.581	3.79173105554197e-34	MYF5+Fibro	TMEM258
1.79840929006539e-38	0.470127824765115	0.63	0.514	5.02907173873884e-34	MYF5+Fibro	SRRM1
2.24987745232808e-38	0.567996830557786	0.643	0.511	6.29155730769025e-34	MYF5+Fibro	SNRPD2
2.46540063826483e-38	0.476881171460402	0.257	0.139	6.89424634484377e-34	MYF5+Fibro	SUN2
4.3320246320874e-38	0.571484528279827	0.543	0.425	1.21140736811692e-33	MYF5+Fibro	RSRC2
4.75420830735876e-38	0.400943252416758	0.836	0.717	1.3294668110698e-33	MYF5+Fibro	TOMM7
4.9029145799462e-38	0.461352953503683	0.629	0.516	1.37105103313616e-33	MYF5+Fibro	KTN1
5.88678548346237e-38	0.583416211565311	0.504	0.396	1.64618069259542e-33	MYF5+Fibro	SH3GLB1
1.21333662527844e-37	0.412100435765042	0.7	0.566	3.39297453892863e-33	MYF5+Fibro	UQCRH
1.7638268709827e-37	0.537454561621512	0.588	0.464	4.93236546201602e-33	MYF5+Fibro	LDHB
2.40708129784164e-37	0.547000248656653	0.283	0.165	6.73116214128436e-33	MYF5+Fibro	POLD2
2.58200738601875e-37	0.553660106418902	0.449	0.324	7.22032545426283e-33	MYF5+Fibro	DYNC1LI2
2.89436172901993e-37	0.589736510517756	0.466	0.348	8.09379313903133e-33	MYF5+Fibro	EIF3D
2.9552409527213e-37	0.467569452030174	0.235	0.121	8.26403580018985e-33	MYF5+Fibro	IGSF8
4.14557607988711e-37	0.613453129014813	0.47	0.349	1.15926889497963e-32	MYF5+Fibro	PURA
4.97855935633711e-37	0.456262437474455	0.32	0.195	1.39220433840611e-32	MYF5+Fibro	NCOA1
1.04469093140917e-36	0.496579119796829	0.616	0.514	2.9213737205926e-32	MYF5+Fibro	EIF1AX
1.47125395611566e-36	0.5203644363025	0.301	0.18	4.11421456288182e-32	MYF5+Fibro	LARS
2.73291175061656e-36	0.509090515859696	0.239	0.127	7.64231441942415e-32	MYF5+Fibro	HSPB2
3.42727478935221e-36	0.422065366828028	0.45	0.318	9.58403122094452e-32	MYF5+Fibro	VWA1
4.08389731807706e-36	0.659638981438896	0.61	0.52	1.14202104602707e-31	MYF5+Fibro	ARID5B
5.33278207172677e-36	0.466473055989384	0.236	0.123	1.49125917853767e-31	MYF5+Fibro	CDKN2AIP
9.19867481430336e-36	0.523324083788691	0.572	0.463	2.57231742507179e-31	MYF5+Fibro	TOMM20
2.36219607289661e-35	0.690420341308663	0.395	0.282	6.60564509824808e-31	MYF5+Fibro	ESF1
2.56116109549433e-35	0.470334198921528	0.205	0.099	7.16203088744034e-31	MYF5+Fibro	ARHGAP6
3.99474779841533e-35	0.451670226195295	0.235	0.124	1.11709127434886e-30	MYF5+Fibro	NCALD
6.10644204938286e-35	0.446790805365462	0.219	0.113	1.70760545468942e-30	MYF5+Fibro	FAM49A
7.00564518762316e-35	0.393964818579503	0.744	0.643	1.95905862026694e-30	MYF5+Fibro	CCNI
7.60336103700846e-35	0.49614208569912	0.635	0.53	2.12620388038905e-30	MYF5+Fibro	HNRNPU
1.08452232142815e-34	0.497116531350621	0.382	0.264	3.03275821964167e-30	MYF5+Fibro	SNRPN
2.1101953478079e-34	0.571541831776302	0.511	0.398	5.90095027061e-30	MYF5+Fibro	ZEB2
2.26549095248242e-34	0.499325567605868	0.526	0.412	6.33521889952183e-30	MYF5+Fibro	HNRNPD
2.41875874080531e-34	0.520636008658385	0.57	0.465	6.76381694278798e-30	MYF5+Fibro	LUC7L3
2.9676953720338e-34	0.430671218479078	0.37	0.241	8.29886333835531e-30	MYF5+Fibro	FOXO3
3.13836030864073e-34	0.475716250079027	0.295	0.183	8.77611076708294e-30	MYF5+Fibro	MED30
5.45025963681836e-34	0.56133449749643	0.275	0.165	1.52411060483988e-29	MYF5+Fibro	CCNB1IP1
8.50888530800548e-34	0.451141284155403	0.636	0.524	2.37942468753065e-29	MYF5+Fibro	EIF3G
8.80914544853421e-34	0.460801729022773	0.248	0.138	2.46338943322811e-29	MYF5+Fibro	AASS
1.4672558732634e-33	0.502386445744176	0.323	0.208	4.10303432399377e-29	MYF5+Fibro	SMS
1.48534420793918e-33	0.534801896352558	0.355	0.24	4.15361654308111e-29	MYF5+Fibro	CEBPZ
2.2784744612515e-33	0.601710449064883	0.406	0.29	6.37152598344369e-29	MYF5+Fibro	EIF3A
2.31847040969565e-33	0.497401257203381	0.518	0.415	6.48337065367293e-29	MYF5+Fibro	RBIS
2.60963297707554e-33	0.408804072692889	0.291	0.177	7.29757765709404e-29	MYF5+Fibro	ARHGAP12
4.00308992694261e-33	0.517995669764103	0.46	0.34	1.11942406717023e-28	MYF5+Fibro	BPTF
4.12323800382255e-33	0.638415025444043	0.39	0.284	1.15302227538894e-28	MYF5+Fibro	UGCG
5.01986898489519e-33	0.443456116724379	0.336	0.21	1.40375616293609e-28	MYF5+Fibro	MBP
5.03529088009838e-33	0.428040606883433	0.276	0.163	1.40806874171071e-28	MYF5+Fibro	TEAD1
5.91683040984235e-33	0.423110454831763	0.565	0.462	1.65458245580832e-28	MYF5+Fibro	CSDE1
7.090326157189e-33	0.654111041177179	0.567	0.488	1.98273880659633e-28	MYF5+Fibro	HLA-F
8.86157801289895e-33	0.526993117918251	0.328	0.216	2.47805167552706e-28	MYF5+Fibro	ARL3
1.31413540256697e-32	0.472024549836959	0.265	0.157	3.67484823973827e-28	MYF5+Fibro	POR
1.32060226894688e-32	0.481084113969561	0.499	0.39	3.69293218488307e-28	MYF5+Fibro	SERPINB6
1.83619497386977e-32	0.418807452885544	0.52	0.408	5.13473562492942e-28	MYF5+Fibro	POLR2I
1.83912067848719e-32	0.530656851230173	0.535	0.432	5.14291706532157e-28	MYF5+Fibro	SNRPE
3.46816923840512e-32	0.374795409689384	0.894	0.803	9.69838845827608e-28	MYF5+Fibro	HSP90AA1
4.7222106076791e-32	0.932455435630406	0.208	0.11	1.32051897433138e-27	MYF5+Fibro	MAFF
5.60842908282034e-32	0.399214253192798	0.334	0.212	1.56834110871988e-27	MYF5+Fibro	NAV1
5.65592772398245e-32	0.384667976181472	0.763	0.673	1.58162362873445e-27	MYF5+Fibro	NUCKS1
5.73428751469901e-32	0.436321857258881	0.344	0.229	1.60353616061043e-27	MYF5+Fibro	PPIL4
6.65048938229589e-32	0.518816611332691	0.286	0.176	1.85974285086522e-27	MYF5+Fibro	VEZF1
1.61858814709867e-31	0.627199825293458	0.469	0.372	4.52621989454672e-27	MYF5+Fibro	ODF3B
2.65300773258315e-31	0.458610204258788	0.229	0.127	7.41887082339551e-27	MYF5+Fibro	PNPLA2
3.56389030413593e-31	0.36194857515473	0.215	0.114	9.96606284648571e-27	MYF5+Fibro	PFN2
4.40659851703926e-31	0.404139215417167	0.658	0.554	1.23226120930486e-26	MYF5+Fibro	C11orf58
4.45337805525461e-31	0.479419336319156	0.239	0.137	1.2453426393714e-26	MYF5+Fibro	WDFY2
7.17300283652488e-31	0.528254531237706	0.445	0.33	2.00585851320582e-26	MYF5+Fibro	TTC3
7.49161726668219e-31	0.40269056497222	0.646	0.553	2.09495585245501e-26	MYF5+Fibro	N4BP2L2
8.41465381958467e-31	0.564414641868768	0.406	0.295	2.35307379410866e-26	MYF5+Fibro	EIF4B
1.85416837490887e-30	0.530242399575466	0.514	0.415	5.18499644359517e-26	MYF5+Fibro	EIF3H
3.62043163499542e-30	0.402599223754273	0.567	0.461	1.01241750241012e-25	MYF5+Fibro	SMIM26
4.25107970680115e-30	0.419733156379625	0.398	0.285	1.18877192920987e-25	MYF5+Fibro	SPART
4.76976166722143e-30	0.640914194275179	0.333	0.228	1.3338161526218e-25	MYF5+Fibro	CITED2
5.32761251018025e-30	0.511494969160266	0.637	0.542	1.48981356234681e-25	MYF5+Fibro	PSME2
5.45038279162323e-30	0.304359577387502	0.443	0.325	1.52414504384952e-25	MYF5+Fibro	CSNK1A1
7.71786415363733e-30	0.488674430057129	0.477	0.375	2.15822353192314e-25	MYF5+Fibro	HNRNPR
9.09413366472376e-30	0.478131954850006	0.33	0.222	2.54308353800335e-25	MYF5+Fibro	COPS2
1.46891440008946e-29	0.444433664107308	0.351	0.243	4.10767222841018e-25	MYF5+Fibro	PHACTR4
2.34636306799517e-29	0.479495071387915	0.382	0.281	6.5613696833417e-25	MYF5+Fibro	NIFK
2.97940698356199e-29	0.403870370704398	0.733	0.626	8.33161368883274e-25	MYF5+Fibro	IFI44L
3.49220265193906e-29	0.597359773115412	0.479	0.396	9.76559549588238e-25	MYF5+Fibro	HERC5
5.47220452738511e-29	0.548900312129659	0.415	0.313	1.53024727403797e-24	MYF5+Fibro	METAP2
7.0730460151419e-29	0.450195003019878	0.288	0.183	1.97790658767428e-24	MYF5+Fibro	TFDP2
8.03753083289875e-29	0.53171954741873	0.448	0.343	2.24761512211181e-24	MYF5+Fibro	NOSIP
8.7070137956854e-29	0.758251856384848	0.233	0.135	2.43482933782547e-24	MYF5+Fibro	MIR22HG
1.11855664622271e-28	0.408555473063022	0.216	0.12	3.12793180549718e-24	MYF5+Fibro	USP10
1.12425122150072e-28	0.409704855503831	0.625	0.53	3.14385611580461e-24	MYF5+Fibro	EIF5
1.442833161452e-28	0.462439961748612	0.519	0.42	4.03473865268438e-24	MYF5+Fibro	BANF1
1.52145267898324e-28	0.403045837036177	0.744	0.644	4.25459027150874e-24	MYF5+Fibro	RHOA
1.6847678897671e-28	0.477084844357089	0.324	0.214	4.71128492694471e-24	MYF5+Fibro	STAG2
1.86554764896981e-28	0.441676774219145	0.316	0.209	5.21681744557917e-24	MYF5+Fibro	CHPT1
2.12542651647731e-28	0.400065329913303	0.536	0.435	5.94354271067714e-24	MYF5+Fibro	NUDC
2.59510575470978e-28	0.464789293246714	0.642	0.557	7.25695373247042e-24	MYF5+Fibro	PLSCR1
3.14710342384857e-28	0.502268747184021	0.293	0.188	8.80056001445015e-24	MYF5+Fibro	SUPT16H
3.19986822865482e-28	0.42657788278062	0.626	0.542	8.94811151461033e-24	MYF5+Fibro	HNRNPDL
3.21652356472575e-28	0.484278177951541	0.753	0.642	8.9946864963991e-24	MYF5+Fibro	IFIT1
6.17600639763117e-28	0.583189490558821	0.441	0.338	1.72705842903358e-23	MYF5+Fibro	HEXIM1
8.1559679350934e-28	0.34280321181602	0.773	0.635	2.28073487336952e-23	MYF5+Fibro	ATP5MC2
1.40021613159673e-27	0.450439314732497	0.506	0.412	3.91556439039709e-23	MYF5+Fibro	XRCC5
1.40142173622925e-27	0.488110306021022	0.384	0.285	3.91893574319146e-23	MYF5+Fibro	ZNF22
1.40811609312063e-27	0.534479417776512	0.267	0.169	3.93765584280253e-23	MYF5+Fibro	PDGFA
1.90706166865948e-27	0.373323497994669	0.283	0.176	5.33290725023936e-23	MYF5+Fibro	CLMP
2.14092079091885e-27	0.523584445230763	0.462	0.373	5.98687089972547e-23	MYF5+Fibro	TIMM13
2.25902922702997e-27	0.521684725022716	0.388	0.29	6.3171493304666e-23	MYF5+Fibro	APEX1
2.76427755882537e-27	0.34486197547387	0.714	0.613	7.73002576549925e-23	MYF5+Fibro	ATP5MG
2.84958812485944e-27	0.43125205966475	0.581	0.491	7.96858823235694e-23	MYF5+Fibro	PRRC2C
2.94662534614606e-27	0.372772354682812	0.233	0.132	8.23994311796283e-23	MYF5+Fibro	AR
3.31557164907314e-27	0.504914805901861	0.602	0.532	9.27166455946813e-23	MYF5+Fibro	STAT1
3.99216121544075e-27	0.463004877041882	0.488	0.383	1.11636796228585e-22	MYF5+Fibro	TPR
4.14997972791043e-27	0.810485041359362	0.653	0.558	1.16050033111287e-22	MYF5+Fibro	CCL2
4.64796961856866e-27	0.463126919274841	0.273	0.176	1.29975822413654e-22	MYF5+Fibro	OLA1
4.94092587844976e-27	0.477405142430712	0.344	0.243	1.38168051264969e-22	MYF5+Fibro	FADS3
5.54679857747765e-27	0.429174740505476	0.496	0.405	1.55110675420585e-22	MYF5+Fibro	MAP2K2
6.57359614885036e-27	0.54954580332903	0.364	0.261	1.83824042706451e-22	MYF5+Fibro	TNFAIP2
6.61267346085073e-27	0.425820992741846	0.69	0.585	1.8491680065923e-22	MYF5+Fibro	TYMP
8.60224203275456e-27	0.504305666366946	0.433	0.34	2.40553096203949e-22	MYF5+Fibro	EIF3M
1.13669341026355e-26	0.383458614104757	0.583	0.487	3.17864945246099e-22	MYF5+Fibro	WASF2
1.60907691948827e-26	0.508999845121723	0.306	0.212	4.499622697657e-22	MYF5+Fibro	SLBP
1.75329748097125e-26	0.426436493690159	0.572	0.473	4.90292107578799e-22	MYF5+Fibro	COPS9
2.40089608820235e-26	0.440551838722599	0.643	0.556	6.71386582104905e-22	MYF5+Fibro	RARRES2
2.83656877055984e-26	0.485043160844094	0.387	0.293	7.93218090999354e-22	MYF5+Fibro	ILF2
2.94617157214245e-26	0.462689834934988	0.491	0.407	8.23867418433913e-22	MYF5+Fibro	APOL6
3.21393184355764e-26	0.440111668632843	0.503	0.402	8.98743900732457e-22	MYF5+Fibro	TCEAL4
3.38155734044493e-26	0.716498022362539	0.494	0.424	9.45618694682021e-22	MYF5+Fibro	IER3
4.36203052680988e-26	0.50217880392333	0.448	0.362	1.21979821651711e-21	MYF5+Fibro	CDK2AP1
4.56509601747718e-26	0.34522778836884	0.704	0.624	1.27658345032732e-21	MYF5+Fibro	MORF4L1
4.81365233102617e-26	0.395649820482394	0.669	0.515	1.34608973784816e-21	MYF5+Fibro	SNHG29
5.00300083459049e-26	0.482209504196216	0.447	0.352	1.39903915338489e-21	MYF5+Fibro	HNRNPH3
5.97706376459153e-26	0.39828027824095	0.595	0.508	1.67142611113037e-21	MYF5+Fibro	DEK
6.12152203079434e-26	0.443989840342666	0.518	0.421	1.71182242069133e-21	MYF5+Fibro	AKAP9
6.95834033376108e-26	0.32432746563978	0.666	0.571	1.94583029093295e-21	MYF5+Fibro	CAST
9.14265540339059e-26	0.273271502592519	0.819	0.723	2.55665215700414e-21	MYF5+Fibro	SUMO2
1.07610466263492e-25	0.428341273171218	0.44	0.346	3.00921907859228e-21	MYF5+Fibro	KHDRBS1
1.82893913223024e-25	0.462541783299763	0.238	0.147	5.11444538936864e-21	MYF5+Fibro	ARHGEF2
2.77451017291236e-25	0.304636674177421	0.826	0.645	7.75864024753213e-21	MYF5+Fibro	IFITM2
2.80191865780438e-25	0.550856456099464	0.574	0.495	7.83528533468418e-21	MYF5+Fibro	PPP1R15A
2.87351682342713e-25	0.399174574383218	0.752	0.664	8.03550244503162e-21	MYF5+Fibro	SON
3.42945166868552e-25	0.444127665261021	0.541	0.452	9.5901186463122e-21	MYF5+Fibro	EIF3F
4.05510777552971e-25	0.487302773668418	0.302	0.208	1.13397033834913e-20	MYF5+Fibro	BTG3
4.08837534972538e-25	0.425776593890361	0.59	0.498	1.1432732827972e-20	MYF5+Fibro	SARAF
4.18462050199443e-25	0.502754027564903	0.248	0.156	1.17018727717772e-20	MYF5+Fibro	PQBP1
5.27113957962528e-25	0.513259302286509	0.557	0.455	1.47402147204641e-20	MYF5+Fibro	SNHG7
5.59305145109359e-25	0.559657941931949	0.372	0.282	1.56404090778381e-20	MYF5+Fibro	C2
6.5131133435095e-25	0.471775368124698	0.427	0.334	1.821327015379e-20	MYF5+Fibro	MAP4
6.73653353781528e-25	0.39887829568672	0.317	0.216	1.88380423851466e-20	MYF5+Fibro	WASL
8.79958709639295e-25	0.494266927554549	0.533	0.445	2.46071653563532e-20	MYF5+Fibro	SFPQ
1.07083075542335e-24	0.429329425857538	0.366	0.27	2.99447112446585e-20	MYF5+Fibro	CNOT2
1.26786113601715e-24	0.284376276255365	0.612	0.523	3.54544688075836e-20	MYF5+Fibro	ATP5F1B
1.40942658573057e-24	0.448259041707902	0.299	0.204	3.94132050433696e-20	MYF5+Fibro	CHD6
1.56580031251397e-24	0.483555928218604	0.497	0.402	4.37860399391406e-20	MYF5+Fibro	LRRFIP1
1.62343350501755e-24	0.410410181015325	0.691	0.593	4.53976945343107e-20	MYF5+Fibro	TMA7
1.6966624519174e-24	0.450839623686062	0.253	0.164	4.74454688054183e-20	MYF5+Fibro	CPVL
2.18249499821378e-24	0.372101462600682	0.503	0.413	6.10312901300503e-20	MYF5+Fibro	NDUFS4
2.19725691409041e-24	0.490699462957502	0.317	0.223	6.14440923456243e-20	MYF5+Fibro	PXDN
2.54348496779018e-24	0.437210766828717	0.385	0.289	7.11260136392846e-20	MYF5+Fibro	SRP72
2.70193330924848e-24	0.480742917340948	0.358	0.265	7.55568630598244e-20	MYF5+Fibro	EIF4A3
2.86495719963917e-24	0.509307232247092	0.344	0.251	8.01156631307097e-20	MYF5+Fibro	KANK2
4.26743091425444e-24	0.377619056757661	0.605	0.514	1.19334438086211e-19	MYF5+Fibro	HSBP1
5.221984896028e-24	0.35734304433433	0.354	0.252	1.46027585632527e-19	MYF5+Fibro	SMC3
5.23324508180886e-24	0.46007302989795	0.269	0.181	1.46342465467703e-19	MYF5+Fibro	PWWP3A
5.36593161799665e-24	0.467066566500916	0.23	0.143	1.50052911765658e-19	MYF5+Fibro	NOB1
6.37246438138128e-24	0.406711625708161	0.316	0.221	1.78199593960946e-19	MYF5+Fibro	EIF2A
6.87096846471333e-24	0.321445467270064	0.843	0.744	1.92139762147243e-19	MYF5+Fibro	CALM2
7.1651781949451e-24	0.559370832056351	0.243	0.157	2.00367043043445e-19	MYF5+Fibro	NUDT14
7.52000312661802e-24	0.415512958251047	0.52	0.439	2.10289367432746e-19	MYF5+Fibro	QKI
7.63596128171199e-24	0.343479448822007	0.663	0.573	2.13532021281794e-19	MYF5+Fibro	C4orf3
9.51220078063962e-24	0.38411773785657	0.638	0.548	2.65999182629806e-19	MYF5+Fibro	DDX17
9.759495928028e-24	0.432269784388337	0.433	0.339	2.72914544131375e-19	MYF5+Fibro	ANKRD11
1.01223456250516e-23	0.395582094518093	0.208	0.12	2.83061273058942e-19	MYF5+Fibro	SLC39A10
1.98056785477598e-23	0.506829646302955	0.494	0.414	5.53845994909555e-19	MYF5+Fibro	EIF5B
2.04815361229234e-23	0.465426634114087	0.517	0.436	5.72745676141431e-19	MYF5+Fibro	EIF4G2
2.08474346308696e-23	0.455122410358211	0.472	0.388	5.82977662017638e-19	MYF5+Fibro	MICOS13
2.3254952491437e-23	0.361370213409129	0.718	0.631	6.50301491470543e-19	MYF5+Fibro	PNRC1
2.79201366011184e-23	0.38744520126245	0.202	0.116	7.80758699913674e-19	MYF5+Fibro	GIGYF2
3.71435000055034e-23	0.286498750752336	0.276	0.183	1.0386808341539e-18	MYF5+Fibro	CYB5R1
4.79432933843192e-23	0.320786949611085	0.726	0.643	1.3406862561991e-18	MYF5+Fibro	IFI16
4.86484075586317e-23	0.385698507757098	0.236	0.149	1.36040406896958e-18	MYF5+Fibro	CACUL1
5.18037387224539e-23	0.463462557331229	0.45	0.367	1.4486397496347e-18	MYF5+Fibro	SNRPF
5.67159479704674e-23	0.468157594865926	0.26	0.17	1.58600476904615e-18	MYF5+Fibro	DNAJB4
6.71049110876383e-23	0.55028149231644	0.242	0.156	1.87652173365472e-18	MYF5+Fibro	SYNGR1
1.00567250711245e-22	0.538679973998762	0.337	0.241	2.81226259888927e-18	MYF5+Fibro	EIF3L
1.12646060737243e-22	0.358495826672945	0.264	0.175	3.15003444245627e-18	MYF5+Fibro	WBP11
1.49257439543427e-22	0.272067302067856	0.672	0.573	4.17383503939239e-18	MYF5+Fibro	ARL6IP5
1.60118915514126e-22	0.499895589248399	0.457	0.381	4.47756535343701e-18	MYF5+Fibro	RBMX
1.61566241681971e-22	0.364149290173921	0.205	0.123	4.51803838239463e-18	MYF5+Fibro	TMEM120A
1.64927896663886e-22	0.420617783053232	0.425	0.339	4.61204370230891e-18	MYF5+Fibro	PNRC2
1.6658254271752e-22	0.496681093151365	0.416	0.342	4.65831422455273e-18	MYF5+Fibro	BTN3A2
2.23133595078557e-22	0.436552117191131	0.522	0.428	6.23970785277678e-18	MYF5+Fibro	CRIP2
2.72545213334033e-22	0.34111822600349	0.662	0.577	7.6214543456729e-18	MYF5+Fibro	SRRM2
3.57382025051877e-22	0.491255077283847	0.526	0.441	9.99383094855068e-18	MYF5+Fibro	CCNL1
3.69645522419356e-22	0.428007713674458	0.434	0.35	1.03367673889349e-17	MYF5+Fibro	TAF1D
4.07333886195904e-22	0.348069477306753	0.94	0.885	1.13906847935823e-17	MYF5+Fibro	UBC
4.44133967059726e-22	0.445758895601772	0.442	0.357	1.24197622548582e-17	MYF5+Fibro	POLR1D
5.11821706796529e-22	0.427914987792487	0.514	0.431	1.43125822088581e-17	MYF5+Fibro	RBM25
6.99631319775651e-22	0.334876561721557	0.592	0.509	1.95644902262063e-17	MYF5+Fibro	INTS6
8.3858073355617e-22	0.629150182645629	0.465	0.394	2.34500716331647e-17	MYF5+Fibro	CEBPB
9.36411845851648e-22	0.439790552521819	0.711	0.625	2.61858208573955e-17	MYF5+Fibro	DUSP1
1.00669744741847e-21	0.408232301868898	0.27	0.185	2.815128741961e-17	MYF5+Fibro	FMR1
1.07612796986941e-21	0.397950802477284	0.249	0.162	3.00928425494281e-17	MYF5+Fibro	ARHGAP5
1.22585408861189e-21	0.435882020357963	0.336	0.252	3.42797837339429e-17	MYF5+Fibro	IFIT5
1.30527582671795e-21	0.402634142693789	0.382	0.299	3.65007332183408e-17	MYF5+Fibro	DNAJC7
1.36690759184004e-21	0.541851311688677	0.303	0.218	3.82242038982148e-17	MYF5+Fibro	IMPDH2
1.65220976025227e-21	0.379433846119769	0.241	0.153	4.62023937356944e-17	MYF5+Fibro	USP1
1.94938713501675e-21	0.461986732130904	0.421	0.343	5.45126618436084e-17	MYF5+Fibro	TAP1
1.98949203147714e-21	0.446503864351517	0.55	0.466	5.56341551682268e-17	MYF5+Fibro	ST13
2.29724887314702e-21	0.423746674359225	0.27	0.183	6.42402674886832e-17	MYF5+Fibro	MINDY2
3.00556155811685e-21	0.350864018075871	0.273	0.183	8.40475234111796e-17	MYF5+Fibro	TFAM
3.1880404825851e-21	0.455984843662078	0.434	0.354	8.91503640550097e-17	MYF5+Fibro	NASP
3.32587055909878e-21	0.451174738445582	0.368	0.285	9.30046443146382e-17	MYF5+Fibro	CCDC12
3.3411321807761e-21	0.378998414885099	0.416	0.335	9.34314203032228e-17	MYF5+Fibro	TMEM205
3.71670210914687e-21	0.560642012327162	0.25	0.166	1.03933857780183e-16	MYF5+Fibro	EZR
5.81747179729003e-21	0.5056177266145	0.201	0.125	1.62679781339418e-16	MYF5+Fibro	ITGA7
7.13894855805996e-21	0.538959163636714	0.266	0.183	1.99633557477589e-16	MYF5+Fibro	H2AFX
7.39542086533779e-21	0.347913933802163	0.312	0.223	2.06805549078306e-16	MYF5+Fibro	CTDSPL
1.00560466753482e-20	0.305069140374392	0.21	0.127	2.81207289229437e-16	MYF5+Fibro	SGCD
1.04809678298432e-20	0.391454790309355	0.31	0.221	2.93089784393736e-16	MYF5+Fibro	CCDC47
1.18411878879366e-20	0.478256765153913	0.327	0.245	3.31126978098259e-16	MYF5+Fibro	WWTR1
1.53086239491465e-20	0.456981488214791	0.483	0.419	4.28090360113933e-16	MYF5+Fibro	DDX58
1.71582568951903e-20	0.382912382292455	0.419	0.335	4.79813495817102e-16	MYF5+Fibro	PHB2
1.72125635011291e-20	0.367999142917896	0.276	0.188	4.81332125745574e-16	MYF5+Fibro	ARFGAP3
1.9763331424282e-20	0.330278563403037	0.387	0.293	5.52661799948622e-16	MYF5+Fibro	CPNE3
2.11975055159684e-20	0.41915955419434	0.24	0.157	5.92767044248541e-16	MYF5+Fibro	USP11
2.64769098932571e-20	0.416870487712389	0.482	0.404	7.40400308255042e-16	MYF5+Fibro	RBCK1
2.7208635188552e-20	0.420857416658829	0.352	0.27	7.60862274412669e-16	MYF5+Fibro	BEX4
3.42042887631145e-20	0.398901588372744	0.371	0.281	9.56488730971735e-16	MYF5+Fibro	HNRNPA0
3.7871392230618e-20	0.359059788789947	0.277	0.191	1.059035612337e-15	MYF5+Fibro	NBN
4.30564001522677e-20	0.368131543038114	0.425	0.342	1.20402917385802e-15	MYF5+Fibro	PRPF40A
4.333749715776e-20	0.415674522488037	0.502	0.432	1.2118897705196e-15	MYF5+Fibro	DDX18
5.76256209896572e-20	0.339214922770272	0.331	0.241	1.61144286535477e-15	MYF5+Fibro	CNOT4
5.95470737135685e-20	0.360101139604395	0.406	0.325	1.66517436932623e-15	MYF5+Fibro	TMED4
6.03847787734931e-20	0.405557425002361	0.261	0.182	1.68859995362196e-15	MYF5+Fibro	OGFOD3
6.41177724998067e-20	0.378036622712397	0.311	0.232	1.79298939018459e-15	MYF5+Fibro	GOLGA7
7.70197118245972e-20	0.264246541009554	0.941	0.881	2.15377922146304e-15	MYF5+Fibro	H3F3B
8.98543629383002e-20	0.351474088525764	0.524	0.449	2.51268740520663e-15	MYF5+Fibro	HIGD2A
9.75812059299761e-20	0.36457248816512	0.484	0.404	2.72876084262585e-15	MYF5+Fibro	SRSF2
1.30301955692949e-19	0.515196195791235	0.552	0.477	3.64376388899762e-15	MYF5+Fibro	TUBB4B
1.51504067019144e-19	0.373572299669243	0.238	0.157	4.23665973012336e-15	MYF5+Fibro	NOC3L
1.56162918339235e-19	0.315045148414107	0.492	0.413	4.36693984843838e-15	MYF5+Fibro	SF3B1
1.59168790586338e-19	0.36095245548361	0.316	0.231	4.45099605995635e-15	MYF5+Fibro	CPNE1
1.66794291939174e-19	0.466904743324455	0.318	0.24	4.66423557978705e-15	MYF5+Fibro	VSIR
2.91083973901709e-19	0.278566668255561	0.77	0.699	8.1398722461874e-15	MYF5+Fibro	ZFP36L2
3.13396724046572e-19	0.443481697373369	0.233	0.154	8.76382599123834e-15	MYF5+Fibro	TNIP1
3.38357052104385e-19	0.353827468094674	0.561	0.497	9.46181660504702e-15	MYF5+Fibro	CHURC1
3.70330085692419e-19	0.377999851498759	0.237	0.158	1.03559105163028e-14	MYF5+Fibro	ADAM10
4.02700707428633e-19	0.430238249312798	0.451	0.379	1.12611225825343e-14	MYF5+Fibro	JPX
4.51103405296845e-19	0.38438999121619	0.463	0.395	1.2614655625721e-14	MYF5+Fibro	SEPTIN2
4.9214131804221e-19	0.435346640372843	0.245	0.166	1.37622398177324e-14	MYF5+Fibro	UTP23
5.34624187997377e-19	0.648565490883528	0.568	0.503	1.49502307931587e-14	MYF5+Fibro	IRF1
5.83760933435885e-19	0.370238660006683	0.765	0.676	1.63242907426011e-14	MYF5+Fibro	TUBA1B
5.93457286293278e-19	0.363555669458294	0.798	0.701	1.65954395539052e-14	MYF5+Fibro	IER2
7.056188303092e-19	0.348600707409908	0.358	0.283	1.97319249707665e-14	MYF5+Fibro	MCUB
7.16829785993255e-19	0.398130475684511	0.54	0.462	2.00454281355154e-14	MYF5+Fibro	PCBP1
7.22699827251517e-19	0.334245464532245	0.369	0.284	2.02095779692614e-14	MYF5+Fibro	EPC1
7.28856102537412e-19	0.323293515714134	0.425	0.337	2.03817320513562e-14	MYF5+Fibro	TENT5A
1.03695798759868e-18	0.449972125640388	0.246	0.169	2.89974931652096e-14	MYF5+Fibro	ING1
1.48978843811872e-18	0.363786598324767	0.253	0.176	4.16604438835518e-14	MYF5+Fibro	BRD3
1.56261859543322e-18	0.438316020461406	0.209	0.134	4.36970664026945e-14	MYF5+Fibro	ZNF704
1.57755198069005e-18	0.382265807598988	0.453	0.381	4.41146635880165e-14	MYF5+Fibro	MORF4L2
2.45892133897955e-18	0.416253333154787	0.377	0.3	6.8761276323224e-14	MYF5+Fibro	CCT4
3.05311094037137e-18	0.387853949260343	0.399	0.323	8.53771943365449e-14	MYF5+Fibro	PRPF4B
3.46722883349375e-18	0.391134804084897	0.532	0.461	9.69575870998192e-14	MYF5+Fibro	EIF1B
3.69393125381681e-18	0.405209574463049	0.219	0.146	1.03297093581733e-13	MYF5+Fibro	GTPBP4
3.92927811890714e-18	0.398020599297724	0.286	0.205	1.09878333317119e-13	MYF5+Fibro	ZFR
4.29783582943436e-18	0.388026596225536	0.624	0.533	1.20184681134302e-13	MYF5+Fibro	TBCA
4.37302481943928e-18	0.359595181628889	0.226	0.153	1.222872660508e-13	MYF5+Fibro	SCAMP1-AS1
5.29733880849703e-18	0.365695097533758	0.485	0.414	1.48134782440811e-13	MYF5+Fibro	GPBP1
5.8483103558536e-18	0.348146569063529	0.239	0.165	1.6354215079109e-13	MYF5+Fibro	WDR74
5.90471427747555e-18	0.308414978045181	0.369	0.292	1.65119430055326e-13	MYF5+Fibro	TM2D1
5.91341463341693e-18	0.295297694669203	0.551	0.474	1.65362726808871e-13	MYF5+Fibro	VDAC2
6.86753020872129e-18	0.303336553435761	0.744	0.74	1.92043614756682e-13	MYF5+Fibro	C1R
7.56550516602259e-18	0.379168800134449	0.391	0.31	2.11561786462656e-13	MYF5+Fibro	ZEB1
8.01937259543512e-18	0.429324723933364	0.226	0.149	2.24253735258748e-13	MYF5+Fibro	FOXO1
8.31498324004629e-18	0.289194583798732	0.747	0.653	2.32520191324655e-13	MYF5+Fibro	SAP18
8.3314812280451e-18	0.283495140472691	0.225	0.149	2.32981541061053e-13	MYF5+Fibro	AASDHPPT
8.39028162841957e-18	0.341012150851577	0.285	0.209	2.34625835457125e-13	MYF5+Fibro	RNF5
9.11127865527734e-18	0.462721179467411	0.287	0.213	2.54787796316175e-13	MYF5+Fibro	NREP
1.18752682946184e-17	0.656722044932222	0.423	0.354	3.32080002590708e-13	MYF5+Fibro	SERTAD1
1.27784132911274e-17	0.423185913068988	0.5	0.433	3.57335549273087e-13	MYF5+Fibro	SNRPB
1.41129564639837e-17	0.308235162648448	0.389	0.31	3.94654714558839e-13	MYF5+Fibro	SF3B2
1.46200541560023e-17	0.540076952836687	0.567	0.497	4.08835194418447e-13	MYF5+Fibro	TSC22D1
1.62622375345392e-17	0.422258283965133	0.524	0.461	4.54757210415855e-13	MYF5+Fibro	HMGN1
1.66869459644247e-17	0.364479791743272	0.324	0.251	4.66633756949172e-13	MYF5+Fibro	CLNS1A
2.47935032602662e-17	0.406372435833894	0.702	0.639	6.93325525170083e-13	MYF5+Fibro	HSPA8
3.11021920348171e-17	0.400860449497853	0.575	0.534	8.69741698061625e-13	MYF5+Fibro	PARP14
3.20456981463947e-17	0.348214605815574	0.435	0.361	8.96125902965783e-13	MYF5+Fibro	RAB34
3.50714405849679e-17	0.342538531384531	0.593	0.504	9.80737764518041e-13	MYF5+Fibro	PRELID1
3.64540697621987e-17	0.307025377620496	0.416	0.336	1.01940160683012e-12	MYF5+Fibro	CELF2
4.08529344394394e-17	0.316447007478508	0.307	0.233	1.14241145866448e-12	MYF5+Fibro	EMC10
4.14053328453945e-17	0.322235177245809	0.468	0.399	1.15785872768861e-12	MYF5+Fibro	ZRANB2
4.43095300497392e-17	0.311038564921359	0.239	0.165	1.23907169831091e-12	MYF5+Fibro	PEX2
5.00121122868861e-17	0.415789069695582	0.329	0.254	1.39853870799048e-12	MYF5+Fibro	ATP2B1
5.85196474880984e-17	0.317714985130773	0.494	0.434	1.63644342235718e-12	MYF5+Fibro	PKM
6.58662682573907e-17	0.269320233841905	0.546	0.478	1.84188432554967e-12	MYF5+Fibro	NDUFB9
8.16614384392561e-17	0.362814525864407	0.566	0.498	2.28358046451536e-12	MYF5+Fibro	ESD
9.28177310634152e-17	0.341122623976084	0.464	0.4	2.59555503145734e-12	MYF5+Fibro	PSMB7
1.05340429820872e-16	0.280873463329353	0.581	0.505	2.94573977951087e-12	MYF5+Fibro	ARF1
1.14876822052442e-16	0.397251281757025	0.334	0.264	3.21241545187449e-12	MYF5+Fibro	CCT6A
1.21633374961642e-16	0.335860166695345	0.267	0.191	3.40135569742734e-12	MYF5+Fibro	DDX1
1.51097466469005e-16	0.360987901379704	0.294	0.219	4.22528955233925e-12	MYF5+Fibro	R3HDM2
1.61018308300841e-16	0.50657868601632	0.265	0.193	4.50271597332473e-12	MYF5+Fibro	GABPB1-AS1
1.65122648816104e-16	0.360489629515662	0.277	0.199	4.61748975149353e-12	MYF5+Fibro	TUT4
1.81924921499091e-16	0.266264834422577	0.409	0.33	5.08734850480059e-12	MYF5+Fibro	RAB14
1.8561367873874e-16	0.343575305984014	0.439	0.371	5.19050091225014e-12	MYF5+Fibro	TCEAL8
1.93210578388013e-16	0.31029589917365	0.326	0.255	5.40294061404239e-12	MYF5+Fibro	CTDNEP1
2.0926929275235e-16	0.35514243624887	0.741	0.632	5.85200650252673e-12	MYF5+Fibro	PFN1
2.38012300192881e-16	0.36161562743442	0.242	0.167	6.65577596259371e-12	MYF5+Fibro	ZNF37A
2.82497372438596e-16	0.252863048440572	0.206	0.132	7.89975652287291e-12	MYF5+Fibro	ANKRD35
2.97979766667719e-16	0.308726974958162	0.34	0.26	8.3327061950961e-12	MYF5+Fibro	PHF3
3.42953121245362e-16	0.567514894725283	0.243	0.174	9.59034108250531e-12	MYF5+Fibro	NET1
3.56204076153335e-16	0.478710338778172	0.267	0.197	9.96089078555186e-12	MYF5+Fibro	UBTF
4.72093642528537e-16	0.437075077742375	0.238	0.17	1.3201626619668e-11	MYF5+Fibro	SLC44A2
4.8946624034205e-16	0.362515743650997	0.364	0.292	1.36874339449251e-11	MYF5+Fibro	GGNBP2
5.19386078764588e-16	0.409169266506959	0.252	0.181	1.45241123065729e-11	MYF5+Fibro	FRA10AC1
5.27614053133623e-16	0.384859567919799	0.294	0.227	1.47541993818286e-11	MYF5+Fibro	RO60
5.46414264853305e-16	0.544417040504194	0.202	0.137	1.52799285023578e-11	MYF5+Fibro	FSCN1
5.61543254768283e-16	0.35783888206516	0.255	0.186	1.57029955763403e-11	MYF5+Fibro	PCGF5
5.83864163723735e-16	0.264499427978323	0.31	0.238	1.63271774743705e-11	MYF5+Fibro	PLIN3
6.6148103767545e-16	0.424079469249201	0.87	0.777	1.84976557375563e-11	MYF5+Fibro	DDX5
6.64929194911041e-16	0.268414616915759	0.218	0.148	1.85940800064923e-11	MYF5+Fibro	C11orf68
7.80139169084705e-16	0.611940892899389	0.227	0.16	2.18158117242847e-11	MYF5+Fibro	ODC1
7.80249878569512e-16	0.457894080983222	0.209	0.141	2.18189076043178e-11	MYF5+Fibro	CMSS1
7.89224041896684e-16	0.326525560338762	0.248	0.177	2.20698611075989e-11	MYF5+Fibro	NCSTN
7.89560359858181e-16	0.365099316905049	0.209	0.141	2.20792659030742e-11	MYF5+Fibro	ELMSAN1
8.95969880094924e-16	0.31851040151871	0.271	0.198	2.50549017269745e-11	MYF5+Fibro	FAM111A
1.00263493568651e-15	0.333173994094035	0.472	0.403	2.80376833415375e-11	MYF5+Fibro	BOD1L1
1.05745006035955e-15	0.373674594487116	0.323	0.249	2.95705334878946e-11	MYF5+Fibro	SMAD5
1.25978920463625e-15	0.332924343461336	0.653	0.593	3.5228745318448e-11	MYF5+Fibro	XAF1
1.30480933555546e-15	0.28731159630679	0.534	0.469	3.64876882594727e-11	MYF5+Fibro	VAPA
1.37846527980629e-15	0.318877897506443	0.459	0.395	3.85474030845031e-11	MYF5+Fibro	PYURF
1.48785077883358e-15	0.275263773081063	0.621	0.542	4.16062591793023e-11	MYF5+Fibro	PRDX6
1.62228231897975e-15	0.308915146998192	0.237	0.167	4.53655027679498e-11	MYF5+Fibro	TCEAL3
1.73478397640693e-15	0.396858139613517	0.27	0.203	4.85114991162435e-11	MYF5+Fibro	PSMG4
1.86183956838225e-15	0.45842162578714	0.404	0.341	5.20644816902412e-11	MYF5+Fibro	FAM133B
1.88205808946808e-15	0.440590914740587	0.411	0.355	5.26298724138855e-11	MYF5+Fibro	USP18
1.93198574696673e-15	0.331822086254648	0.316	0.24	5.40260494281777e-11	MYF5+Fibro	RB1CC1
1.95987116533071e-15	0.397125277330963	0.401	0.338	5.48058372673081e-11	MYF5+Fibro	ARL6IP1
2.06183802055041e-15	0.37780400830483	0.385	0.319	5.76572384066716e-11	MYF5+Fibro	PIN4
2.08778016277374e-15	0.314269140144776	0.324	0.253	5.8382684471805e-11	MYF5+Fibro	CSNK2A1
2.45805681496603e-15	0.312653323488159	0.458	0.387	6.87371007737099e-11	MYF5+Fibro	CIAO2B
2.50711192692984e-15	0.350029290630184	0.238	0.167	7.01088779246661e-11	MYF5+Fibro	MXI1
2.60486045909915e-15	0.353317812495373	0.486	0.425	7.28423178782487e-11	MYF5+Fibro	SCAF11
2.66965700430522e-15	0.254249214368232	0.268	0.195	7.46542884683913e-11	MYF5+Fibro	TMX1
2.82689802142039e-15	0.258578136991912	0.638	0.574	7.90513762709998e-11	MYF5+Fibro	MTDH
3.09068320183195e-15	0.276454448753163	0.225	0.155	8.64278650560288e-11	MYF5+Fibro	MPST
3.37059453792342e-15	0.347147796159029	0.437	0.378	9.42553056584906e-11	MYF5+Fibro	PARP9
3.76738745758055e-15	0.282154762925086	0.382	0.314	1.05351222863782e-10	MYF5+Fibro	C1orf43
4.28067597369474e-15	0.361102914548561	0.269	0.198	1.197048229284e-10	MYF5+Fibro	RBM22
4.33286254240368e-15	0.374433194455576	0.22	0.153	1.21164168135777e-10	MYF5+Fibro	SPG21
4.54672523470307e-15	0.292601448292425	0.661	0.594	1.27144624463237e-10	MYF5+Fibro	HNRNPK
4.75337232187576e-15	0.468636239714102	0.324	0.257	1.32923303608934e-10	MYF5+Fibro	YTHDC1
5.43306585673094e-15	0.366191026840425	0.348	0.277	1.51930253617624e-10	MYF5+Fibro	ASH1L
5.68627615719659e-15	0.389068055332775	0.226	0.165	1.59011026459845e-10	MYF5+Fibro	ETV7
6.05137467940988e-15	0.306635680520842	0.445	0.385	1.69220641535018e-10	MYF5+Fibro	BBX
7.78059783089088e-15	0.272058222234727	0.463	0.402	2.17576637743033e-10	MYF5+Fibro	ATP5F1A
7.83025378549262e-15	0.296795711706721	0.503	0.45	2.18965216857516e-10	MYF5+Fibro	YPEL3
1.08334590938737e-14	0.32410060807548	0.388	0.324	3.02946850101085e-10	MYF5+Fibro	FAM204A
1.08836841626388e-14	0.295602314860486	0.43	0.371	3.04351343924031e-10	MYF5+Fibro	XRCC6
1.13316925390359e-14	0.334665745335291	0.413	0.355	3.16879450161601e-10	MYF5+Fibro	CWC15
1.27108418516634e-14	0.402187901939719	0.454	0.394	3.55445981539916e-10	MYF5+Fibro	TOP1
1.48619383994213e-14	0.29819210490465	0.246	0.178	4.15599245401418e-10	MYF5+Fibro	ZNF302
1.4957168066798e-14	0.254524351440565	0.785	0.707	4.18262247819938e-10	MYF5+Fibro	PEBP1
1.56390143095493e-14	0.296559247507498	0.296	0.225	4.37329396152236e-10	MYF5+Fibro	RIF1
[truncated: 695 more rows]
